# Supplementary material for: RNA-sequencing reveals the complexities of the transcriptional response to lignocellulosic biofuel substrates in Aspergillus niger
Source: Fungal Biol Biotechnol. 2014 Nov 17;1:3. doi: 10.1186/s40694-014-0003-x (PMC5598271; doi:10.1186/s40694-014-0003-x)
Supplement: Supplementary file 1 — Additional file 1: Full list of RPKM values and p- values from the statistical analysis for all genes from A. niger for all the conditions described in this study. The subset of CAZy genes is also presented as a separate sheet within the workbook. (XLSX 11 MB) [file 40694_2014_3_MOESM1_ESM.xlsx]

## Sheet: All_data
ATCC 1015 ID	CBS 513.88 ID	Description (From AspDB file named A_niger_CBS_513_88_version_s01-m06-r01_chromosomal_feature.tab)	CAZy family (from CAZy.org, Last updated July 2013)	Protein (from CAZy.org, Last updated July 2013)	Glu 48 A (DA1) RPKM	Glu 48 B (DA7) RPKM	Glu 48 (Group 1) RPKM (group RPKM value)	DESeq1.9 Glu 48 (Group 1) vs. Glu48 (Delmas et al., 2012) padj	24h willow A (DA5) RPKM	24h willow B (DA11) RPKM	24h willow (Group 5) RPKM (group RPKM value)	DESeq1.9 Glu 48 (Group 1) vs. 24h willow (Group 5) counts fold change	DESeq1.9 Glu 48 (Group 1) vs. 24h willow (Group 5) padj	DESeq1.9 Glu48 (Delmas et al., 2012) vs. 24h willow (Group 5) padj	DESeq1.9 24h willow (Group 5) vs. 24h straw (Straw) counts fold change	DESeq1.9 24h willow (Group 5) vs. 24h straw (Straw) padj	24h willow+5h glu A (DA6) RPKM	24h willow+5h glu B (DA12) RPKM	24h willow+5h glu (Group 6) RPKM (group RPKM value)		glu48a (Delmas et al., 2012) RPKM	glu48B (Delmas et al., 2012) RPKM	glu48C (Delmas et al., 2012) RPKM	Glu48 (Delmas et al., 2012) RPKM (group RPKM value)	24h straw A (Delmas et al., 2012) RPKM	24h straw B (Delmas et al., 2012) RPKM	24h straw C (Delmas et al., 2012) RPKM	24h straw (Delmas et al., 2012) RPKM (group RPKM value)	DESeq1.9 Glu48 (Delmas et al., 2012) vs. 24h straw (Delmas et al., 2012) counts fold change	DESeq1.9 Glu48 (Delmas et al., 2012) vs. 24h straw (Delmas et al., 2012) padj	DESeq1.9 Glu 48 (Group 1) vs. 24h straw (Delmas et al., 2012) padj	24h straw + Glu5 A (Delmas et al., 2012) RPKM	24h straw + Glu5 B (Delmas et al., 2012) RPKM	24h straw + Glu5 C (Delmas et al., 2012) RPKM	24h straw+5h glu (Delmas et al., 2012) RPKM (group RPKM value)
TID_57211	0	#N/A	#N/A	#N/A	0.289844	0.46456	0.384614	0.459275	0.284084	0.0207678	0.138133	0.712859	1	0.258848	2.43476	0.694169	0.276464	0.112385	0.189848		0.321244	0.809996	1.02774	0.708294	0.409758	0.810534	0.546274	0.610913	0.714342	0.99837	0.581748	0.237221	0.472826	0.318056	0.3413
TID_56930	0	#N/A	#N/A	#N/A	16.9501	12.9385	14.7741	1	24.7497	14.7308	19.1965	2.7447	0.0102669	0.00220855	0.396593	0.00947895	33.5072	10.3162	21.2648		3.21499	15.106	17.1212	11.5998	10.1496	16.734	16.5166	15.3319	1.27061	0.716656	1	3.31742	5.56859	4.07986	4.30965
TID_56861	0	#N/A	#N/A	#N/A	5.78039	2.4381	3.96745	0.449173	0.539002	1.83007	1.25461	0.716642	1	0.162378	2.4943	0.147946	2.85586	2.03282	2.42138		1.44852	12.8923	8.02066	7.37688	5.51125	6.28943	7.27027	6.58195	0.984531	0.977557	0.210479	2.81401	3.64695	2.48441	3.04409
TID_56859	0	#N/A	#N/A	#N/A	0	0	0	NA	0	0	0	NA	NA	NA	NA	NA	0	0	0		0	0	0	0	0	0	0	0	NA	NA	NA	0	0	0	0
TID_56745	0	#N/A	#N/A	#N/A	2.12816	1.37093	1.71742	0.826756	0.379248	0.166348	0.261242	0.313813	0.242483	0.458806	1.18671	1	2.78485	0.690152	1.67907		0.405031	1.72031	1.02901	1.0451	0.547022	0.457791	0.634146	0.555736	0.512113	0.249177	0.0264087	0.609014	0.933104	0.648074	0.736019
TID_56472	0	#N/A	#N/A	#N/A	5.25391	4.25479	4.71196	1	1.83509	1.53592	1.66927	0.765401	1	1	1.95017	0.258491	5.1025	2.77055	3.87148		0.465847	5.47259	5.58883	3.76611	5.86282	5.71869	6.54402	6.12294	2.00005	0.359958	0.553434	1.83909	2.6085	2.42749	2.25166
TID_56429	0	#N/A	#N/A	#N/A	0.796269	0.72769	0.75907	0.242761	0.236498	0	0.105412	0.264454	0.823529	0.0264854	6.03966	0.205348	1.61109	0.668955	1.11374		0.245148	3.2873	3.03157	2.14783	0.750468	1.67718	0.869995	1.12631	0.599939	0.231801	0.720514	1.60837	1.90609	2.14611	1.83748
TID_56296	0	#N/A	#N/A	#N/A	0.240518	0.101448	0.165083	1	0	0.172335	0.0955216	1.36748	1	1	1.09593	1	0.2607	0.0466298	0.147693		0	0.229142	0.0820034	0.103115	0.226684	0.323364	0.123182	0.213098	3.08571	0.821182	1	0.0567839	0.10662	0.069455	0.077807
TID_55758	0	#N/A	#N/A	#N/A	0.587207	0.935668	0.776221	1	0.872025	0.560991	0.699626	1.96117	0.892056	0.988285	0.426715	0.452302	1.24467	0.758953	0.988262		0.482089	0.787351	1.3347	0.853145	0.553431	0.736837	0.374253	0.535473	0.531935	0.717532	0.950558	1.72522	1.06435	1.31887	1.39304
TID_55567	0	#N/A	#N/A	#N/A	3.28216	1.70645	2.42746	1	1.28916	0.873495	1.05877	0.916714	1	1	1.48254	0.8167	0.662141	0.415555	0.53197		0.329952	3.30986	2.52125	2.02454	2.34844	2.41347	3.97393	3.111	1.70535	0.559525	0.762903	1.58561	1.06895	1.0213	1.27066
TID_55543	0	#N/A	#N/A	#N/A	0.894715	1.02432	0.965014	1	0.341662	0.137374	0.22843	0.495647	1	0.967326	2.46841	0.671922	0.720414	0.594721	0.654061		0.314807	0.608855	1.17661	0.684969	0.662555	1.92463	0.706982	1.12052	1.31603	0.604273	1	0.563288	0.974551	1.10729	0.835235
TID_55495	0	#N/A	#N/A	#N/A	1.19654	0.814009	0.989046	0.0277149	0.343918	0.193593	0.260596	0.552552	0.780494	0.602582	0.36525	0.34645	1.13796	0.434019	0.766353		0.0356496	0.490299	0.289515	0.268901	0.0909447	0.259465	0.213495	0.205185	0.795383	0.885001	0.000634246	0.182252	0.198478	0.133752	0.177306
TID_55218	0	#N/A	#N/A	#N/A	0	0	0	NA	0	0	0	NA	NA	NA	NA	NA	0	0	0		0	0	0	0	0	0	0	0	NA	NA	NA	0	0	0	0
TID_55209	0	#N/A	#N/A	#N/A	0.657727	1.06345	0.8778	1	0.732563	0.196363	0.435359	1.02853	1	1	0.388657	0.495281	6.1786	1.7427	3.83692		0.202495	1.4447	1.56974	1.05155	0.129145	0.530567	0.325627	0.357824	0.322423	0.0112254	0.131488	0.785039	1.4967	1.82019	1.27664
TID_55153	0	#N/A	#N/A	#N/A	3.95023	8.31098	6.31561	0.548032	1.54436	0.913097	1.19446	0.412939	0.541987	0.842311	0.113034	3.14721e-12	7.0904	3.237	5.05621		0.634888	4.37176	4.4523	3.09614	0.161531	0.392462	0.240112	0.277402	0.0904137	2.40674e-16	0.000635535	0.256701	0.63329	0.338463	0.41243
TID_55148	0	#N/A	#N/A	#N/A	0.510336	0.789263	0.661633	0.376926	0.0757869	0.243776	0.1689	0.602977	1	0.140618	2.05534	0.98787	0.295017	0.26384	0.278559		0.471352	2.26893	1.97196	1.54977	0.561146	0.869085	0.731834	0.745658	0.465522	0.238207	1	0.187421	0.24131	0.343865	0.242135
TID_55058	0	#N/A	#N/A	#N/A	8.09223	7.89914	7.98749	1	2.33479	1.21486	1.71404	0.453532	0.190402	0.0178892	0.750669	0.862161	7.45137	3.46643	5.34774		2.82354	10.8178	14.1103	9.06976	2.36067	2.6111	2.00512	2.28567	0.262667	7.46125e-06	0.000482052	1.83165	3.14309	2.20328	2.39343
TID_54922	0	#N/A	#N/A	#N/A	0.10554	0.31161	0.217318	1	0.211588	0.151243	0.17814	1.82695	1	0.500162	0.518386	0.959093	0.0457584	0.122768	0.0864114		0.0324928	0.184339	0.143934	0.118774	0.0994699	0.297976	0.162158	0.196859	1.52919	0.811099	1	0.157808	0.149713	0.0609543	0.133154
TID_54869	0	#N/A	#N/A	#N/A	0	0	0	NA	0.12188	0	0.0543244	Inf	1	1	0	1	0	0	0		0	0	0	0	0	0	0	0	NA	NA	NA	0.0430583	0	0	0.0177
TID_54867	0	#N/A	#N/A	#N/A	18.9835	27.2239	23.4533	1	5.92017	7.57825	6.83921	0.658486	0.769206	0.689335	0.07032	0.0218641	17.9896	19.9792	19.0399		3.59017	38.9272	27.0913	22.9044	0.127797	1.7501	1.33336	1.23931	0.0484857	9.32093e-07	7.18791e-11	13.6589	31.4008	20.9879	21.7746
TID_54865	0	#N/A	#N/A	#N/A	0.0435982	0	0.0199495	0.956045	36.4773	20.149	27.4269	2713.67	1.19226e-42	5.04877e-44	1.0372	1	0.113415	0.202859	0.160632		0.107381	0.138454	0.0594582	0.102803	29.5029	79.8341	58.5016	60.1615	310.251	7.15968e-42	6.71156e-37	0.329378	0.170075	0.125899	0.225662
TID_54765	0	#N/A	#N/A	#N/A	10.3237	10.385	10.357	0.783481	3.92581	1.94987	2.83059	0.576644	0.526072	0.0592421	0.913506	1	6.77954	3.01479	4.79215		2.44695	19.3143	19.7346	13.5743	3.82683	5.64481	4.93778	4.96314	0.400919	0.00115918	0.0724785	5.01743	5.62192	4.6901	5.16466
TID_54678	0	#N/A	#N/A	#N/A	2.9866	1.86014	2.37558	0.000872989	2.33782	1.87995	2.08403	1.87402	0.422525	6.99671e-07	0.40462	0.0562938	0.943932	0.735949	0.834139		0.0859333	0.815488	0.475825	0.454728	1.31533	1.38097	2.04708	1.67123	4.02037	0.00098747	0.717139	0.0790773	0.0989859	0.241808	0.122801
TID_54575	0	#N/A	#N/A	#N/A	7.33181	5.14499	6.14562	0.038128	0.867188	0.836817	0.850354	0.300013	0.0438659	1	0.944512	1	7.37032	2.56613	4.83421		0.559317	3.4204	2.30064	2.07235	0.917268	2.16335	1.78113	1.74274	0.782724	0.934042	0.00155543	1.38886	3.01428	3.37257	2.42639
TID_54440	0	#N/A	#N/A	#N/A	0.377569	0.955525	0.691066	0.969857	0.336423	0.0811603	0.194937	0.589839	1	0.46184	1.43559	1	0.62206	0.468481	0.540986		0.162739	1.19904	1.54476	0.946949	0.142341	0.568536	0.881778	0.626792	0.605106	0.632211	1	0.962713	1.33899	1.15573	1.14325
TID_54433	0	#N/A	#N/A	#N/A	0.84564	0.342414	0.572678	0.327375	0.241115	0.242366	0.241808	0.901643	1	0.290609	1.0688	1	1.53988	0.524627	1.00393		0.0728973	0.150387	0.288316	0.16677	0.54196	0.600293	0.311829	0.457425	2.6752	0.0887221	1	0.239576	0.293894	0.302805	0.273562
TID_54391	0	#N/A	#N/A	#N/A	3.8645	3.08842	3.44354	1	1.02697	1.1416	1.0905	0.695412	0.889211	0.958353	1.22456	1	5.96715	2.52368	4.14937		0.960162	3.14346	3.62913	2.53605	1.69331	2.29701	3.86119	2.88963	0.972167	1	1	2.1342	2.10381	3.73945	2.48276
TID_54374	0	#N/A	#N/A	#N/A	0	0	0	NA	0	0	0	NA	NA	NA	NA	NA	0	0	0		0	0	0	0	0	0	0	0	NA	NA	NA	0	0	0	0
TID_54287	0	#N/A	#N/A	#N/A	3.10604	3.15491	3.13255	0.441166	0.451846	0.136257	0.276922	0.181547	0.0352309	4.75968e-05	3.92721	0.108335	1.92381	1.13061	1.50509		1.0148	5.99879	8.90415	5.17703	1.25459	2.62486	2.18162	2.15189	0.421194	0.0162987	0.697518	1.17728	2.38285	3.002	2.026
TID_54270	0	#N/A	#N/A	#N/A	9.61747	7.40891	8.41949	0.88981	3.65412	1.61225	2.52236	0.622034	0.706246	0.143294	2.97074	0.00444885	7.86751	3.77133	5.70516		2.14528	15.9971	13.5368	10.4014	9.64576	14.755	17.3084	14.9063	1.47117	0.545554	0.10181	9.82492	8.98359	10.7737	9.7305
TID_54235	0	#N/A	#N/A	#N/A	0	0	0	NA	0	0	0	NA	NA	NA	Inf	1	0.0651644	0	0.0307645		0	0	0	0	0	0	0.0153952	0.00700866	Inf	1	1	0.0118281	0	0.0434024	0.0145865
TID_53982	0	#N/A	#N/A	#N/A	0.0421449	0	0.0192845	1	0	0	0	0	1	NA	Inf	1	0	0	0		0	0	0	0	0.0397207	0	0	0.00786107	Inf	1	1	0	0.014946	0.0730216	0.021814
TID_53980	0	#N/A	#N/A	#N/A	0.911087	0.975494	0.946023	0.26404	0.4059	0.50216	0.459255	1.08341	1	0.298655	2.27401	0.193872	0.486171	0.407618	0.444703		0.6473	2.75978	2.05494	1.80278	1.32105	3.07169	2.02439	2.24844	1.09272	0.897684	0.0436105	0.518442	0.559215	0.667861	0.566796
TID_53947	0	#N/A	#N/A	#N/A	0	0	0	1	0	0	0	NA	NA	1	Inf	1	0.310842	0	0.14675		0	0.0758931	0.0407399	0.0384213	0	0.0642598	0.024479	0.0334321	0.907088	1	1	0.0188071	0.105939	0.207034	0.0927722
TID_53927	0	#N/A	#N/A	#N/A	0.0454624	0	0.0208025	0.352207	0.121524	0.0651491	0.0902767	8.55072	0.896703	1	3.44904	0.909109	0.315373	0.176278	0.241946		0.0839791	0.259873	0.310003	0.214397	0.128542	1.36913	0.502926	0.729269	2.51197	0.380086	0.110928	0.586748	0.612654	1.65416	0.835355
TID_53845	0	#N/A	#N/A	#N/A	0	0.0559761	0.0303628	1	0.591246	0.332815	0.448003	33.4868	0.0500034	0.100195	3.64047	0.0587874	0.172616	0.0514581	0.108658		0	0.16858	0.180989	0.113792	2.68918	3.56847	2.8003	3.04474	37.3368	1.58723e-11	1.03848e-10	0.543085	0.658895	0.958085	0.678322
TID_53706	0	#N/A	#N/A	#N/A	48.2729	39.093	43.2935	0.265704	1.8378	1.98097	1.91715	0.097114	9.51931e-11	6.46657e-07	0.643689	0.730909	15.3736	12.3536	13.7793		8.29558	29.294	30.5827	22.3889	2.19209	2.45441	2.40937	2.38199	0.101852	7.52649e-14	1.38021e-20	4.14426	5.71158	6.43768	5.22999
TID_53668	0	#N/A	#N/A	#N/A	1.25732	3.76711	2.61869	1	5.83328	3.1065	4.32189	3.61538	0.00585029	0.000104585	0.902503	1	2.29329	1.44574	1.84587		0.32035	2.45077	2.33554	1.67287	5.43464	7.43773	8.89963	7.70683	4.88528	4.17854e-06	0.001583	1.46031	1.62979	1.90303	1.62134
TID_53663	0	#N/A	#N/A	#N/A	11.653	8.40551	9.89148	0.5337	8.0657	3.50923	5.54015	1.15939	1	0.714255	2.26166	0.0593249	7.7908	3.6147	5.58626		2.45413	32.4366	24.4139	19.4767	19.928	21.8881	25.8652	23.3108	1.42831	0.967564	0.00510555	8.19762	7.63022	6.84716	7.68802
TID_53657	0	#N/A	#N/A	#N/A	2.20376	1.41729	1.77716	1	0.330507	0.343947	0.337957	0.412934	0.229329	0.287451	1.02392	1	2.0623	0.879876	1.43811		0.537404	1.56598	1.7259	1.25817	0.65806	0.680573	0.616851	0.647108	0.482828	0.118679	0.0221323	0.274738	0.557128	0.466262	0.420688
TID_53656	0	#N/A	#N/A	#N/A	37.7712	32.6424	34.9892	0.96373	41.7857	21.2702	30.4144	1.82707	0.282339	0.68401	0.902802	1	14.0224	12.9884	13.4766		6.18771	67.3475	60.1755	43.8011	48.118	46.2157	53.4785	49.8986	1.3792	1	0.319165	1.81802	3.68667	1.8012	2.49609
TID_53655	0	#N/A	#N/A	#N/A	1.22463	0.665755	0.921482	0.997906	1.26091	0.233991	0.691712	1.47647	1	1	0.918292	1	0.495557	0.232145	0.356503		0.318378	1.46919	1.65156	1.12588	0.974648	0.980551	1.30457	1.12689	1.01768	1	0.817255	0.179898	0.231623	0.298628	0.225373
TID_53574	0	#N/A	#N/A	#N/A	0	0.0224286	0.0121658	1	0.0118451	0.0285756	0.0211184	4.2668	1	0.763856	0.166019	0.986814	0.0115274	0.0103092	0.0108843		0	0.0168867	0	0.00569932	0	0.00714911	0.0163402	0.00991848	1.81402	1	1	0.0585858	0.0235721	0.00767775	0.034404
TID_53555	0	#N/A	#N/A	#N/A	0.173476	0.243901	0.211676	1	0	0.0828657	0.0459307	0.533847	1	0.977812	0.729118	1	0.350994	0.358744	0.355085		0.0356055	0.257089	0.552028	0.272701	0.0544994	0.124389	0.0473846	0.0755012	0.314668	0.337345	0.740442	0.0364053	0.123041	0.267174	0.119721
TID_53364	0	#N/A	#N/A	#N/A	8.85118	11.8202	10.4617	0.47024	5.98294	4.03582	4.9037	1.01693	1	0.510273	0.678609	0.693854	3.46461	2.02262	2.70339		1.05925	8.97003	9.04382	6.23922	4.21026	8.13224	7.02565	6.85228	1.15881	1	0.433692	1.82546	2.31237	2.09926	2.06447
TID_53357	0	#N/A	#N/A	#N/A	0.634214	0.509531	0.566583	0.906536	0.161457	0.0216392	0.0839591	0.2919	0.618199	0.822654	0.547224	1	0.340441	0.117101	0.222541		0.13017	0.498719	0.350089	0.323691	0.0569271	0.12993	0.0618692	0.0844976	0.227124	0.0538273	0.00640209	0.038027	0.139232	0.191864	0.109422
TID_53348	0	#N/A	#N/A	#N/A	6.48318	5.27058	5.82543	0.256942	1.60722	1.16132	1.36007	0.500052	0.203223	1	1.01327	1	1.23542	0.668999	0.93641		0.820926	4.34184	4.0019	3.00923	2.26671	3.0999	2.43672	2.63309	0.901037	0.937124	0.0381021	0.901085	0.954889	1.26824	1.00298
TID_53188	0	#N/A	#N/A	#N/A	0.161128	0.135924	0.147457	1	0	0	0	0	1	0.682889	Inf	1	0.0465728	0.0833019	0.0659618		0.033071	0.341127	0.219743	0.195723	0.10124	0	0.0880233	0.0601087	0.435631	0.487607	0.894916	0.135256	0.190471	0.279176	0.187648
TID_53152	0	#N/A	#N/A	#N/A	3.75231	2.80212	3.2369	1	3.9463	1.61976	2.65675	1.69543	0.404474	0.24743	0.565906	0.182738	2.45363	0.727468	1.5424		0.975312	4.14134	3.00957	2.68335	2.44945	3.35767	2.39431	2.73936	0.979913	1	1	0.488929	0.616264	0.37303	0.509423
TID_53140	0	#N/A	#N/A	#N/A	0.903225	0.919581	0.912097	0.30126	2.71965	1.31667	1.94201	4.48753	0.00223676	0.158159	0.466148	0.196912	3.40291	2.65684	3.00907		0.460264	1.72101	3.0795	1.70916	0.792563	1.85919	2.57773	1.97521	1.01976	1	0.307567	1.6177	2.15383	1.87075	1.87002
TID_53116	0	#N/A	#N/A	#N/A	1.63362	0.851903	1.2096	1	0.635167	0.21282	0.401069	0.669345	1	0.926812	2.10419	0.415467	1.28777	0.714043	0.984904		0.201177	1.81103	1.49876	1.15242	1.00777	1.82094	1.84978	1.67313	1.51925	0.636595	0.604042	0.869532	0.884802	0.823406	0.864769
TID_53115	0	#N/A	#N/A	#N/A	1.93623	0.991684	1.42389	0.070451	0.338885	0.594575	0.480608	0.748406	1	0.557455	0.379306	0.854422	1.04935	0.482634	0.750184		0.0851585	0.592925	0.447958	0.370582	0.130347	0.595009	0.46749	0.444996	1.07086	1	0.0671888	0.0870714	0.159402	0.219659	0.143169
TID_53033	0	#N/A	#N/A	#N/A	11.3723	14.8494	13.2584	0.144849	5.07777	2.32293	3.55082	0.567408	0.419728	0.000763531	0.806628	1	9.72942	4.87111	7.16475		7.48583	32.1734	31.7784	23.4547	3.27035	8.2951	5.06418	5.82979	0.22337	1.69496e-06	0.0220912	4.84752	6.01804	4.52007	5.20126
TID_53015	0	#N/A	#N/A	#N/A	1.85708	0.944928	1.36231	0.635156	1.41832	0.865965	1.11216	1.70396	0.675043	0.0491801	1.71544	0.473731	0.332289	0.365751	0.349954		0.127054	1.25439	0.804016	0.720344	2.7782	3.24974	4.60155	3.77183	5.70997	1.09551e-05	0.00836623	0.157745	0.344972	0.527762	0.308963
TID_52903	0	#N/A	#N/A	#N/A	0.923663	1.42086	1.19335	0.875368	1.83966	1.12899	1.44575	2.62565	0.264779	0.638888	2.7898	0.0254875	0.659591	0.589886	0.622794		0.602192	1.86348	2.44524	1.60727	5.42804	9.02873	8.59291	8.11771	4.45327	1.53764e-06	1.13936e-07	1.19723	1.2139	1.06691	1.17412
TID_52853	0	#N/A	#N/A	#N/A	0.0315022	0.159447	0.100903	1	0.224554	0.180575	0.200177	4.5044	0.526154	0.188196	0.392192	0.739505	0.191215	0.0488592	0.116066		0.0193972	0.0400163	0.150367	0.0675283	0.0890707	0.118589	0.245235	0.170402	2.26691	0.553578	0.902882	0.0198329	0.122889	0.145551	0.0856034
TID_52848	0	#N/A	#N/A	#N/A	9.67879	19.1079	14.7934	0.12607	0.479113	0.0481598	0.240245	0.0326833	0.0019266	0.000192829	0.0906368	0.59584	2.3896	0.573359	1.43082		0.993271	6.01927	6.0957	4.29358	0	0.108438	0.0275389	0.0501482	0.00936479	7.10394e-19	4.56765e-08	0.0423159	0.0715088	0.116457	0.0695791
TID_52774	0	#N/A	#N/A	#N/A	0.0669892	0.127672	0.099905	0.0118378	0.0110535	0.0053332	0.00788287	0.169724	0.0892087	1	0.661248	1	0.0968135	0.0461772	0.0700829		0.00305541	0.0236373	0.0135346	0.0132961	0.0116919	0.00800564	0.00711586	0.0083301	0.784704	0.847755	0.00086555	0.00937212	0.0131981	0.00573174	0.00995253
TID_52344	0	#N/A	#N/A	#N/A	0.941501	1.04242	0.996244	0.00394325	1.62537	1.3492	1.47229	3.22602	0.147232	0.903768	3.15471	0.00610374	0.71435	0.456327	0.578141		0.652185	6.05455	5.65762	4.04902	6.32234	8.79729	11.6449	9.60385	2.55659	0.0185609	2.17545e-08	0.666835	0.980794	0.883607	0.829961
TID_52103	0	#N/A	#N/A	#N/A	0.0946501	0.0598834	0.0757918	3.77824e-10	0.506013	0.152591	0.310119	8.26762	0.0488519	0.000604071	2.16315	0.434283	0.143629	0.05505	0.0968686		0.626509	4.40347	5.93776	3.5709	1.00357	1.62883	1.01798	1.22699	0.383972	0.00136898	4.59868e-08	0.0297945	0.0671322	0.0683308	0.0520524
TID_52066	0	#N/A	#N/A	#N/A	12.612	10.2055	11.3066	0.0417006	10.1688	4.93579	7.26825	1.34435	0.892056	0.00392903	2.57179	0.0387354	4.4874	2.52484	3.45137		0.822996	7.79263	5.07117	4.51074	30.5885	31.0739	39.4154	34.7753	8.73313	2.05717e-08	0.000508863	6.44058	7.08571	6.23492	6.6299
TID_52063	0	#N/A	#N/A	#N/A	2.8757	2.28921	2.55757	1	0.757869	0.522377	0.627341	0.52349	0.616707	0.443832	0.652986	1	1.75605	0.785237	1.24357		0.34915	3.80727	3.34183	2.45706	0.305385	1.04552	1.12845	0.936794	0.37534	0.0447927	0.0266161	0.803234	0.919275	0.795335	0.843805
TID_51987	0	#N/A	#N/A	#N/A	0.0343977	0.029017	0.0314791	1	0	0	0	0	1	1	Inf	0.935075	0.0894813	0	0.0422447		0	0.0655415	0.0938215	0.0516144	0.0648383	0.166485	0.0704672	0.102656	2.56863	0.905035	0.760063	0.0108279	0.0609928	0.0595985	0.0400592
TID_51718	0	#N/A	#N/A	#N/A	0.290865	0.654312	0.488007	1	0.0863893	0.0347349	0.0577584	0.253183	0.815408	0.51979	4.94735	0.448973	0.0420361	0.112781	0.0793821		0.0298496	1.07764	0.793351	0.623499	0.456891	0.599614	0.496556	0.524451	1.10634	1	1	0.427281	0.275068	0.195985	0.31992
TID_51629	0	#N/A	#N/A	#N/A	12.7352	9.72727	11.1036	0.0482563	6.24267	3.52971	4.73894	0.898816	1	0.165682	0.599256	0.415986	7.5624	2.88639	5.09397		1.52787	5.19151	6.61874	4.36474	3.54233	6.82909	5.96542	5.78543	1.17342	0.737393	0.117518	1.4703	2.3811	2.84511	2.11066
TID_51523	0	#N/A	#N/A	#N/A	0	0	0	1	0	0	0	NA	NA	1	NA	NA	0	0	0		0	0	0.0307315	0.00966084	0	0	0	0	0	1	NA	0	0	0	0
TID_51412	0	#N/A	#N/A	#N/A	0.820716	0.494526	0.643783	1	0.626809	0	0.279383	0.814748	1	1	1.89734	1	0.406665	0.0909222	0.239986		0.144385	0.372333	0.799482	0.427256	0.773509	1.32409	0.576453	0.874765	1.99471	0.582073	0.957265	0.110721	0.332632	0.677143	0.318599
TID_50982	0	#N/A	#N/A	#N/A	0.329865	0.354157	0.343041	0.942581	0.160319	0.107433	0.131005	0.822101	1	1	0.937778	1	0.806097	0.186041	0.478773		0.0553939	0.323786	0.184035	0.186417	0.169577	0.322535	0.221159	0.246112	1.26577	0.998787	0.97279	0.0755177	0.202058	0.294427	0.170736
TID_50981	0	#N/A	#N/A	#N/A	0.267472	0.541519	0.416121	0.535702	2.31174	1.41819	1.81647	9.54127	2.83794e-06	2.53299e-11	0.45623	0.176748	0.139159	0.103711	0.120446		0	0.169881	0.310056	0.154805	0.806678	1.7117	2.31232	1.80602	14.0205	0.000160682	0.0243905	0.0841964	0.0569126	0.0617907	0.0692211
TID_50980	0	#N/A	#N/A	#N/A	12.4475	10.4427	11.3601	0.0110456	0.0609398	0.0980093	0.0814866	0.0160995	3.68212e-12	2.11287e-05	5.20489	0.284266	0.711664	0.477342	0.587967		0.589573	5.56017	4.94346	3.63586	0.515673	1.10341	1.00879	0.944017	0.270248	0.000433174	4.07987e-12	1.35634	0.800396	0.553	0.973497
TID_50979	0	#N/A	#N/A	#N/A	2.21345	1.67839	1.92322	0.211913	0.598318	0.552416	0.572876	0.645884	0.840186	1	0.88016	1	2.26439	0.887181	1.53737		0.199077	0.774	1.64499	0.847658	0.304716	1.81895	1.11069	1.19684	1.2279	0.87296	0.48261	0.594988	1.46409	0.933636	0.987979
TID_50977	0	#N/A	#N/A	#N/A	0	0	0	1	0	0	0	NA	NA	1	Inf	1	0	0	0		0	0	0.0930914	0.0292644	0	0.0244725	0	0.00848812	0.296921	1	1	0	0	0.0262821	0.00588851
TID_50976	0	#N/A	#N/A	#N/A	0	0.0570689	0.0309556	1	0.361673	0.0969463	0.214941	15.1326	0.131616	0.0150707	0.661001	1	0	0.0262314	0.0138474		0	0.0429677	0	0.0145017	0.1594	0.218288	0.388054	0.283919	25.1477	0.00360053	0.067494	0.0106478	0.0239914	0.0390716	0.021885
TID_50936	0	#N/A	#N/A	#N/A	0	0	0	NA	0	0	0	NA	NA	NA	Inf	1	0	0	0		0	0	0	0	0	0	0.0593408	0.0270148	Inf	1	1	0	0	0.0278824	0.00624704
TID_50930	0	#N/A	#N/A	#N/A	0	0.45675	0.247752	0.908869	0	0	0	0	1	1	Inf	1	0.0939002	0	0.0443308		0	0	0.073841	0.0232128	0.10206	0.116471	0.221841	0.161589	8.73381	0.723985	1	0	0.384029	0.562875	0.266237
TID_50777	0	#N/A	#N/A	#N/A	0	0	0	1	0.103947	0	0.0463315	Inf	1	1	1.70958	1	0.303478	0	0.143274		0	0.0740951	0	0.0250074	0.2199	0.125475	0	0.0870402	7.44417	1	0.984931	0	0	0	0
TID_50495	0	#N/A	#N/A	#N/A	0.0469687	0	0.0214917	1	0.0418502	0	0.0186536	1.5417	1	1	7.25502	0.788209	0	0.0364237	0.0192278		0.0289205	0.0596629	0.12811	0.0704776	0.0442671	0.378881	0.327149	0.289107	2.92481	0.239872	0.14014	0.0887105	0.116597	0.0813795	0.0972431
TID_50237	0	#N/A	#N/A	#N/A	0.0149842	0.0252807	0.0205693	0.835967	0	0	0	0	1	0.548158	Inf	0.0864308	0.0389797	0	0.0184025		0.00922641	0.0761362	0.122611	0.0674526	0.127101	0.0966985	0.196459	0.148131	2.56711	0.43823	0.0475681	0.0943366	0.0637669	0.0692325	0.0775578
TID_49696	0	#N/A	#N/A	#N/A	1.20569	1.22051	1.21373	1	0.3581	0.230372	0.287303	0.507287	1	0.417601	3.51393	0.209201	0.557593	0.0623333	0.296148		0.494929	1.73576	2.2472	1.46456	1.2121	2.4639	2.20652	2.09899	1.26755	0.744221	0.432802	0.455442	1.14021	1.34626	0.904887
TID_49603	0	#N/A	#N/A	#N/A	0	0	0	1	0	0	0	NA	NA	1	Inf	1	0	0	0		0	0.02533	0.0271946	0.017098	0.0375874	0.0428947	0.0163402	0.0297554	2.71253	1	1	0.0753245	0.0141433	0.138199	0.0670878
TID_49598	0	#N/A	#N/A	#N/A	0.80088	0.715345	0.754484	0.00296363	0.293837	0.506332	0.411618	1.23144	1	0.00559834	0.330475	0.704318	0.694464	0.255736	0.462862		0.957261	10.6222	7.38856	6.24096	0.133202	0.430696	0.308835	0.316343	0.051242	9.94095e-07	0.32224	0.103808	0.33414	0.217668	0.213362
TID_49499	0	#N/A	#N/A	#N/A	0.58791	1.48784	1.07605	0.80895	0.77329	0.180534	0.444738	0.862952	1	0.739793	0.714687	1	2.69461	0.455917	1.51282		0.224095	7.68141	3.0353	3.6247	0.211083	1.05388	0.596462	0.678846	0.203368	0.305859	0.798449	0.722638	1.5488	1.68155	1.23893
TID_49473	0	#N/A	#N/A	#N/A	0.364763	0.846189	0.6259	0.725528	0	0.0653395	0.0362163	0.144562	0.787898	0.0550204	16.3097	0.0473627	0.237221	0.141435	0.186656		0.393049	1.50588	1.67891	1.17286	0.687564	2.40298	1.04616	1.44579	1.06284	1	0.312489	0.229644	0.679124	1.36933	0.648998
TID_49317	0	#N/A	#N/A	#N/A	0.0743733	0.188219	0.136126	0.106442	0	0.0532896	0.0295373	0.543402	1	0.0942136	41.6444	0.0110956	0.386946	0.0576756	0.213126		0.274768	1.51159	0.760715	0.844962	1.5421	5.31952	1.76739	2.95484	3.11195	0.0801409	0.00270727	0.70235	1.18689	1.97588	1.16448
TID_49311	0	#N/A	#N/A	#N/A	3.54775	4.4892	4.05841	0.0489707	3.12437	2.51246	2.7852	1.50204	0.870445	0.228005	1.40508	0.985072	1.96743	1.34363	1.63813		1.85428	17.8954	14.065	11.1068	3.30481	13.6659	7.47077	8.79504	0.777433	0.8182	0.260543	2.37641	3.04297	4.4077	3.07473
TID_49276	0	#N/A	#N/A	#N/A	0.617928	0.459944	0.532234	1	0.356263	0.156267	0.24541	0.955928	1	1	0.981267	1	0.851011	0.310068	0.565451		0.0671442	0.530986	0.991432	0.514254	0.239806	0.781903	0.402107	0.501716	1.0239	1	1	0.148747	0.425385	0.293902	0.282209
TID_49092	0	#N/A	#N/A	#N/A	0.27681	0.194592	0.232213	1	0.205537	0.0495846	0.119096	1.0289	1	0.958311	1.23197	1	0.160019	0.0536656	0.103876		0.0426107	0.205113	0.157294	0.133508	0.260888	0.384561	0.132317	0.245251	1.93292	0.576865	1	0.0435679	0.106346	0.0799349	0.0746226
TID_48902	0	#N/A	#N/A	#N/A	0.449383	0.303271	0.370129	1	0.800823	0.354189	0.553264	3.09008	0.380784	0.0678582	1.21341	1	0.467607	0.0348492	0.239157		0.0553407	0.313961	0.30643	0.221559	1.56708	0.918341	0.902197	1.03938	5.88994	0.145587	0.356402	0.127314	0.0796832	0.129769	0.110484
TID_48025	0	#N/A	#N/A	#N/A	3.77039	4.35862	4.08946	1	1.49312	1.20069	1.33103	0.710187	1	0.700159	2.03634	0.505534	0.242178	0.324877	0.285835		0.945831	10.4658	4.38021	5.23848	4.21158	6.00781	5.32101	5.33966	1.13164	1	0.734991	0.263748	0.19809	0.483904	0.289117
TID_47991	0	#N/A	#N/A	#N/A	0	0	0	NA	0	0	0	NA	NA	NA	NA	NA	0	0	0		0	0	0	0	0	0	0	0	NA	NA	NA	0	0	0	0
TID_47986	0	#N/A	#N/A	#N/A	1.63024	1.31544	1.45948	0.990266	0.126312	0.101573	0.1126	0.166267	0.221082	0.0117898	3.45028	0.599755	0.676081	0.384766	0.522298		0.611012	2.79114	2.22329	1.85365	0.534424	0.952944	0.784108	0.793253	0.394954	0.090762	0.525327	0.267745	0.553001	0.982473	0.531964
TID_47971	0	#N/A	#N/A	#N/A	0.112184	0	0.0513328	0.774211	0.299876	0	0.133661	4.6251	1	1	1.52217	1	0.875501	0.0869975	0.459255		0	0.926278	0.458983	0.456909	0.211463	0.361982	0.459642	0.376653	1.04542	1	0.478087	0.423768	0.994606	1.61978	0.900023
TID_47870	0	#N/A	#N/A	#N/A	0.107173	0.452041	0.294237	0.767334	0.0954933	0.0767908	0.0851269	0.654625	1	0.522283	7.73026	0.0304395	0.23233	0.0415555	0.131621		0.131981	0.782794	0.876957	0.585825	1.01008	1.55615	1.2295	1.29937	2.32782	0.176737	0.0110659	0.253023	0.399073	0.185691	0.291228
TID_47867	0	#N/A	#N/A	#N/A	1.35205	0.836406	1.07235	0.573022	0.321255	0.387505	0.357976	0.730082	1	1	0.408302	0.909341	0.937916	0.209699	0.553495		0.166502	0.457991	0.553167	0.386433	0.254856	0.339314	0.258515	0.285816	0.66756	1	0.15459	0.113495	0.0958961	0.208231	0.128299
TID_47772	0	#N/A	#N/A	#N/A	0.0539571	0	0.0246895	1	0	0	0	0	1	1	NA	NA	0	0	0		0	0	0.0367928	0.0115663	0	0	0	0	0	1	1	0	0	0	0
TID_47491	0	#N/A	#N/A	#N/A	0.0863115	0.291241	0.19747	0.928305	0.307622	0.371061	0.342785	4.00281	0.830081	1	0.751293	1	0.0748429	0.133867	0.106001		0.159436	0.657833	0.470839	0.42554	0	0.881913	0.848727	0.692267	1.13249	0.864557	0.676356	0.190188	0.27548	0.39879	0.268047
TID_47240	0	#N/A	#N/A	#N/A	0	0	0	0.377792	0	0	0	NA	NA	0.622444	Inf	1	0	0	0		0.0100857	0.156051	0.0335077	0.0667125	0.0617507	0.0176175	0	0.0183315	0.568363	0.542474	0.909863	0	0.0174265	0.00946008	0.00847813
TID_47227	0	#N/A	#N/A	#N/A	0	0	0	NA	0	0	0	NA	NA	NA	NA	NA	0	0	0		0	0	0	0	0	0	0	0	NA	NA	NA	0	0	0	0
TID_47218	0	#N/A	#N/A	#N/A	0.333197	0.562153	0.457388	1	0.0593772	0.0954963	0.0793972	0.398873	1	0.937778	2.78821	0.940524	0.404493	0.310068	0.354647		0	0.634875	0.817931	0.471399	0.314031	0.609233	0.436856	0.472336	1.3051	1	1	0.230748	0.354488	0.423359	0.319053
TID_47215	0	#N/A	#N/A	#N/A	0	0	0	NA	0	0	0	NA	NA	NA	NA	NA	0	0	0		0	0	0	0	0	0	0	0	NA	NA	NA	0	0	0	0
TID_46889	0	#N/A	#N/A	#N/A	3.56278	2.43922	2.95334	0.0437073	1.51825	1.84984	1.70204	1.26544	1	0.141405	2.07786	0.142466	1.47753	1.40147	1.43738		1.4307	13.2819	9.75288	8.04671	5.2071	9.41332	6.62174	7.31001	0.984736	1	0.010273	1.28405	2.6002	1.46124	1.80399
TID_46852	0	#N/A	#N/A	#N/A	1.37087	1.51781	1.45057	0.586907	0.992448	0.583209	0.765616	1.12846	1	0.499313	0.750913	1	0.482915	0.465102	0.473512		0.184646	1.08836	0.993202	0.743831	1.09014	0.967605	1.03558	1.0228	1.53662	0.812369	0.842099	0.0674265	0.182308	0.296901	0.160758
TID_46836	0	#N/A	#N/A	#N/A	0	0.0996545	0.054055	1	0	0	0	0	1	1	Inf	1	0	0	0		0.0727395	0.0375153	0	0.0379847	0	0.0317648	0.121004	0.0661044	0.514636	1	1	0	0	0.102341	0.0229295
TID_46835	0	#N/A	#N/A	#N/A	0.579329	0.203628	0.37554	1	0.387147	0.207549	0.2876	1.56861	1	1	0.272376	0.390536	0.16745	0.0748771	0.118582		0.237811	0.490603	0.427958	0.382904	0.136502	0.10385	0.178022	0.144079	0.2978	0.365687	0.513001	0.0151971	0.0684831	0	0.0312352
TID_46834	0	#N/A	#N/A	#N/A	0.305757	0.036847	0.159894	0.84489	0	0.0312971	0.0173473	0.249382	1	1	0.65681	1	0.0378757	0.067746	0.053644		0	0	0.0893538	0.0280895	0.0411671	0.0234899	0	0.0162946	1.18467	1	0.441731	0	0	0.0504538	0.0113042
TID_46832	0	#N/A	#N/A	#N/A	0	0	0	1	0	0	0	NA	NA	1	NA	NA	0	0	0		0	0	0.0356816	0.0112169	0	0	0	0	0	1	NA	0	0	0.0302215	0.00677112
TID_46226	0	#N/A	#N/A	#N/A	0.203986	0	0.0933391	0.776825	0.0605855	0.0487198	0.0540086	1.16817	1	0.935364	1.54981	1	0.176882	0.105459	0.139178		0.125603	0.431862	0.324557	0.29151	0.128169	0.219399	0.139296	0.164877	0.495144	0.816902	1	0.149828	0.337588	0.274892	0.246359
TID_46218	0	#N/A	#N/A	#N/A	0	0	0	NA	0	0	0	NA	NA	NA	NA	NA	0	0	0		0	0	0	0	0	0	0	0	NA	NA	NA	0	0	0	0
TID_46198	0	#N/A	#N/A	#N/A	0	0	0	NA	0	0	0	NA	NA	NA	NA	NA	0	0	0		0	0	0	0	0	0	0	0	NA	NA	NA	0	0	0	0
TID_46197	0	#N/A	#N/A	#N/A	0	0	0	NA	0	0	0	NA	NA	NA	NA	NA	0	0	0		0	0	0	0	0	0	0	0	NA	NA	NA	0	0	0	0
TID_46194	0	#N/A	#N/A	#N/A	0	0	0	NA	0	0	0	NA	NA	NA	NA	NA	0	0	0		0	0	0	0	0	0	0	0	NA	NA	NA	0	0	0	0
TID_46188	0	#N/A	#N/A	#N/A	0	0	0	NA	0	0	0	NA	NA	NA	NA	NA	0	0	0		0	0	0	0	0	0	0	0	NA	NA	NA	0	0	0	0
TID_46180	0	#N/A	#N/A	#N/A	0	0	0	NA	0	0	0	NA	NA	NA	NA	NA	0	0	0		0	0	0	0	0	0	0	0	NA	NA	NA	0	0	0	0
TID_46179	0	#N/A	#N/A	#N/A	0	0	0	NA	0	0	0	NA	NA	NA	NA	NA	0	0	0		0	0	0	0	0	0	0	0	NA	NA	NA	0	0	0	0
TID_46173	0	#N/A	#N/A	#N/A	0	0	0	NA	0	0	0	NA	NA	NA	NA	NA	0	0	0		0	0	0	0	0	0	0	0	NA	NA	NA	0	0	0	0
TID_46170	0	#N/A	#N/A	#N/A	0	0.13994	0.075907	1	0.147811	0	0.0658828	1.77066	1	1	2.06888	1	0.143847	0	0.0679111		0.0510724	0.0526811	0	0.0355601	0.156348	0.178424	0.339842	0.24754	3.17021	0.314387	0.769027	0.0261098	0	0	0.0107329
TID_46169	0	#N/A	#N/A	#N/A	0	0	0	NA	0	0	0	NA	NA	NA	NA	NA	0	0	0		0	0	0	0	0	0	0	0	NA	NA	NA	0	0	0	0
TID_46166	0	#N/A	#N/A	#N/A	0	0	0	1	0.0735147	0	0.0327671	Inf	1	1	12.8189	0.356172	0.71543	0.191947	0.439086		0.0508022	0.157207	0.0562598	0.0884299	0.777602	0.665548	0.54087	0.630965	6.3802	0.0269795	0.0070477	0.207774	0.234075	0	0.170819
TID_46165	0	#N/A	#N/A	#N/A	0	0.213893	0.11602	1	0	0	0	0	1	0.999044	Inf	1	0	0.0983143	0.0518995		0.0780619	0.402603	0.259344	0.244584	0.119485	0.409069	0.103887	0.212824	0.788645	1	1	0.0798154	0.134878	0.0732195	0.098429
TID_46160	0	#N/A	#N/A	#N/A	0	0	0	NA	0	0	0	NA	NA	NA	NA	NA	0	0	0		0	0	0	0	0	0	0	0	NA	NA	NA	0	0	0	0
TID_46158	0	#N/A	#N/A	#N/A	0	0	0	1	0	0	0	NA	NA	1	NA	NA	0	0	0		0	0	0.0390923	0.0122892	0	0	0	0	0	1	NA	0	0	0	0
TID_46156	0	#N/A	#N/A	#N/A	0	0.0652284	0.0353814	1	0	0	0	0	1	NA	NA	NA	0	0	0		0	0	0	0	0	0	0	0	NA	NA	1	0	0	0.0446578	0.0100056
TID_46155	0	#N/A	#N/A	#N/A	0	0	0	0.982195	0	0	0	NA	NA	1	Inf	0.891604	0.160972	0.21594	0.189989		0.0571525	0.0589527	0.253169	0.11938	0.262441	0.249581	0.304239	0.277009	2.03009	0.786634	0.274208	0.0292182	0.0658335	0	0.036032
TID_46152	0	#N/A	#N/A	#N/A	0.214788	0.253666	0.235876	0.899243	0.0574143	0.0307798	0.0426514	0.385347	0.953151	0.406107	0.297883	0.97048	0.148999	0.0999393	0.1231		0.0264507	0.736665	0.585846	0.442003	0.0202433	0.0231017	0.0264009	0.024038	0.0697137	0.010361	0.0171871	0.0676123	0.198044	0.272909	0.161201
TID_46151	0	#N/A	#N/A	#N/A	0	0	0	NA	0	0	0	NA	NA	NA	NA	NA	0	0.115168	0.0607966		0	0	0	0	0	0	0	0	NA	NA	NA	0.0934981	0.105334	0	0.0768684
TID_46150	0	#N/A	#N/A	#N/A	0.0187423	0	0.00857603	1	0	0	0	0	1	1	Inf	0.708213	0.0325039	0.0145344	0.0230179		0	0.0238078	0.0255604	0.0160704	0.0176643	0.141109	0.0691121	0.0839018	5.84554	0.296981	0.311592	0.00589982	0.0332332	0.0974207	0.0363785
TID_46149	0	#N/A	#N/A	#N/A	0	0	0	1	0	0	0	NA	NA	1	Inf	1	0	0	0		0	0.0692591	0	0.0233752	0	0.117285	0.0446785	0.0610195	2.76417	1	1	0	0.0386714	0.314895	0.0846627
TID_46147	0	#N/A	#N/A	#N/A	0.118133	0	0.054055	1	0	0	0	0	1	NA	NA	NA	0	0	0		0	0	0	0	0	0	0	0	NA	NA	1	0	0	0	0
TID_46121	0	#N/A	#N/A	#N/A	0.0269786	0.136551	0.0864132	1	0	0	0	0	1	0.719557	Inf	1	0.0935752	0.0209216	0.0552218		0.0166118	0.119945	0.147171	0.0925301	0	0.0725424	0	0.0251609	0.2315	0.476243	0.716032	0.0509548	0.0478375	0.0934879	0.0593469
TID_46108	0	#N/A	#N/A	#N/A	0	0	0	NA	0	0	0	NA	NA	NA	NA	NA	0	0	0		0	0	0	0	0	0	0	0	NA	NA	NA	0	0	0	0
TID_46107	0	#N/A	#N/A	#N/A	0.067946	0	0.0310905	1	0	0	0	0	1	1	Inf	0.953136	0.117835	0.079037	0.097354		0	0.0863098	0	0.0291298	0.0960567	0.14616	0.0417583	0.0887153	4.63147	0.713563	0.817255	0.0641654	0.0602398	0	0.0483567
TID_46101	0	#N/A	#N/A	#N/A	0.0558911	0.235742	0.153446	0.025225	0.0498003	0	0.0221971	0.287982	1	0.0112648	2.71468	1	6.59118	3.25071	4.82777		0.30973	1.81042	0.914676	1.00639	0	0.240456	0.114499	0.135526	0.100404	0.000352712	1	0.562999	1.36764	0.871548	0.925727
TID_46100	0	#N/A	#N/A	#N/A	0.210156	0.248196	0.23079	1	0.0374509	0	0.0166927	0.138957	0.940814	0.894657	2.32652	1	0.728928	0.260758	0.481784		0	0.373738	0.229285	0.198216	0.0396137	0.135621	0.0344422	0.0705589	0.455051	0.558678	0.499503	0.357233	0.327925	0.242749	0.320889
TID_46099	0	#N/A	#N/A	#N/A	0.386162	0.13961	0.252427	1	0.0983085	0.0395273	0.0657274	0.524987	1	1	0.315923	1	0.478359	0.299464	0.383922		0	0.175189	0.300937	0.15373	0	0.0890014	0.0452054	0.0514492	0.343498	0.693148	0.394145	0.069462	0.273892	0.446052	0.22843
TID_46066	0	#N/A	#N/A	#N/A	0.0295894	0.0249609	0.0270788	1	0	0.0424025	0.0235028	2.09849	1	1	0.965113	1	0.102631	0.0229462	0.0605658		0	0.0563798	0.0403533	0.0317139	0.0278874	0.0795627	0.0484936	0.0551915	2.16841	1	1	0.0186287	0.0419735	0.0512675	0.0344595
TID_46053	0	#N/A	#N/A	#N/A	0	0	0	1	0	0	0	NA	NA	1	Inf	1	0	0	0		0	0	0.0893538	0.0280895	0	0	0.0536893	0.024442	0.85781	1	1	0	0	0	0
TID_46035	0	#N/A	#N/A	#N/A	0	0	0	NA	0	0	0	NA	NA	NA	NA	NA	0	0	0		0	0	0	0	0	0	0	0	NA	NA	NA	0	0	0	0
TID_46024	0	#N/A	#N/A	#N/A	3.27692	2.95497	3.10229	0.00239739	2.81913	1.94314	2.33359	1.6123	0.925141	0.000106877	1.18676	1	0.587897	0.613396	0.601357		0.0695769	0.574148	0.385257	0.339109	3.94041	5.95521	5.92605	5.54319	17.1942	7.09784e-10	0.239182	0.0355699	0.32058	0.195783	0.17546
TID_45996	0	#N/A	#N/A	#N/A	0	0	0	1	0	0	0	NA	NA	1	Inf	1	0	0	0		0	0	0.056459	0.0177486	0	0.0222635	0	0.00772193	0.445381	1	1	0	0	0.0239097	0.00535698
TID_45992	0	#N/A	#N/A	#N/A	0	0	0	NA	0	0	0	NA	NA	NA	NA	NA	0	0	0		0	0	0	0	0	0	0	0	NA	NA	NA	0	0	0	0
TID_45974	0	#N/A	#N/A	#N/A	0	0	0	NA	0	0	0	NA	NA	NA	Inf	1	0.0543037	0.0485649	0.0512742		0	0	0	0	0.177068	0	0.20527	0.128492	Inf	0.216885	0.474055	0.0788538	0.19988	0.0723373	0.121554
TID_45936	0	#N/A	#N/A	#N/A	0.297021	0	0.13591	1	0	0	0	0	1	NA	Inf	1	0.257555	0.115168	0.18239		0	0	0	0	0	0.0798658	0	0.0277009	Inf	1	1	0	0.105334	0	0.0384342
TID_45864	0	#N/A	#N/A	#N/A	2.72269	1.9488	2.30291	0.989006	0.0735147	0.17735	0.131068	0.129491	0.0575465	0.0834504	6.40795	0.0620594	2.93326	1.27965	2.06033		0.508022	2.41051	1.63153	1.50331	1.47744	2.04101	1.58881	1.72361	1.11328	1	0.941322	3.14257	4.0963	4.81273	3.86477
TID_45859	0	#N/A	#N/A	#N/A	0.487808	0.452654	0.46874	0.248016	0.130395	0.349522	0.251852	1.23882	1	0.434045	0.820033	1	0.211496	0.113487	0.159757		0.240291	1.88993	1.5301	1.20252	0.45975	0.2361	0.479677	0.39125	0.392624	0.0213347	1	0.153555	0.172993	0.478943	0.233551
TID_45843	0	#N/A	#N/A	#N/A	0	0	0	NA	0	0	0	NA	NA	NA	NA	NA	0	0	0		0	0	0	0	0	0	0	0	NA	NA	NA	0	0	0	0
TID_45840	0	#N/A	#N/A	#N/A	0	0	0	NA	0	0	0	NA	NA	NA	Inf	1	0	0	0		0	0	0	0	0.0456891	0	0	0.00904226	Inf	1	1	0	0	0	0
TID_45837	0	#N/A	#N/A	#N/A	0.10746	0.110795	0.109269	0.578202	0.329803	0.102662	0.203904	3.84045	0.168305	0.646422	0.561696	0.92117	0.0517673	0.0462965	0.0488793		0.0294077	0.417092	0.252394	0.230351	0.0675192	0.244	0.347336	0.256117	1.08843	1	0.514242	0.0187927	0.00846862	0.0482711	0.0216303
TID_45833	0	#N/A	#N/A	#N/A	0	0	0	NA	0	0	0	NA	NA	NA	NA	NA	0	0	0		0	0	0	0	0	0	0	0	NA	NA	NA	0	0	0.127745	0.0286212
TID_45730	0	#N/A	#N/A	#N/A	0	0	0	NA	0	0	0	NA	NA	NA	Inf	1	0	0.0620136	0.0327366		0	0	0	0	0.0753675	0	0	0.0149159	Inf	1	1	0	0	0	0
TID_45672	0	#N/A	#N/A	#N/A	0	0	0	NA	0	0	0	NA	NA	NA	NA	NA	0	0	0		0	0	0	0	0	0	0	0	NA	NA	NA	0	0	0	0
TID_45633	0	#N/A	#N/A	#N/A	0.924066	0.876959	0.898514	0.995938	0.617523	0.24829	0.412866	0.95595	1	1	1.21829	1	0.311609	0.159245	0.231177		0.142246	1.06784	0.752631	0.646521	0.858818	0.738512	1.05695	0.90729	1.55871	0.66079	1	0.117161	0.145646	0.237195	0.154448
TID_45623	0	#N/A	#N/A	#N/A	1.49119	1.68923	1.59861	1	0.341662	0.24422	0.287652	0.389579	0.45018	0.226602	0.611556	1	0.517221	0.0660801	0.279066		0.209871	2.59778	2.17892	1.63479	0.240929	0.366597	0.401496	0.357614	0.245987	0.00334126	0.0035243	0.0402348	0.120875	0.0738197	0.0771834
TID_45622	0	#N/A	#N/A	#N/A	1.18432	1.16558	1.17416	1	0.131908	0.424294	0.293971	0.582455	0.919237	0.670731	0.280892	1	0.513479	0.0382679	0.262618		0.303849	1.47307	1.48056	1.06838	0	0.424603	0.181966	0.23011	0.163451	0.00254552	0.00841111	0.0155337	0.0175	0.057	0.0255417
TID_45547	0	#N/A	#N/A	#N/A	0.0911907	0	0.0417267	1	0	0	0	0	1	NA	NA	NA	0	0	0		0	0	0	0	0	0	0	0	NA	NA	1	0	0	0	0
TID_45519	0	#N/A	#N/A	#N/A	0	0	0	NA	0	0	0	NA	NA	NA	Inf	1	0	0	0		0	0	0	0	0.137352	0	0	0.0271831	Inf	1	1	0	0	0	0
TID_45491	0	#N/A	#N/A	#N/A	0.0397796	0.2349	0.145618	0.726601	0.0354446	0	0.0157984	0.217299	1	1	7.23522	0.824527	0.0689879	0.0616972	0.0651392		0.0244939	0.0505308	0	0.0255815	0.112475	0.171141	0.293374	0.215177	4.7266	0.0798495	0.994692	0.0250441	0.0141072	0.045949	0.0257372
TID_45472	0	#N/A	#N/A	#N/A	1.07366	0.194081	0.596554	0.876753	0	0.384646	0.213201	0.827089	1	0.718525	2.01359	0.916925	0.531998	0.178416	0.345344		0.188884	2.19188	0.993585	1.11787	0.867344	1.31975	0.597007	0.901187	0.957269	0.949083	0.743982	0.482818	0.407952	0.310043	0.41679
TID_45464	0	#N/A	#N/A	#N/A	0	0	0	1	0	0	0	NA	NA	1	NA	NA	0	0	0		0	0.0428747	0.230154	0.0868221	0	0	0	0	0	0.554865	NA	0	0	0.077974	0.0174701
TID_45444	0	#N/A	#N/A	#N/A	1.57169	1.09187	1.31142	1	0.57664	0.19873	0.367173	0.571446	1	0.927926	1.76757	1	0.962013	0.215087	0.567715		0.227706	2.29007	1.38693	1.28818	0.958479	1.49156	1.09851	1.20712	1.04436	1	1	1.22231	1.31147	1.33488	1.28006
TID_45443	0	#N/A	#N/A	#N/A	0	0	0	NA	0	0	0	NA	NA	NA	NA	NA	0	0	0		0	0	0	0	0	0	0	0	NA	NA	NA	0	0	0	0
TID_45371	0	#N/A	#N/A	#N/A	0.120881	0	0.0553121	1	0.107708	0	0.0480076	1.5417	1	1	1.34291	1	0.0524094	0	0.0247428		0.0372156	0.0383878	0.164854	0.077736	0	0.195021	0.173346	0.146557	1.19341	0.966104	0.964946	0.0761031	0.0857366	0.0698139	0.0782091
TID_45331	0	#N/A	#N/A	#N/A	0	0	0	NA	0	0	0	NA	NA	NA	NA	NA	0	0.0828264	0.0437236		0	0	0	0	0	0	0	0	NA	NA	NA	0	0	0	0
TID_45302	0	#N/A	#N/A	#N/A	0	0	0	1	0	0	0	NA	NA	1	NA	NA	0	0	0		0	0.066027	0	0.0222843	0	0	0	0	0	1	NA	0	0	0	0
TID_45301	0	#N/A	#N/A	#N/A	0	0.12821	0.0695444	1	0.297928	0.196019	0.241442	7.95321	0.177103	0.0481542	1.49808	1	0.395369	0.165007	0.273762		0.0187166	0.0579184	0.0829092	0.0521271	0.544321	0.751953	0.747254	0.708722	12.5263	4.26197e-06	0.000404281	0.411446	0.743803	0.403778	0.530999
TID_45263	0	#N/A	#N/A	#N/A	0.5316	0.298963	0.405412	0.584026	0.236834	0.126967	0.175937	0.901712	1	0.653671	3.28749	0.577273	0.614619	0.41225	0.50779		0.163664	1.18173	1.75205	1.00659	0.835038	1.38177	1.05274	1.12378	1.23318	1	0.229638	0.948262	0.785513	1.17692	0.940109
TID_45201	0	#N/A	#N/A	#N/A	0.176199	0.297274	0.241873	1	0	0	0	0	1	1	Inf	1	0	0.13664	0.0721315		0	0.33573	0.240296	0.18885	0.166064	0.142134	0.180481	0.164327	1.263	1	1	0.0831974	0.031243	0.152644	0.0797998
TID_45191	0	#N/A	#N/A	#N/A	0	0	0	NA	0	0	0	NA	NA	NA	NA	NA	0	0	0		0	0	0	0	0	0	0	0	NA	NA	NA	0	0	0.108506	0.0243108
TID_45189	0	#N/A	#N/A	#N/A	0	0	0	1	0	0	0	NA	NA	1	NA	NA	0	0	0		0	0.0586038	0	0.019779	0	0	0	0	0	1	NA	0.0871358	0	0.0532899	0.0477585
TID_45173	0	#N/A	#N/A	#N/A	0	0	0	NA	0	0.0607232	0.0336575	Inf	1	1	2.20631	1	0.146974	0	0.0693874		0	0	0	0	0	0.227878	0.312507	0.221306	Inf	0.195895	0.486214	0.133387	0.120218	0	0.0986965
TID_45060	0	#N/A	#N/A	#N/A	0	0	0	1	0	0	0	NA	NA	1	Inf	1	0.110833	0.0991201	0.10465		0	0	0.26147	0.0821963	0	0.0687369	0	0.0238409	0.296921	1	1	0	0	0	0
TID_45057	0	#N/A	#N/A	#N/A	2.20145	1.54758	1.84677	0.731743	0.326924	0.788687	0.582869	0.717647	1	1	0.279707	0.998646	3.34064	1.84947	2.55346		0.11296	1.39822	0.750572	0.747181	0	0.986577	0.225495	0.444844	0.521554	0.883582	0.162	0.750735	1.49636	1.48334	1.18694
TID_45052	0	#N/A	#N/A	#N/A	0	0	0	NA	0	0	0	NA	NA	NA	Inf	1	0	0	0		0	0	0	0	0	0.0308305	0	0.0106934	Inf	1	1	0	0	0	0
TID_45051	0	#N/A	#N/A	#N/A	0	0	0	NA	0	0	0	NA	NA	NA	Inf	1	0	0	0		0	0	0	0	0	0.0755487	0	0.0262036	Inf	0.917235	1	0	0	0.0202838	0.00454458
TID_45045	0	#N/A	#N/A	#N/A	0	0	0	NA	0	0	0	NA	NA	NA	Inf	1	0	0	0		0	0	0	0	0	0.065901	0	0.0228573	Inf	0.917235	1	0.0192874	0.0217289	0.0176935	0.0198212
TID_45042	0	#N/A	#N/A	#N/A	0	0	0	NA	0.160165	0	0.0713889	Inf	0.972776	0.63044	2.72214	1	0	0	0		0	0	0	0	0.211768	0.483338	0.313007	0.352049	Inf	0.000414279	0.0111217	0	0.0318733	0	0.0116299
TID_45041	0	#N/A	#N/A	#N/A	0	0	0	NA	0	0	0	NA	NA	NA	Inf	1	0	0	0		0	0	0	0	0	0.0322535	0	0.0111869	Inf	1	1	0	0	0	0
TID_45038	0	#N/A	#N/A	#N/A	0.0431956	0	0.0197653	1	0	0.0309503	0.0171551	1.96281	1	1	0.984184	1	0	0	0		0	0	0	0	0.081422	0	0	0.0161141	Inf	1	1	0	0	0.0498947	0.0111789
TID_45037	0	#N/A	#N/A	#N/A	1.09316	0.406837	0.720882	0.784138	0.0859439	0.161261	0.12769	0.390239	0.807624	1	1.79883	1	1.03155	0.698133	0.855539		0.0791886	0.612621	0.394631	0.358387	0.575746	0.501425	0.223945	0.389812	1.40315	1	0.773706	0.232781	0.171031	0.185691	0.199699
TID_45027	0	#N/A	#N/A	#N/A	0	0	0	NA	0	0	0	NA	NA	NA	NA	NA	0	0	0		0	0	0	0	0	0	0	0	NA	NA	NA	0	0	0.0841682	0.0188579
TID_45023	0	#N/A	#N/A	#N/A	0	0.176569	0.0957753	1	0	0	0	0	1	1	NA	NA	0	0	0		0	0	0.0713631	0.0224339	0	0	0	0	0	1	0.847989	0.032944	0	0	0.0135422
TID_45003	0	#N/A	#N/A	#N/A	0	0	0	NA	0	0	0	NA	NA	NA	NA	NA	0	0	0		0	0	0	0	0	0	0	0	NA	NA	NA	0	0	0	0
TID_44987	0	#N/A	#N/A	#N/A	0	0	0	1	0.229026	0	0.102082	Inf	1	1	0.28493	0.998683	0	0	0		0	0.163253	0	0.0550986	0.0807509	0.0460764	0	0.0319626	1.2407	1	1	0	0.0607694	0.197934	0.0665207
TID_44973	0	#N/A	#N/A	#N/A	1.29947	0.084323	0.640344	0.495067	0	0	0	0	0.911504	NA	Inf	1	0	0	0		0	0	0	0	0	0	0.0819106	0.0372897	Inf	1	0.46857	0	0	0	0
TID_44972	0	#N/A	#N/A	#N/A	0	0	0	NA	0	0	0	NA	NA	NA	NA	NA	0	0	0		0	0	0	0	0	0	0	0	NA	NA	NA	0	0	0	0
TID_44959	0	#N/A	#N/A	#N/A	0	0	0	1	0	0	0	NA	NA	1	NA	NA	0	0	0		0	0	0.0396758	0.0124726	0	0	0	0	0	1	NA	0	0	0	0
TID_44958	0	#N/A	#N/A	#N/A	0	0	0	NA	0	0	0	NA	NA	NA	NA	NA	0	0	0		0	0	0	0	0	0	0	0	NA	NA	NA	0	0	0	0
TID_44955	0	#N/A	#N/A	#N/A	0.0433156	0	0.0198202	1	0	0	0	0	1	1	NA	NA	0	0	0		0	0.0275112	0.0295364	0.0185703	0	0	0	0	0	1	1	0.0409054	0	0.0250167	0.0224199
TID_44952	0	#N/A	#N/A	#N/A	0.186378	0.576487	0.397983	0.952172	0	0	0	0	0.575563	0.908478	Inf	1	0	0	0		0	0.315667	0.254178	0.186443	0	0.03341	0	0.011588	0.0653113	0.202135	0.047691	0	0.0220319	0	0.00803902
TID_44951	0	#N/A	#N/A	#N/A	0.164143	0	0.075108	1	0	0	0	0	1	1	NA	NA	0	0	0		0	0.0521266	0.0559637	0.0351858	0	0	0	0	0	1	0.838935	0	0	0	0
TID_44938	0	#N/A	#N/A	#N/A	0	0	0	NA	0	0	0	NA	NA	NA	Inf	1	0	0	0		0	0	0	0	0	0.0635296	0	0.0220348	Inf	1	1	0	0	0	0
TID_44933	0	#N/A	#N/A	#N/A	0	0	0	1	0	0	0	NA	NA	1	Inf	1	0	0	0		0	0.0683038	0.0733318	0.0461055	0	0.0192779	0	0.00668642	0.15189	0.773672	1	0	0	0	0
TID_44930	0	#N/A	#N/A	#N/A	0	0	0	NA	0	0	0	NA	NA	NA	Inf	1	0.0344062	0	0.0162434		0	0	0	0	0.0373961	0	0	0.007401	Inf	1	1	0	0	0	0
TID_44913	0	#N/A	#N/A	#N/A	0	0.2268	0.123022	0.68557	0.159704	0	0.0711837	1.18044	1	0.891635	1.78473	1	0.388552	0.416988	0.403563		0.110363	0.569198	0.733318	0.461055	0.0844636	0.433754	0.183593	0.250741	0.488253	0.753106	0.986541	0.169264	0.0635633	0.155276	0.127562
TID_44892	0	#N/A	#N/A	#N/A	0	0	0	1	0	0	0	NA	NA	1	Inf	1	0	0	0		0	0.257248	0	0.0868221	0	0	0.0414872	0.018887	0.224595	0.966104	1	0.0318743	0	0.0584805	0.0262051
TID_44834	0	#N/A	#N/A	#N/A	0	0	0	NA	0	0	0	NA	NA	NA	Inf	1	0	0	0		0	0	0	0	0	0.0505175	0	0.0175217	Inf	1	1	0	0	0	0
TID_44802	0	#N/A	#N/A	#N/A	0	0.2088	0.113258	1	0	0	0	0	1	1	NA	NA	0.429258	0	0.202655		0.0762033	0	0.337559	0.132645	0	0	0	0	0	0.544727	0.847989	0.857066	0.614446	0.857714	0.768684
TID_44780	0	#N/A	#N/A	#N/A	0	0	0	NA	0	0	0	NA	NA	NA	NA	NA	0	0	0		0	0	0	0	0	0	0	0	NA	NA	NA	0	0	0	0
TID_44770	0	#N/A	#N/A	#N/A	0	0.119585	0.064866	1	0.126312	0.406293	0.281499	10.7879	0.889978	0.46359	0.407121	1	0.245848	0.3298	0.290165		0	0.0900368	0	0.0303877	0.133606	0.457413	0.174246	0.264418	11.0817	0.571718	0.901055	0.0446241	0.201091	0.245618	0.146749
TID_44750	0	#N/A	#N/A	#N/A	0	0.0317739	0.0172349	1	0.033561	0.0269881	0.0299178	4.02497	1	1	1.27781	1	0.0326609	0	0.0154194		0	0.0717684	0	0.0242221	0.0354992	0.141791	0.0617297	0.0843071	4.30432	0.755291	0.799343	0.0948531	0.0534301	0.174029	0.097478
TID_44688	0	#N/A	#N/A	#N/A	0.273572	0.461558	0.37554	0.933123	0	0.0980093	0.0543244	0.357996	1	1	0.645727	1	0	0	0		0	0.173755	0.0932729	0.0879645	0.128918	0	0.0560441	0.051028	1.21011	1	0.500595	0	0	0	0
TID_44668	0	#N/A	#N/A	#N/A	0.652934	0.4536	0.54481	0.356593	0.171112	0.110079	0.137283	0.533056	1	1	0.0405963	0.15966	0.466263	0.327634	0.393081		0.0236493	0.341519	0.13095	0.164663	0	0.0206549	0.0157365	0.0143281	0.0762808	0.090773	0.000167557	0.193444	0.136207	0	0.129218
TID_44636	0	#N/A	#N/A	#N/A	0	0	0	1	0	0	0	NA	NA	1	Inf	1	0	0	0		0	0.0619003	0	0.0208916	0	0.104824	0.0399314	0.0545361	2.76417	1	1	0	0.0345626	0.0562875	0.0252224
TID_44635	0	#N/A	#N/A	#N/A	0	0	0	NA	0	0	0	NA	NA	NA	NA	NA	0	0	0		0	0	0	0	0	0	0	0	NA	NA	NA	0	0	0	0
TID_44632	0	#N/A	#N/A	#N/A	0	0.3132	0.169887	0.775746	0	0.0532051	0.0294904	0.450862	1	1	1.30254	1	0	0	0		0	0	0	0	0.139968	0.0399329	0.0304239	0.0554018	Inf	0.793738	0.89452	0.0233745	0	0.0857714	0.0288256
TID_44614	0	#N/A	#N/A	#N/A	0	0.333868	0.181098	0.997015	0	0	0	0	1	1	Inf	1	0	0	0		0	0.100549	0	0.0339355	0	0.127704	0.0324316	0.0590578	1.84853	1	0.894134	0	0.0280711	0	0.0102426
TID_44600	0	#N/A	#N/A	#N/A	0	0	0	NA	0	0	0	NA	NA	NA	Inf	1	0	0	0		0	0	0	0	0	0.0306055	0	0.0106153	Inf	1	1	0	0.0201825	0.0328686	0.0147284
TID_44589	0	#N/A	#N/A	#N/A	0.0189013	0.0159447	0.0172976	1	0	0	0	0	1	NA	Inf	1	0	0	0		0	0	0	0	0.0534424	0.0406589	0	0.024679	Inf	0.472175	1	0	0	0.0436654	0.00978325
TID_44558	0	#N/A	#N/A	#N/A	0	0	0	1	0.212667	0.0570054	0.126387	Inf	0.830081	0.638318	1.00298	1	0	0	0		0	0	0.0542505	0.0170543	0	0.342282	0.423762	0.311635	18.2776	0.221753	0.352458	0	0	0.229745	0.0514744
TID_44483	0	#N/A	#N/A	#N/A	0.126777	0.641678	0.406072	1	0.338885	0.363352	0.352446	2.0045	1	1	0.130622	0.582124	0.549659	0.0983143	0.311397		0	1.20781	1.03738	0.733752	0	0.340891	0	0.118236	0.169201	0.301243	0.716032	0.119723	0.0449594	0.0732195	0.0820242
TID_44476	0	#N/A	#N/A	#N/A	0	0	0	NA	0	0	0	NA	NA	NA	NA	NA	0.227254	0.101619	0.160932		0	0	0	0	0	0	0	0	NA	NA	NA	0	0	0	0
TID_44465	0	#N/A	#N/A	#N/A	1.87659	0.791525	1.28803	1	1.91096	0.0960435	0.904992	1.32522	1	1	0.575459	1	1.04609	0.519742	0.768232		0.247606	2.21351	1.55384	1.32174	0.757994	0.576681	1.20824	0.900081	0.75647	0.809916	0.984033	0.590726	1.09333	0.928986	0.849902
TID_44445	0	#N/A	#N/A	#N/A	0	0	0	NA	0	0	0	NA	NA	NA	Inf	0.895165	0	0	0		0	0	0	0	0.0901636	0.334407	0.0391965	0.151675	Inf	0.0777886	0.288381	0.075286	0.0169632	0.0828773	0.055706
TID_44366	0	#N/A	#N/A	#N/A	0	0	0	0.527312	0	0	0	NA	NA	0.835238	Inf	0.984511	0	0.0573112	0.0302542		0	0.375509	0.403151	0.253471	0.208957	0.238462	0.121119	0.179202	1.07205	1	0.377588	0.0465275	0.235877	0.128047	0.133882
TID_44365	0	#N/A	#N/A	#N/A	0.0723042	0	0.0330847	0.931287	0	0	0	0	1	0.908089	Inf	0.455554	0	0	0		0.0445206	0.0918459	0.394427	0.170491	0.545162	1.28316	0.0592491	0.579921	3.62375	0.513966	0.232255	0	0	1.87915	0.421024
TID_44332	0	#N/A	#N/A	#N/A	0	0	0	NA	0	0	0	NA	NA	NA	NA	NA	0	0	0		0	0	0	0	0	0	0	0	NA	NA	NA	0	0	0	0
TID_44295	0	#N/A	#N/A	#N/A	0	0	0	1	0	0	0	NA	NA	1	NA	NA	0	0	0		0	0	0.0683801	0.0214961	0	0	0	0	0	1	NA	0	0	0	0
TID_44277	0	#N/A	#N/A	#N/A	0	0	0	1	0	0	0	NA	NA	1	NA	NA	0	0	0		0	0.0428747	0.0460308	0.0289407	0	0	0	0	0	1	NA	0	0	0.077974	0.0174701
TID_44205	0	#N/A	#N/A	#N/A	0	0	0	1	0	0	0	NA	NA	1	Inf	1	0	0	0		0	0	0.0355622	0.0111794	0.0491527	0	0	0.00972774	2.66323	1	1	0	0.018495	0	0.00674848
TID_44135	0	#N/A	#N/A	#N/A	0	0	0	1	0	0	0	NA	NA	1	Inf	1	0	0.149292	0.0788104		0	0.122272	0	0.0412673	0	0	0.118315	0.0538629	1.34757	1	1	0	0	0.0555926	0.0124555
TID_44117	0	#N/A	#N/A	#N/A	0	0	0	1	0.16219	0	0.0722916	Inf	1	0.922841	2.42706	1	0.15784	0	0.0745172		0	0.0385371	0.041374	0.0260128	0.114371	0.45682	0.3729	0.350842	15.6863	0.0432685	0.0576026	0.0381996	0.129105	0.0350428	0.0706621
TID_44100	0	#N/A	#N/A	#N/A	0.215084	0	0.0984174	0.357073	0.191645	0.0770556	0.128131	2.52311	1	0.6244	2.79097	1	0	0	0		0.595962	0.751341	1.24664	0.852952	0.608138	0.694006	0.616871	0.641897	0.564649	0.997528	0.182615	0.101558	0.114414	0.124221	0.111327
TID_44014	0	#N/A	#N/A	#N/A	0.126777	0	0.0580102	1	0	0	0	0	1	1	Inf	1	0.109932	0	0.0518995		0.0780619	0.0805207	0.086448	0.081528	0.119485	0.0681781	0.0519433	0.0709413	0.677705	1	1	0.119723	0.224797	0	0.131239
TID_44012	0	#N/A	#N/A	#N/A	0.0488828	0.4536	0.268411	1	0.0871114	0.0700506	0.077655	0.662628	1	1	1.08467	1	0.127163	0	0.0600342		0.0902973	0.372566	0.199996	0.220049	0.138213	0.131441	0.200283	0.164121	0.675429	1	0.976501	0.0461628	0.104013	0.197624	0.101206
TID_43969	0	#N/A	#N/A	#N/A	0.0504647	0.0212854	0.0346372	1	0	0.0542382	0.030063	2.05122	1	0.894883	0	0.895165	0	0	0		0	0.016026	0	0.00540882	0	0	0	0	0	1	0.625882	0.0635424	0.035793	0.0437184	0.0489756
TID_43968	0	#N/A	#N/A	#N/A	0.845437	0.0792433	0.429835	0.283688	0.585903	0.26923	0.410378	1.88874	1	0.922841	2.27421	0.656537	0.162911	0.291389	0.230734		0.404887	1.49157	2.11381	1.30887	0.973876	1.81863	2.50173	1.96243	1.31957	0.718839	0.0281557	0.680114	0.832833	0.596783	0.717168
TID_43966	0	#N/A	#N/A	#N/A	0	0.170345	0.092399	1	0	0.0964581	0.0534646	1.50287	1	1	1.38039	1	0	0	0		0	0.0427513	0.183593	0.0721435	0.190317	0.180991	0.0827356	0.138106	3.03076	0.973244	1	0	0.0716117	0.116624	0.0522594
TID_43936	0	#N/A	#N/A	#N/A	0.0446808	0	0.0204449	1	0.0796233	0.0320145	0.0532348	5.04621	1	1	0.517831	1	0.116232	0	0.0548737		0	0	0.0914021	0.0287334	0.0842216	0.0480568	0	0.0333363	2.36933	1	1	0.0703245	0.0316906	0.0516103	0.0520348
TID_43933	0	#N/A	#N/A	#N/A	0	0	0	1	0.739471	0.250377	0.468377	Inf	0.000720741	0.000528682	0.233568	0.170876	0.151503	0	0.0715254		0	0.0277424	0.0595692	0.0280895	0.0411671	0.375839	0.25055	0.252567	9.78895	0.0858348	0.0663623	0	0	0.100908	0.0226083
TID_43851	0	#N/A	#N/A	#N/A	0	0	0	NA	0	0	0	NA	NA	NA	NA	NA	0	0	0		0	0	0	0	0	0	0	0	NA	NA	NA	0	0	0	0
TID_43825	0	#N/A	#N/A	#N/A	0	0	0	NA	0	0	0	NA	NA	NA	NA	NA	0	0	0		0	0	0	0	0	0	0	0	NA	NA	NA	0	0	0	0
TID_43792	0	#N/A	#N/A	#N/A	0	0	0	NA	0	0	0	NA	NA	NA	Inf	1	0	0	0		0	0	0	0	0	0.0622716	0	0.0215985	Inf	1	1	0	0	0	0
TID_43783	0	#N/A	#N/A	#N/A	0	0	0	1	0	0	0	NA	NA	1	NA	NA	0	0	0		0	0.140483	0	0.0474135	0	0	0	0	0	1	NA	0	0	0	0
TID_43753	0	#N/A	#N/A	#N/A	0.721092	0.266129	0.474309	0.366772	0.522039	0.355213	0.429571	1.88429	0.925141	0.0364797	0.460801	0.726955	1.44595	0.594148	0.996291		0	0.143122	0.184389	0.106269	0.21238	0.315077	0.609358	0.428723	4.93808	0.11207	1	2.21315	2.46133	2.55083	2.37936
TID_43625	0	#N/A	#N/A	#N/A	0	0	0	1	0	0	0	NA	NA	1	NA	NA	0	0	0		0	0	0.0518688	0.0163056	0	0	0	0	0	1	NA	0	0	0	0
TID_43538	0	#N/A	#N/A	#N/A	0	0	0	NA	0	0	0	NA	NA	NA	Inf	1	0	0	0		0	0	0	0	0	0.046331	0	0.0160696	Inf	1	1	0	0	0	0
TID_43529	0	#N/A	#N/A	#N/A	0	0	0	NA	0	0	0	NA	NA	NA	NA	NA	0	0	0		0	0	0	0	0	0	0	0	NA	NA	NA	0	0	0	0
TID_43507	0	#N/A	#N/A	#N/A	0	0	0	NA	0	0	0	NA	NA	NA	Inf	1	0	0	0		0	0	0	0	0	0.0594745	0	0.0206283	Inf	1	1	0	0	0	0
TID_43495	0	#N/A	#N/A	#N/A	0	0	0	NA	0	0	0	NA	NA	NA	Inf	1	0	0	0		0	0	0	0	0	0.00724798	0	0.00251391	Inf	1	1	0	0	0.00778392	0.00174399
TID_43482	0	#N/A	#N/A	#N/A	0	0	0	NA	0	0	0	NA	NA	NA	Inf	1	0	0	0		0	0	0	0	0	0.0491842	0	0.0170592	Inf	1	1	0.0143949	0	0	0.00591729
TID_43408	0	#N/A	#N/A	#N/A	0	0	0	NA	0	0	0	NA	NA	NA	NA	NA	0	0	0		0	0	0	0	0	0	0	0	NA	NA	NA	0	0	0	0
TID_43386	0	#N/A	#N/A	#N/A	0	0	0	1	0	0	0	NA	NA	1	Inf	1	0	0	0		0	0	0.393819	0.123802	0	0.465884	0.295788	0.296246	2.40841	0.933541	0.639606	0.0909009	0	0	0.0373666
TID_43335	0	#N/A	#N/A	#N/A	0	0	0	NA	0	0	0	NA	NA	NA	NA	NA	0	0	0		0	0	0	0	0	0	0	0	NA	NA	NA	0	0	0	0
TID_43323	0	#N/A	#N/A	#N/A	0	0	0	1	0	0	0	NA	NA	1	NA	NA	0	0	0		0	0	0.0668749	0.021023	0	0	0	0	0	1	NA	0.030872	0	0.0566415	0.0253811
TID_43317	0	#N/A	#N/A	#N/A	0.669254	0.621023	0.643092	1	0.0894481	0	0.039869	0.118122	0.195849	0.290609	0.974558	1	0.31918	0.0518998	0.178084		0.0412087	0.616346	0.752988	0.459076	0.0630758	0.0539865	0.0685518	0.0624162	0.176042	0.00792727	0.000962083	0.252806	0.522147	0.367197	0.376713
TID_43258	0	#N/A	#N/A	#N/A	0	0	0	1	0.245193	0.0657239	0.145717	Inf	0.830081	0.638318	0.911492	1	0	0	0		0	0	0.0625477	0.0196626	0.259353	0	0.375825	0.222422	16.5678	0.321298	0.407963	0.173246	0.0325295	0.0529765	0.094955
TID_43257	0	#N/A	#N/A	#N/A	0	0.0717512	0.0389196	1	0	0	0	0	1	1	Inf	1	0.0737543	0.0659599	0.0696397		0	0	0.115998	0.0364653	0	0.0914826	0.174246	0.111055	3.03529	0.971929	1	0	0	0.0491236	0.0110062
TID_43109	0	#N/A	#N/A	#N/A	0	0.0817043	0.0443184	1	0	0.138796	0.0769315	4.50862	1	1	0.312812	1	0	0.150219	0.0792999		0	0.0615158	0.0660441	0.0415236	0	0.0520864	0.11905	0.0722632	1.77211	1	1	0.0914655	0	0	0.0375987
TID_43088	0	#N/A	#N/A	#N/A	0.231016	0	0.105708	1	0	0	0	0	1	1	NA	NA	0	0	0		0.142246	0	0	0.0495207	0	0	0	0	0	1	0.838935	0	0	0	0
TID_43069	0	#N/A	#N/A	#N/A	0	0	0	1	0	0	0	NA	NA	1	Inf	1	0	0	0		0	0.157207	0.0562598	0.0707439	0.15552	0.13311	0.236631	0.184673	3.62359	0.845508	0.469719	0.103887	0	0.0476508	0.0533808
TID_43065	0	#N/A	#N/A	#N/A	1.33779	1.02273	1.16689	0.0234431	0.856751	0.38941	0.597714	1.06508	1	0.0613352	3.45994	0.0154014	1.34129	0.74566	1.02686		0.849473	5.49635	3.76292	3.33369	3.0339	4.40654	4.00813	3.9535	1.20921	0.968556	0.00105906	1.86871	2.40177	2.82494	2.27746
TID_43064	0	#N/A	#N/A	#N/A	2.73572	2.65396	2.69137	0.25073	0.609398	0.882084	0.760542	0.633934	1	0.983189	0.656907	1	5.5747	1.90937	3.63979		0.421124	0.868776	1.21255	0.821002	1.16026	1.10341	0.560441	0.867476	1.0129	1	0.119773	0.25835	0.339562	0.948	0.442499
TID_43031	0	#N/A	#N/A	#N/A	2.26996	0.666045	1.39996	0.889607	1.23114	0.353578	0.744726	1.0478	1	0.614788	0.112746	0.0483108	0.941379	0.688822	0.808056		0.121539	1.31636	0.471087	0.63468	0.0930169	0.265377	0.121311	0.165679	0.267975	0.189132	0.136823	0.217472	0.175	0.513	0.268188
TID_43007	0	#N/A	#N/A	#N/A	0.194111	0.272913	0.236855	1	0.172958	0.0463613	0.102788	0.895893	1	1	0.537519	1	0.112213	0.050177	0.0794644		0	0.410956	0.0882416	0.166439	0.060982	0.173981	0.0795314	0.10862	0.839119	1	0.859272	0.0611035	0.0458922	0.448431	0.142334
TID_42924	0	#N/A	#N/A	#N/A	0	0	0	NA	0	0	0	NA	NA	NA	NA	NA	0	0	0		0	0	0	0	0	0	0	0	NA	NA	NA	0	0	0	0
TID_42895	0	#N/A	#N/A	#N/A	0	0	0	NA	0	0	0	NA	NA	NA	Inf	1	0	0	0		0	0	0	0	0	0.107512	0	0.0372897	Inf	1	1	0	0	0.0577308	0.0129346
TID_42884	0	#N/A	#N/A	#N/A	0	0	0	1	0	0	0	NA	NA	1	Inf	1	0	0	0		0	0.0876464	0	0.029581	0.130059	0	0.0565401	0.0514795	3.68757	1	1	0	0	0.0796991	0.0178566
TID_42868	0	#N/A	#N/A	#N/A	0.056704	0.0956683	0.0778392	1	0	0	0	0	1	0.652536	Inf	0.886165	0	0	0		0.104745	0.144059	0.231995	0.158016	0.160327	0.274448	0.0929313	0.169227	0.827683	1	0.89452	0.0713985	0.201091	0.0327491	0.110062
TID_42843	0	#N/A	#N/A	#N/A	0.3101	0.298963	0.304059	0.635483	0.157889	0.095225	0.123156	0.863213	1	0.859983	0.0524164	0.325185	0.30731	0.0343541	0.163218		0.0272773	0.056273	0.181246	0.0854655	0	0.0238236	0.0181506	0.0165261	0.140281	0.591604	0.0357239	0.0836702	0.0314205	0.127926	0.0745208
TID_42818	0	#N/A	#N/A	#N/A	0	0	0	NA	0	0	0	NA	NA	NA	NA	NA	0	0	0		0	0	0	0	0	0	0	0	NA	NA	NA	0	0	0	0
TID_42810	0	#N/A	#N/A	#N/A	0.0787556	0.398618	0.252257	0.100872	1.0526	0.790015	0.907053	8.1304	0.0613813	1	0.571836	0.947754	2.32189	1.95437	2.12788		0.193972	1.40057	2.41662	1.29992	0.519579	0.931767	1.58112	1.14581	0.89235	1	0.117445	1.46268	1.6199	1.54648	1.53882
TID_42763	0	#N/A	#N/A	#N/A	0.587053	0.278564	0.419721	1	0.490386	0.236606	0.349721	1.71129	0.983386	0.640345	15.2372	8.64828e-09	0.127262	0.25608	0.195264		0.0451841	0.605895	0.375286	0.338197	8.43762	8.80027	11.6656	10.0329	35.0002	2.38526e-15	5.97163e-13	0.242545	0.156141	0.169525	0.194658
TID_42743	0	#N/A	#N/A	#N/A	283.284	198.512	237.301	0.0131454	1.9473	0.634833	1.21983	0.0104642	4.22497e-24	1.62139e-38	2.00994	0.383768	0.358528	0.458055	0.411068		116.601	874.595	756.199	573.492	3.11748	4.32001	5.88081	4.79257	0.0086043	1.33387e-43	3.03221e-27	1.1342	1.61292	1.02341	1.28405
TID_42739	0	#N/A	#N/A	#N/A	0	0	0	1	0	0	0	NA	NA	1	NA	NA	0	0	0		0	0	0.10257	0.0322442	0	0	0	0	0	1	NA	0	0	0	0
TID_42719	0	#N/A	#N/A	#N/A	0	0.0308065	0.0167102	0.453236	0.260314	0.0261664	0.130531	16.4196	0.684925	1	0.514282	1	0.0949997	0.11328	0.10465		0.0674587	0.20875	0.174313	0.148736	0.0344184	0.196391	0.149626	0.143046	0.688646	1	0.407963	0.0114957	0.116558	0.0421827	0.0567062
TID_42717	0	#N/A	#N/A	#N/A	0	0	0	1	0.072366	0.058193	0.0645102	Inf	1	1	5.43645	0.528634	0.0704251	0	0.0332481		0	0.0515836	0.664569	0.226325	0.535816	0.698826	0.765352	0.696851	4.06215	0.241056	0.00563045	0.102264	0.172813	0.187625	0.147131
TID_42668	0	#N/A	#N/A	#N/A	1.21509	1.24466	1.23113	0.444825	1.77867	1.43032	1.58559	2.79857	0.342366	1	6.99543	1.25838e-07	0.225778	0.269224	0.248713		0.801619	3.1421	3.13667	2.32559	16.2781	26.8847	21.2296	22.2111	8.84869	4.35477e-12	2.22684e-15	0.136604	0.184676	0.300757	0.190923
TID_42652	0	#N/A	#N/A	#N/A	0.03163	0.0266823	0.0289463	1	0.0563662	0	0.0251237	1.64827	1	1	0.299918	1	0	0	0		0	0.060268	0.0431363	0.0339011	0	0	0.0388785	0.0176994	0.52902	1	1	0.0199134	0.0112171	0.0365355	0.0204644
TID_42571	0	#N/A	#N/A	#N/A	0	0	0	NA	0	0	0	NA	NA	NA	NA	NA	0	0	0		0	0	0	0	0	0	0	0	NA	NA	NA	0	0	0	0
TID_42531	0	#N/A	#N/A	#N/A	0	0.868686	0.471196	0.943319	0.393234	0.105406	0.233697	1.0809	1	1	1.07441	1	0.127562	0.228163	0.180669		0.181163	1.40152	1.30406	0.946033	0.415944	0.553786	0.361643	0.439033	0.531716	0.543774	1	0.787236	1.40859	0.934585	1.04697
TID_42527	0	#N/A	#N/A	#N/A	0	0	0	NA	0	0	0	NA	NA	NA	Inf	1	0.212939	0	0.10053		0	0	0	0	0	0	0.0503073	0.0229023	Inf	1	1	0.347857	0.304804	0.21274	0.301875
TID_42525	0	#N/A	#N/A	#N/A	0	0	0	1	0	0	0	NA	NA	1	Inf	1	0.117579	0	0.0555099		0	0.0861221	0	0.0290665	0.127797	0.0729209	0.0555567	0.0758764	4.62047	1	1	0.0426839	0	0	0.017546
TID_42523	0	#N/A	#N/A	#N/A	0.340844	0.0718819	0.194952	1	0	0.0305275	0.0169207	0.201492	1	0.762523	4.33038	1	0.25861	0.0991201	0.174416		0.104936	0.216482	0.145261	0.15526	0.120465	0.183299	0.174564	0.166887	0.76781	1	1	0.308467	0.347514	0.246066	0.308734
TID_42513	0	#N/A	#N/A	#N/A	0.252528	0.106513	0.173326	1	0.0562521	0.0904701	0.0752184	0.952265	1	1	1.9027	1	0.0547434	0	0.0258447		0	0.120292	0.129147	0.081198	0.0595007	0.509266	0.387998	0.365046	4.92655	0.250256	0.783659	0.139112	0.0895548	0	0.0898613
TID_42490	0	#N/A	#N/A	#N/A	0	0.0223334	0.0121142	0.280896	0	0	0	0	1	0.271142	Inf	0.192441	0	0	0		0.0815078	0.184965	0.12637	0.130528	0.0998076	0.256276	0.477279	0.325921	1.59961	0.450907	0.0639615	0.208347	0.131443	0.198774	0.178141
TID_42463	0	#N/A	#N/A	#N/A	0	0	0	1	0	0	0	NA	NA	1	Inf	1	0	0	0		0	0.0330135	0.141775	0.0557108	0.0979778	0.111812	0.0212968	0.0678672	1.96723	1	0.757339	0.0163622	0	0	0.00672598
TID_42462	0	#N/A	#N/A	#N/A	0	0	0	NA	0	0	0	NA	NA	NA	NA	NA	0	0	0		0	0	0	0	0	0	0	0	NA	NA	NA	0	0	0.111185	0.024911
TID_42452	0	#N/A	#N/A	#N/A	0.126777	0	0.0580102	1	0	0	0	0	1	1	Inf	1	0	0	0		0	0.241562	0.259344	0.163056	0	0.204534	0.0519433	0.0945884	0.601942	1	1	0.0399077	0.0899189	0.0732195	0.0656193
TID_42414	0	#N/A	#N/A	#N/A	0.0725284	0.407888	0.254436	1	0.107708	0.0173226	0.0576091	0.473763	1	1	2.15103	1	0.0628913	0.0374966	0.0494856		0.0744311	0.307102	0.18134	0.186566	0.159499	0.247027	0.247637	0.229982	1.07831	1	1	0.0380515	0.0342946	0.0558512	0.0406687
TID_42411	0	#N/A	#N/A	#N/A	0.637474	0.41366	0.516072	0.036418	0	0.0351354	0.0194748	0.0904232	0.388603	1	31.4353	0.000613457	0.170083	0.0380272	0.100372		0.0301938	0.0622896	0	0.0315344	1.1554	1.29217	1.44657	1.33539	26.6043	1.90235e-09	0.0814432	0.216104	0.660819	0.566415	0.456859
TID_42365	0	#N/A	#N/A	#N/A	0	0	0	NA	0	0	0	NA	NA	NA	NA	NA	0	0	0		0	0	0	0	0	0	0	0	NA	NA	NA	0	0	0	0
TID_42340	0	#N/A	#N/A	#N/A	0	0	0	NA	0	0	0	NA	NA	NA	Inf	1	0	0	0		0	0	0	0	0.105731	0	0	0.0209251	Inf	1	1	0	0	0.0647914	0.0145165
TID_42320	0	#N/A	#N/A	#N/A	0.119035	0	0.0544676	1	0	0	0	0	1	NA	NA	NA	0.0516092	0	0.024365		0	0	0	0	0	0	0	0	NA	NA	0.838935	0	0	0.034374	0.00770151
TID_42319	0	#N/A	#N/A	#N/A	0	0.0489011	0.0265251	1	0	0	0	0	1	1	Inf	1	0	0	0		0	0.18409	0.0790566	0.0869834	0.109269	0.249395	0.0712531	0.140564	2.21812	1	0.700663	0.0364955	0	0	0.0150022
TID_42318	0	#N/A	#N/A	#N/A	0	0	0	1	0	0	0	NA	NA	1	Inf	1	0.0321943	0	0.0151991		0	0	0.0506338	0.0159174	0	0.0798658	0.015212	0.0346261	2.21043	1	1	0	0.0131667	0.0428857	0.0144128
TID_42307	0	#N/A	#N/A	#N/A	0	0	0	NA	0	0	0	NA	NA	NA	NA	NA	0	0	0		0	0	0	0	0	0	0	0	NA	NA	NA	0	0	0	0
TID_42306	0	#N/A	#N/A	#N/A	0	0	0	1	0	0	0	NA	NA	1	NA	NA	0	0	0		0	0.0490299	0	0.0165478	0	0	0	0	0	1	NA	0	0.0273763	0.0445842	0.0199782
TID_42301	0	#N/A	#N/A	#N/A	0	0	0	NA	0	0	0	NA	NA	NA	NA	NA	0	0	0		0	0	0	0	0	0	0	0	NA	NA	NA	0	0	0	0
TID_42282	0	#N/A	#N/A	#N/A	2.4216	2.50707	2.46796	1	0.490386	0.0788687	0.262291	0.212516	0.320723	0.123865	0.74539	1	0	0	0		0.813313	2.93626	3.00229	2.21795	0.103741	0.236779	0.721584	0.431156	0.148045	0.00155828	0.00616338	0.138597	0.0780707	0	0.0854595
TID_42268	0	#N/A	#N/A	#N/A	0	0	0	NA	0	0	0	NA	NA	NA	NA	NA	0	0	0		0	0	0	0	0	0	0	0	NA	NA	NA	0	0	0	0
TID_42253	0	#N/A	#N/A	#N/A	0.0917271	0	0.0419721	1	0.0272437	0.021908	0.0242862	1.16817	1	1	1.10288	1	0	0	0		0	0	0.0416985	0.0131084	0.057634	0.0657718	0.025055	0.045625	5.30257	0.852156	1	0	0.0108432	0	0.00395646
TID_42251	0	#N/A	#N/A	#N/A	0	0	0	NA	0	0	0	NA	NA	NA	Inf	1	0	0	0		0	0	0	0	0	0.0208087	0	0.00721736	Inf	1	1	0	0	0.0223474	0.00500693
TID_42250	0	#N/A	#N/A	#N/A	0.165889	0.13994	0.151814	1	0.0492705	0.198104	0.131766	2.02345	1	0.876037	0.0532681	0.693854	0.191796	0.0857635	0.135822		0	0.105362	0.150824	0.0829736	0	0	0.0453122	0.0206283	0.249926	0.819815	0.511312	0.0870328	0.0588299	0.159681	0.0930189
TID_42246	0	#N/A	#N/A	#N/A	0	0	0	1	0	0	0	NA	NA	1	Inf	1	0	0	0		0	0.0264108	0	0.00891373	0	0.0223624	0	0.00775625	0.932892	1	1	0	0	0.024016	0.00538079
TID_42244	0	#N/A	#N/A	#N/A	0.0558911	0	0.0255744	1	0	0	0	0	1	1	Inf	1	0	0	0		0	0.0709967	0.114334	0.0599041	0	0.120228	0	0.0417003	0.72572	1	1	0	0	0.0645591	0.0144645
TID_42243	0	#N/A	#N/A	#N/A	0	0	0	1	0	0	0	NA	NA	1	Inf	1	0	0	0		0	0	0.0201512	0.00633478	0	0.0158924	0	0.00551218	0.890763	1	1	0	0	0.0341352	0.00764799
TID_42242	0	#N/A	#N/A	#N/A	0	0	0	1	0.0475018	0.0190993	0.0317589	Inf	0.989768	0.827966	1.8238	1	0.0462278	0	0.0218244		0.016413	0	0	0.00571393	0.0753675	0.100344	0.141978	0.114355	5.57104	0.0513301	0.126423	0.0167817	0.018906	0.0153949	0.0172461
TID_42240	0	#N/A	#N/A	#N/A	0.12327	0.207975	0.169216	1	0.0549181	0.0883246	0.0734346	0.997183	1	1	0.830761	1	0.267226	0.238985	0.252318		0	0.54805	0.126084	0.224605	0.174269	0.165729	0	0.0919714	0.760245	0.833273	1	0.0194018	0.109289	0.0711937	0.0638038
TID_42238	0	#N/A	#N/A	#N/A	1.03193	2.70826	1.94121	0.240651	2.34977	1.6431	1.95808	2.23837	0.620313	1	0.482072	0.762498	8.25217	5.77958	6.9469		0.776601	7.06391	5.55111	4.39952	0.540319	4.4396	1.17445	2.18145	0.462726	0.28065	1	0.974511	4.51346	3.11237	2.74479
TID_42235	0	#N/A	#N/A	#N/A	0.238678	0	0.109213	1	0	0.114011	0.0631937	1.30854	1	1	0.565431	1	0.0689879	0.0616972	0.0651392		0	0.202123	0.217002	0.136435	0	0.213926	0.0651941	0.103878	0.788995	1	1	0.0250441	0	0.045949	0.0205897
TID_42234	0	#N/A	#N/A	#N/A	0	0	0	1	0	0	0	NA	NA	1	Inf	1	0	0	0		0	0	0.0534327	0.0167972	0.0738526	0.0421402	0	0.0292321	3.554	1	1	0	0	0	0
TID_42232	0	#N/A	#N/A	#N/A	0.343977	0.0967235	0.209861	0.752286	0	0	0	0	1	0.351474	Inf	1	0	0	0		0.1412	1.16518	0.625477	0.639036	0.108064	0.184983	0.234891	0.192481	0.297168	0.300614	1	0.108279	0.0406618	0.132441	0.0890203
TID_42231	0	#N/A	#N/A	#N/A	0	0	0	1	0	0	0	NA	NA	1	NA	NA	0	0	0		0	0	0.0416985	0.0131084	0	0	0	0	0	1	NA	0	0	0	0
TID_42227	0	#N/A	#N/A	#N/A	0.128721	0.0310245	0.075728	1	0.0491543	0.0263516	0.0365152	0.978189	1	1	1.94663	1	0.143508	0.0285204	0.0828067		0.0226453	0.0700758	0.250781	0.110371	0.155979	0.0988904	0.113013	0.116618	1.313	1	0.842783	0.0405195	0.0456487	0.116823	0.0594869
TID_42206	0	#N/A	#N/A	#N/A	0	0	0	NA	0	0	0	NA	NA	NA	NA	NA	0	0	0		0	0	0	0	0	0	0	0	NA	NA	NA	0	0	0.295279	0.0661572
TID_42205	0	#N/A	#N/A	#N/A	0	0	0	NA	0	0	0	NA	NA	NA	NA	NA	0	0	0		0	0	0	0	0	0	0	0	NA	NA	NA	0	0	0	0
TID_42198	0	#N/A	#N/A	#N/A	0.212882	0	0.0974097	1	0	0	0	0	1	1	Inf	0.618652	0	0	0		0	0.202813	0.145162	0.114084	0.401274	0.200346	0.152639	0.218393	3.44802	0.884394	0.814448	0.100518	0.264233	0.399584	0.22726
TID_42197	0	#N/A	#N/A	#N/A	0	0.0434138	0.0235487	1	0.0458557	0	0.0204389	1.77066	1	1	2.35	1	0.133877	0	0.0632044		0	0	0	0	0.145512	0.0553525	0	0.0479966	Inf	0.753106	1	0.0162002	0.0182509	0.118891	0.0399563
TID_42118	0	#N/A	#N/A	#N/A	0	0	0	1	0.299876	0	0.133661	Inf	1	1	0.351578	1	0.0972779	0	0.0459255		0	0	0.229492	0.0721435	0.105731	0.0603303	0.0459642	0.0627754	1.4706	1	1	0.035314	0	0	0.0145165
TID_42073	0	#N/A	#N/A	#N/A	0	0	0	NA	0	0	0	NA	NA	NA	Inf	1	0	0	0		0	0	0	0	0	0.0625814	0	0.0217059	Inf	1	1	0	0	0.0672089	0.0150582
TID_42068	0	#N/A	#N/A	#N/A	0	0	0	1	0	0	0	NA	NA	1	Inf	1	0	0	0		0	0.0763808	0	0.0257788	0	0.129346	0.0492727	0.067294	2.76417	1	1	0	0	0	0
TID_42051	0	#N/A	#N/A	#N/A	2.80966	1.77762	2.24986	1	1.00139	1.00658	1.00427	0.966768	1	1	0.81874	1	0.609082	0.7626	0.690123		0.259503	1.69529	2.49064	1.44547	1.32402	2.11536	1.38141	1.62462	1.24831	1	0.95396	0.353777	0.498199	0.730216	0.490815
TID_42045	0	#N/A	#N/A	#N/A	0	0	0	NA	0	0	0	NA	NA	NA	NA	NA	0	0	0		0	0	0	0	0	0	0	0	NA	NA	NA	0	0	0.0117367	0.00262962
TID_42044	0	#N/A	#N/A	#N/A	0.247518	0.1044	0.169887	0.455919	0.55136	0.266025	0.393205	4.73647	0.823613	1	1.94034	1	0.214629	0.0959735	0.151991		0.152407	1.49347	0.843897	0.822398	1.1664	2.19631	0.963425	1.43121	1.94152	0.64237	0.0201075	0.31166	0.790002	0.357381	0.496442
TID_42037	0	#N/A	#N/A	#N/A	0	0	0	1	0	0.168016	0.0931276	Inf	1	1	0.164718	1	0.101666	0	0.0479973		0	0	0.159896	0.0502654	0	0.126104	0	0.0437383	0.890763	1	1	0.0369071	0	0	0.0151714
TID_42026	0	#N/A	#N/A	#N/A	0	0	0	NA	0	0	0	NA	NA	NA	Inf	1	0	0	0		0	0	0	0	0.0260579	0	0	0.00515708	Inf	1	1	0	0	0	0
TID_41975	0	#N/A	#N/A	#N/A	0.187311	0.434529	0.321408	1	0.0417245	0.134211	0.0929877	0.691796	1	1	0.77694	1	0.121816	0.108943	0.115021		0	0.327161	0.25545	0.190722	0.132402	0.17628	0.134304	0.148487	1.09331	1	0.693688	0.0737034	0.232493	0.27045	0.175724
TID_41964	0	#N/A	#N/A	#N/A	0	0	0	1	0	0	0	NA	NA	1	Inf	1	0	0	0		0	0	0.0957938	0.030114	0.132402	0	0	0.0262036	2.66323	1	1	0.0442221	0	0	0.0181783
TID_41901	0	#N/A	#N/A	#N/A	0	0	0	1	0	0	0	NA	NA	1	Inf	1	0	0	0		0	0.135672	0	0.0457897	0	0.0574377	0	0.0199219	0.466446	1	1	0	0	0.12337	0.027641
TID_41899	0	#N/A	#N/A	#N/A	0	0	0	NA	0.0862998	0	0.0384657	Inf	1	1	0.643106	1	0	0	0		0	0	0	0	0	0.156259	0	0.0541974	Inf	1	1	0	0	0	0
TID_41792	0	#N/A	#N/A	#N/A	0.458635	0	0.209861	1	0.081731	0	0.0364293	0.30834	1	0.823491	4.59804	1	0.159078	0	0.0751016		0.0564801	0.815627	0.437834	0.432578	0.086451	0.542618	0.30066	0.342188	0.775357	1	1	0.144372	0.227706	0.158929	0.178041
TID_41769	0	#N/A	#N/A	#N/A	0	0.0869233	0.0471493	1	0.0612082	0	0.0272819	1.18044	1	1	0.314341	1	0	0	0		0.0211489	0.0436302	0	0.022088	0	0.0369423	0.0140727	0.0192198	0.408265	1	1	0	0	0.019837	0.00444448
TID_41724	0	#N/A	#N/A	#N/A	1.37591	0.580341	0.944372	0.947201	0.510819	0.16431	0.318756	0.675454	1	1	0.266781	0.893881	0.0994237	0.444583	0.281631		0.1412	1.01953	0.234554	0.466988	0	0.123322	0.375825	0.213867	0.339274	0.697273	0.203527	0	0.0406618	0.0662206	0.0296734
TID_41688	0	#N/A	#N/A	#N/A	0	0	0	1	0.0341383	0.0274522	0.0304323	Inf	1	1	4.02482	0.827551	0.0332227	0	0.0156846		0	0.0243343	0	0.0082129	0.144439	0.432688	0.172676	0.257271	40.6297	0.00621948	0.0245681	0.0241211	0.0951108	0.088511	0.0644504
TID_41618	0	#N/A	#N/A	#N/A	0.00881493	0.0446164	0.0282345	0.690972	0.0235629	0.00315802	0.0122529	0.900766	1	0.653302	0.513914	1	0	0	0		0	0.00559867	0.0120216	0.00566871	0.0083079	0.0118512	0.0126408	0.0115094	2.67103	0.918921	0.669981	0.00416222	0.00156303	0.010182	0.00456257
TID_41616	0	#N/A	#N/A	#N/A	0.115794	0.130241	0.123631	1	0.0687835	0.0829683	0.0766458	1.38395	1	1	0.468188	1	0.0669387	0	0.0316022		0	0	0.210557	0.0661911	0.109134	0.0622716	0.0158144	0.0503964	1.43997	1	0.852898	0.0486005	0.0821289	0.0222921	0.05494
TID_41547	0	#N/A	#N/A	#N/A	0	0	0	1	0	0	0	NA	NA	1	Inf	1	0	0	0		0	0	0.0857509	0.0269569	0.118522	0	0	0.0234564	2.66323	1	1	0	0	0.072629	0.0162725
TID_41521	0	#N/A	#N/A	#N/A	0.319323	0.628537	0.487048	1	0	0	0	0	0.287593	0.161426	Inf	1	0.0461489	0	0.0217872		0.06554	0.507033	0.7621	0.433518	0.100319	0.143104	0.130833	0.12905	0.335949	0.169015	0.230041	0.0837654	0.132116	0.0922116	0.1033
TID_41497	0	#N/A	#N/A	#N/A	0	0.0595221	0.0322862	1	0.18861	0.202227	0.196158	14.3292	0.633636	0.544734	0.593951	1	0.183551	0.0547179	0.115541		0.130339	0.0448147	0	0.0605004	0.332504	0.189726	0.0867289	0.171094	1.39147	0.840081	0.636295	0	0	0.0815023	0.0182606
TID_41449	0	#N/A	#N/A	#N/A	0.300703	0.797236	0.570034	0.455648	0.0382762	0.0615596	0.0511817	0.209034	0.535102	1	2.03873	1	0.0744993	0.133252	0.105515		0.0264507	0.272839	0.263631	0.184168	0.202433	0.231017	0.176006	0.200316	1.33321	1	0.303759	0.175792	0.137108	0.173669	0.161201
TID_41442	0	#N/A	#N/A	#N/A	0.744769	0.274868	0.489883	0.812967	0.0414754	0.0333524	0.036973	0.158612	0.577277	0.0492884	11.9444	0.0346205	0.282541	0.216585	0.247723		0.171969	0.857365	1.42833	0.798245	0.701931	0.776009	1.0108	0.868237	1.15665	1	0.455183	0.395623	0.808867	0.994692	0.680629
TID_41375	0	#N/A	#N/A	#N/A	0	0	0	NA	0	0	0	NA	NA	NA	Inf	1	0	0	0		0	0	0	0	0	0	0.110156	0.0501482	Inf	1	1	0	0	0	0
TID_41359	0	#N/A	#N/A	#N/A	0	0	0	NA	0	0	0	NA	NA	NA	NA	NA	0.105638	0	0.0498722		0	0	0	0	0	0	0	0	NA	NA	NA	0	0.0432032	0	0.015764
TID_41272	0	#N/A	#N/A	#N/A	1.10397	0.116411	0.568295	0.475833	0.245916	0.197753	0.219221	0.790133	1	0.49103	9.84006	0.00510294	0.239321	0	0.112985		0.33988	2.54175	1.88197	1.56779	3.38153	3.33952	5.3713	4.2728	2.89513	0.0433243	0.000547696	2.60636	2.64266	1.99248	2.48207
TID_41270	0	#N/A	#N/A	#N/A	4.72747	2.6785	3.61606	0.00181016	3.39498	3.33675	3.36271	2.0041	0.429643	7.7802e-07	1.9326	0.194158	5.50654	4.268	4.85272		0.0868925	0.896294	0.481136	0.484004	9.64261	12.484	15.4666	13.2795	29.7893	1.52346e-19	0.000116289	16.6361	18.1665	13.2034	16.4254
TID_41269	0	#N/A	#N/A	#N/A	0	0	0	1	0	0	0	NA	NA	1	Inf	1	0	0	0		0	0.0228204	0	0.00770196	0.0338633	0.0386447	0	0.0201055	4.65498	1	1	0	0	0.0207511	0.0046493
TID_41268	0	#N/A	#N/A	#N/A	0	0	0	NA	0.0216422	0	0.00964639	Inf	1	1	0.214369	1	0	0	0		0	0	0	0	0	0.0130622	0	0.00453052	Inf	1	1	0	0	0.014028	0.00314298
TID_41261	0	#N/A	#N/A	#N/A	0	0	0	NA	0	0	0	NA	NA	NA	NA	NA	0	0	0		0	0	0	0	0	0	0	0	NA	NA	NA	0	0	0	0
TID_41258	0	#N/A	#N/A	#N/A	0	0	0	NA	0	0	0	NA	NA	NA	NA	NA	0	0	0		0	0	0	0	0	0	0	0	NA	NA	NA	0	0	0	0
TID_41257	0	#N/A	#N/A	#N/A	0	0	0	NA	0	0	0	NA	NA	NA	NA	NA	0	0	0		0	0	0	0	0	0	0	0	NA	NA	NA	0	0	0	0
TID_41254	0	#N/A	#N/A	#N/A	0	0	0	NA	0	0	0	NA	NA	NA	NA	NA	0	0	0		0	0	0	0	0	0	0	0	NA	NA	NA	0	0	0	0
TID_41251	0	#N/A	#N/A	#N/A	0	0.193447	0.10493	1	0	0	0	0	1	0.996787	Inf	1	0.0662825	0	0.0312924		0.0470667	0.145648	0.260615	0.14747	0.0720425	0.205537	0.187913	0.171094	0.987464	1	1	0.096248	0.108432	0.132441	0.108803
TID_41250	0	#N/A	#N/A	#N/A	0.305757	0.128965	0.209861	0.960714	0.102164	0.027385	0.0607155	0.573722	1	1	0.391363	1	0.198847	0.237111	0.219046		0.0235334	0.145648	0.104246	0.0901205	0.0360213	0.0616611	0.0313188	0.0427734	0.493635	0.871706	0.313936	0.012031	0.0135539	0.0220735	0.0148367
TID_41249	0	#N/A	#N/A	#N/A	0	0	0	NA	0	0	0	NA	NA	NA	NA	NA	0	0	0		0	0	0	0	0	0	0	0	NA	NA	NA	0	0	0	0
TID_41248	0	#N/A	#N/A	#N/A	0	0	0	NA	0	0	0	NA	NA	NA	NA	NA	0	0	0		0	0	0	0	0	0	0	0	NA	NA	NA	0	0	0	0
TID_41247	0	#N/A	#N/A	#N/A	0.0693049	0.116928	0.0951368	0.475833	0.0617523	0.0744871	0.0688109	1.63637	1	0.284873	0	0.280139	0.120192	0.0537451	0.0851152		0	0	0	0	0	0	0	0	NA	NA	0.214265	0	0	0	0
TID_41246	0	#N/A	#N/A	#N/A	0.229318	0.0580341	0.136409	0.137745	0.0204328	0	0.00910733	0.12224	0.875262	1	0	1	0.0994237	0.05335	0.0751016		0	0	0	0	0	0	0	0	NA	NA	0.0489133	0	0	0	0
TID_41245	0	#N/A	#N/A	#N/A	0	0	0	NA	0	0.0326698	0.0181081	Inf	1	1	0	1	0.0790738	0	0.0373312		0	0	0	0	0	0	0	0	NA	NA	NA	0.0287056	0	0	0.0118
TID_41242	0	#N/A	#N/A	#N/A	0	0	0	1	0	0	0	NA	NA	1	Inf	1	0	0	0		0.0387944	0	0.042962	0.0270113	0.0296902	0	0.0129071	0.0117519	0.316921	1	1	0.00991646	0.0111717	0	0.00815271
TID_41241	0	#N/A	#N/A	#N/A	0	0	0	NA	0	0	0	NA	NA	NA	NA	NA	0	0	0		0	0	0	0	0	0	0	0	NA	NA	NA	0	0	0	0
TID_41240	0	#N/A	#N/A	#N/A	0	0	0	1	0	0	0	NA	NA	1	Inf	1	0	0	0		0	0	0.0148093	0.0046555	0	0.0233591	0	0.00810193	1.78153	1	1	0	0	0.0627159	0.0140515
TID_41237	0	#N/A	#N/A	#N/A	0	0	0	NA	0	0	0	NA	NA	NA	NA	NA	0	0	0		0	0	0	0	0	0	0	0	NA	NA	NA	0	0	0	0
TID_41234	0	#N/A	#N/A	#N/A	0	0	0	NA	0	0	0	NA	NA	NA	Inf	1	0	0	0		0	0	0	0	0	0.0214473	0	0.00743886	Inf	1	1	0	0	0	0
TID_41231	0	#N/A	#N/A	#N/A	0	0	0	NA	0	0	0	NA	NA	NA	Inf	1	0	0	0		0	0	0	0	0	0.0748742	0	0.0259696	Inf	1	1	0	0	0.0804107	0.018016
TID_41227	0	#N/A	#N/A	#N/A	0	0	0	NA	0	0	0	NA	NA	NA	NA	NA	0	0	0		0	0	0	0	0	0	0	0	NA	NA	NA	0	0	0	0
TID_41226	0	#N/A	#N/A	#N/A	0	0	0	NA	0	0	0	NA	NA	NA	NA	NA	0	0	0		0	0	0	0	0	0	0	0	NA	NA	NA	0	0	0	0
TID_41225	0	#N/A	#N/A	#N/A	0.112997	0	0.0517048	1	0.151025	0.121446	0.13463	5.25677	0.920912	0.460269	0.120017	0.651177	0.195966	0.21907	0.208162		0	0.0358842	0.0385257	0.0242221	0	0.0607674	0.0462973	0.0421535	1.78897	1	1	0.373484	0.440798	0.261043	0.372853
TID_41224	0	#N/A	#N/A	#N/A	0	0.0437023	0.0237052	0.598323	0.230802	0.148479	0.185172	17.8705	0.411894	1	0.877865	1	0.0449223	0.0401749	0.0424162		0	0.460653	0.353259	0.266524	0.244131	0.306462	0.360842	0.318882	1.61322	1	0.0945362	0	0.110233	0.239362	0.0938509
TID_41218	0	#N/A	#N/A	#N/A	0.0385027	0.03248	0.0352358	1	0.0686137	0.0551756	0.0611653	3.74675	1	1	1.08212	1	0.0667734	0.0298584	0.0472862		0.0237077	0.0733633	0.105018	0.0660276	0.0725762	0.144942	0.173529	0.143634	1.83874	0.780215	0.599058	0.0242402	0.109235	0.155659	0.0846976
TID_41216	0	#N/A	#N/A	#N/A	0.139644	0.0294501	0.0798723	1	0.124426	0.075043	0.0970542	2.47506	1	0.440943	0.0542412	0.325185	0.0908169	0.0270731	0.0571669		0.0429923	0	0.0238055	0.0224506	0	0.0375488	0	0.0130236	0.176211	1	0.638605	0	0	0.0201627	0.00451745
TID_41214	0	#N/A	#N/A	#N/A	0.63132	0.426053	0.519978	1	0.506269	0.0452351	0.250728	0.933547	1	1	1.30059	1	0.437947	0.195832	0.310136		0.155492	1.04253	0.688784	0.622518	0.416505	0.746923	0.543197	0.588784	0.952702	1	1	0.0596192	0.17911	0.255231	0.147046
TID_41211	0	#N/A	#N/A	#N/A	0	0	0	NA	0	0	0	NA	NA	NA	NA	NA	0	0	0		0	0	0	0	0	0	0	0	NA	NA	NA	0	0	0	0
TID_41210	0	#N/A	#N/A	#N/A	0	0	0	NA	0	0	0	NA	NA	NA	NA	NA	0	0	0		0	0	0	0	0	0	0	0	NA	NA	NA	0	0	0	0
TID_41209	0	#N/A	#N/A	#N/A	0	0	0	NA	0.0305369	0	0.013611	Inf	1	1	0.643106	1	0	0	0		0	0	0	0	0	0.0552917	0	0.0191775	Inf	1	1	0	0	0.0197934	0.00443471
TID_41205	0	#N/A	#N/A	#N/A	0.0689983	0	0.0315719	1	0	0	0	0	1	1	Inf	1	0	0	0		0	0.13147	0.282295	0.133114	0	0.148423	0.02827	0.0643494	0.498714	0.949083	1	0.0217197	0	0	0.00892829
TID_41080	0	#N/A	#N/A	#N/A	0	0	0	1	0	0.0702708	0.0389496	Inf	1	1	0.329437	1	0	0.0760544	0.0401487		0	0.0622896	0	0.021023	0	0.105483	0	0.0365861	1.86578	1	1	0.061744	0.0695599	0.0566415	0.0634527
TID_41078	0	#N/A	#N/A	#N/A	0	0	0	NA	0	0	0	NA	NA	NA	Inf	1	0	0	0		0	0	0	0	0.115419	0	0	0.0228424	Inf	1	1	0	0	0	0
TID_41050	0	#N/A	#N/A	#N/A	0	0	0	1	0	0	0	NA	NA	1	Inf	1	0	0	0		0	0	0.146664	0.0461055	0	0.115668	0	0.0401185	0.890763	1	1	0	0	0	0
TID_40946	0	#N/A	#N/A	#N/A	0	0	0	NA	0	0	0	NA	NA	NA	NA	NA	0	0	0		0	0	0	0	0	0	0	0	NA	NA	NA	0	0	0	0
TID_40936	0	#N/A	#N/A	#N/A	0	0	0	1	0	0	0	NA	NA	1	Inf	1	0	0	0		0	0.0448147	0.0481136	0.0302502	0.0665008	0.0758906	0.0289096	0.0526442	2.71253	1	0.691246	0.0111055	0	0.0203756	0.00913029
TID_40909	0	#N/A	#N/A	#N/A	0	0	0	NA	0	0	0	NA	NA	NA	Inf	1	0	0	0		0	0	0	0	0.0542313	0.0309443	0	0.0214656	Inf	1	1	0	0	0.0332325	0.00744574
TID_40895	0	#N/A	#N/A	#N/A	0	0	0	1	0.0207998	0.0334523	0.0278128	Inf	0.981363	1	0.0594997	0.887196	0.0404839	0	0.0191127		0	0.0296528	0.0159178	0.0150119	0	0.0125538	0	0.00435418	0.306138	1	1	0.110224	0.0331138	0.0943742	0.0785369
TID_40891	0	#N/A	#N/A	#N/A	0	0	0	1	0	0.0215281	0.0119325	Inf	1	1	1.15097	1	0	0.0232999	0.0122999		0	0	0.102438	0.0322028	0.0283173	0.0646313	0	0.0280211	1.24526	1	0.964946	0	0.0106551	0.0173526	0.0077757
TID_40890	0	#N/A	#N/A	#N/A	0.0410358	0	0.018777	1	0.109692	0	0.048892	4.6251	1	0.673134	0	0.815538	0	0	0		0	0	0	0	0	0	0	0	NA	NA	1	0	0	0	0
TID_40889	0	#N/A	#N/A	#N/A	1.05976	0.766275	0.900567	0.145188	0	0	0	0	0.610821	1	Inf	1	0.262556	0.234809	0.247908		0	0.0961558	0	0.0324529	0.142686	0.162833	0.372176	0.254149	10.0453	0.645709	0.42451	0.0476568	0.214758	0.437184	0.195902
TID_40885	0	#N/A	#N/A	#N/A	0.0571194	0	0.0261365	0.63118	0.508948	0.040927	0.249534	17.3798	0.697228	0.838628	1.4006	1	0.247649	0	0.116916		0.0703415	0.326507	0.194746	0.195906	0.323004	0.829375	0.725494	0.681868	2.93441	0.0970897	0.00399655	0.197784	0.202565	0.164945	0.192171
TID_40883	0	#N/A	#N/A	#N/A	0	0	0	NA	0	0	0	NA	NA	NA	Inf	1	0.148047	0.0662007	0.104841		0	0	0	0	0.0804562	0.137725	0	0.0636918	Inf	0.845508	1	0.0537443	0.121095	0.0493029	0.0773242
TID_40868	0	#N/A	#N/A	#N/A	0	0	0	NA	0	0	0	NA	NA	NA	NA	NA	0	0	0		0	0	0	0	0	0	0	0	NA	NA	NA	0	0	0	0
TID_40820	0	#N/A	#N/A	#N/A	1.92095	3.33626	2.68865	1.48258e-05	0.100683	0.242893	0.179507	0.156509	0.132225	0.763856	0.130584	0.63914	0.0979828	0.0876279	0.0925165		0	0.0717684	0.0770515	0.0484442	0.106498	0	0	0.0210768	1.36238	1	2.42938e-07	0	0	0	0
TID_40812	0	#N/A	#N/A	#N/A	0	0	0	1	0	0	0	NA	NA	1	NA	NA	0	0	0		0	0	0.0418626	0.01316	0	0	0	0	0	1	NA	0	0	0.0354567	0.00794407
TID_40768	0	#N/A	#N/A	#N/A	0.145735	0	0.0666847	1	0	0	0	0	1	NA	Inf	1	0	0.113015	0.0596602		0	0	0	0	0.137352	0	0.119421	0.0815494	Inf	0.950581	1	0	0	0	0
TID_40697	0	#N/A	#N/A	#N/A	0.146419	0.123515	0.133995	1	0.717545	0.262278	0.465201	7.15584	0.276222	0.0592421	0.720617	1	0	0	0		0	0.0929957	0.149762	0.078466	0.344992	0.590557	0.929858	0.696424	10.8499	0.0124267	0.123293	0.0460906	0.0259625	0.211408	0.0757857
TID_40665	0	#N/A	#N/A	#N/A	0	0	0	1	0	0	0	NA	NA	1	Inf	1	0	0	0		0	0	0.0252568	0.00793979	0.0698179	0.019919	0	0.0207263	6.21723	1	1	0	0	0	0
TID_40652	0	#N/A	#N/A	#N/A	0.162433	0.137025	0.148651	0.351661	0	0	0	0	1	0.139899	Inf	1	0.2817	0.0629826	0.166241		0.0500084	2.32126	1.7168	1.34054	0	0.393089	0	0.13634	0.102096	0.0999752	1	0.230093	0.662449	0.515969	0.451902
TID_40586	0	#N/A	#N/A	#N/A	0	0	0	1	0.0755123	0	0.0336575	Inf	1	1	2.53552	1	0	0	0		0	0.0538263	0	0.0181666	0.23962	0.0455756	0.0694459	0.0948455	11.0972	0.8182	0.813347	0.0266774	0	0.244728	0.0657976
TID_40532	0	#N/A	#N/A	#N/A	0	0	0	NA	0	0	0	NA	NA	NA	NA	NA	0	0	0		0	0	0	0	0	0	0	0	NA	NA	NA	0	0	0	0
TID_40518	0	#N/A	#N/A	#N/A	0.203395	0.457544	0.341252	1	0.362459	0.242893	0.296186	1.91302	1	1	0.586775	1	0.176369	0.105154	0.138775		0.166985	0.732038	0.369847	0.421465	0.127797	0.656288	0.305562	0.392028	0.725423	1	1	0.10671	0.264479	0.078313	0.157914
TID_40450	0	#N/A	#N/A	#N/A	0	0	0	NA	0	0	0	NA	NA	NA	NA	NA	0	0	0		0	0	0	0	0	0	0	0	NA	NA	NA	0	0	0	0
TID_40432	0	#N/A	#N/A	#N/A	0	0	0	1	0	0	0	NA	NA	1	NA	NA	0	0	0		0	0.0911415	0	0.0307606	0	0	0	0	0	1	NA	0.0451716	0	0.0828773	0.0371373
TID_40388	0	#N/A	#N/A	#N/A	0	0	0	NA	0	0	0	NA	NA	NA	Inf	1	0	0	0		0	0	0	0	0.088004	0	0.0765153	0.0522502	Inf	0.950581	1	0	0	0	0
TID_40385	0	#N/A	#N/A	#N/A	0	0	0	NA	0	0	0	NA	NA	NA	Inf	1	0	0	0		0	0	0	0	0	0.0530754	0	0.0184088	Inf	1	1	0	0	0.114	0.0255417
TID_40384	0	#N/A	#N/A	#N/A	0	0	0	1	0.0852409	0	0.0379938	Inf	1	1	0.628683	1	0	0.0741881	0.0391634		0	0	0.0652338	0.0205071	0	0.102895	0.0391965	0.0535324	2.63934	1	1	0	0	0.0552515	0.0123791
TID_40336	0	#N/A	#N/A	#N/A	0	0	0	0.84623	0	0	0	NA	NA	1	Inf	1	0	0.129796	0.0685185		0.0515292	0.0531523	0.34239	0.143513	0.078873	0.180019	0.171441	0.156096	0.913589	1	0.630298	0.0263434	0	0.0966655	0.0324869
TID_40301	0	#N/A	#N/A	#N/A	0.07088	0	0.032433	1	0	0	0	0	1	1	Inf	0.759166	0	0.0549666	0.0290165		0.0436437	0.27011	0.0483323	0.121551	0.133606	0.34306	0.29041	0.277639	1.94268	0.735597	0.371337	0.022312	0.0754092	0.327491	0.110062
TID_40281	0	#N/A	#N/A	#N/A	0	0	0	NA	0	0.0378748	0.0209932	Inf	1	1	1.71216	1	0	0.0409921	0.0216395		0	0	0	0	0	0.0568536	0.194919	0.108456	Inf	0.489283	0.775749	0.199674	0.206204	0.122115	0.18468
TID_40280	0	#N/A	#N/A	#N/A	0.0919073	0.0258436	0.0560728	0.942142	0	0	0	0	1	1	Inf	0.42183	0.0796952	0	0.0376246		0	0.0194578	0	0.00656709	0.0288736	0.280079	0.338907	0.257145	42.9046	0.0402062	0.440193	0.530404	0.162967	0.442338	0.376602
TID_40256	0	#N/A	#N/A	#N/A	0.189396	0.106513	0.144438	1	0	0	0	0	1	1	Inf	1	0.0547434	0	0.0258447		0	0.160389	0.043049	0.067665	0.0595007	0.0679021	0	0.0353271	0.922272	1	0.757339	0.139112	0.0895548	0.109385	0.114369
TID_40240	0	#N/A	#N/A	#N/A	0	0	0	1	0	0	0	NA	NA	1	NA	NA	0	0	0		0	0	0.140836	0.0442735	0	0	0	0	0	1	NA	0	0	0.119285	0.0267258
TID_40229	0	#N/A	#N/A	#N/A	0	0.0385759	0.0209245	1	0	0	0	0	1	1	Inf	1	0	0	0		0	0.174265	0.0935464	0.0882224	0.0430987	0.0983684	0.0374723	0.0597072	0.909826	1	1	0	0.016217	0.0528211	0.0177519
TID_40201	0	#N/A	#N/A	#N/A	0	0	0	NA	0	0	0	NA	NA	NA	NA	NA	0	0	0		0	0	0	0	0	0	0	0	NA	NA	NA	0	0.0425385	0	0.0155215
TID_40198	0	#N/A	#N/A	#N/A	0.205179	0.0576947	0.12518	0.752286	0	0.0980093	0.0543244	1.01419	1	0.874079	0	0.978583	0	0	0		0	0	0	0	0	0	0	0	NA	NA	0.441268	0	0	0	0
TID_40197	0	#N/A	#N/A	#N/A	1.05883	0.5684	0.792807	0.0398975	0	0	0	0	0.344732	1	NA	NA	0.584268	0.522522	0.551673		0	0.0611361	0	0.0206336	0	0	0	0	0	1	0.00149202	0	0	0	0
TID_40196	0	#N/A	#N/A	#N/A	0	0	0	NA	0	0	0	NA	NA	NA	NA	NA	0	0	0		0	0	0	0	0	0	0	0	NA	NA	NA	0	0	0	0
TID_40161	0	#N/A	#N/A	#N/A	3.79216	3.64021	3.70974	0.0941265	0.407798	0.562167	0.493361	0.297453	0.0254846	0.000286994	1.25434	1	0.850416	0.709841	0.776208		1.57008	17.0051	13.5533	10.5465	0.770266	1.38886	1.59391	1.35978	0.136956	4.25272e-05	0.0120846	0.144069	0.347799	0.151044	0.219969
TID_40157	0	#N/A	#N/A	#N/A	0	0	0	NA	0.262156	0	0.116849	Inf	1	0.886014	3.51043	1	0	0	0		0	0	0	0	0.415944	0.553786	1.08493	0.768308	Inf	0.00824931	0.0724392	0.138924	0.20868	0.0849623	0.152286
TID_40151	0	#N/A	#N/A	#N/A	3.45175	3.33615	3.38905	0.397121	1.08187	0.335565	0.668208	0.404799	0.129677	0.78948	0.956717	1	0.541467	0.21522	0.369243		0.427213	2.55588	2.74403	1.87397	1.06261	1.27794	1.05181	1.13238	0.663966	0.233164	0.00296996	0.518712	0.81197	0.581032	0.639679
TID_40148	0	#N/A	#N/A	#N/A	0	0.1827	0.0991008	1	0.096488	0	0.0430068	0.885331	1	1	2.86866	1	0	0	0		0.133356	0	0	0.0464257	0.10206	0.116471	0.399314	0.242383	1.33533	0.625204	0.981566	0	0.0768057	0.187625	0.0700623
TID_40114	0	#N/A	#N/A	#N/A	0	0	0	NA	0.212126	0	0.0945494	Inf	1	0.886014	0.321553	1	0	0	0		0	0	0	0	0	0.192044	0	0.066609	Inf	1	1	0	0	0	0
TID_40113	0	#N/A	#N/A	#N/A	0	0	0	NA	0	0	0	NA	NA	NA	NA	NA	0	0	0		0	0	0	0	0	0	0	0	NA	NA	NA	0	0	0	0
TID_40112	0	#N/A	#N/A	#N/A	0.024365	0	0.0111488	1	0.0651294	0.0523737	0.0580592	10.5135	0.766294	0.814371	0.208596	0.744003	0	0.0188948	0.00997444		0.0150025	0.0464252	0.0332285	0.0313373	0.0229635	0	0.0399314	0.0227234	0.646999	1	1	0.0613581	0	0.0281437	0.031528
TID_40111	0	#N/A	#N/A	#N/A	0	0	0	NA	0	0.0241319	0.0133758	Inf	1	1	1.4603	1	0	0	0		0	0	0	0	0	0.126785	0.0275984	0.0565386	Inf	0.461746	0.784688	0	0.0119439	0.0583542	0.0174324
TID_40075	0	#N/A	#N/A	#N/A	0	0	0	NA	0	0.0938913	0.0520419	Inf	1	1	0.625625	1	0	0.101619	0.053644		0	0	0	0	0	0.0704698	0.161068	0.0977679	Inf	0.918921	1	0	0	0.227042	0.0508688
TID_40053	0	#N/A	#N/A	#N/A	0.353063	0.148918	0.24233	1	0.865115	0.347841	0.578401	4.83406	0.120317	0.0167756	1.29742	1	0.535762	0.0342245	0.271004		0	0.168182	0.331031	0.160826	1.20624	1.56642	1.30191	1.37472	11.8229	9.57324e-06	0.00100334	0.194494	0.234765	0.433308	0.262694
TID_40040	0	#N/A	#N/A	#N/A	0.140991	0.0951493	0.116125	1	0	0.0404089	0.0223978	0.462776	1	1	2.26314	1	0.0978056	0.0874695	0.0923492		0.0173628	0.0895483	0.115368	0.0725349	0.106305	0.13648	0.0808737	0.105193	1.60963	1	1	0.0621348	0.290001	0.0977143	0.15325
TID_40039	0	#N/A	#N/A	#N/A	3.25546	3.85276	3.57945	1	1.1369	0.905693	1.00875	0.615062	0.551672	0.388837	0.719255	0.958586	1.25117	0.610335	0.912878		0.785653	5.40014	3.87053	3.31283	0.854153	1.39801	1.97387	1.55254	0.451982	0.0213124	0.0237338	0.195195	0.304482	0.316805	0.262318
TID_39908	0	#N/A	#N/A	#N/A	0	0	0	1	0	0	0	NA	NA	1	NA	NA	0	0	0		0	0.076185	0	0.0257127	0	0	0	0	0	1	NA	0	0	0	0
TID_39888	0	#N/A	#N/A	#N/A	0.264298	0.557389	0.423278	1	0	0.094687	0.0524829	0.308936	1	1	0.801426	1	0	0.10248	0.0540986		0	0.587528	0.0901111	0.22662	0	0.213201	0.108289	0.123246	0.571054	1	0.690456	0.124796	0.140593	0.076322	0.1197
TID_39831	0	#N/A	#N/A	#N/A	0	0	0	NA	0	0	0	NA	NA	NA	Inf	1	0	0	0		0	0	0	0	0.0644591	0.0735606	0	0.038271	Inf	0.950014	1	0	0	0.0395	0.00884998
TID_39638	0	#N/A	#N/A	#N/A	0.192514	0.4466	0.330336	1	0.214418	0.206909	0.210256	1.43511	1	1	1.43805	1	1.3772	0.522522	0.926022		0.296346	0.427953	0.656365	0.45394	0.453601	0.75059	0.571857	0.610446	0.980009	0.91147	0.547697	0.469655	0.853397	1.33422	0.803381
TID_39517	0	#N/A	#N/A	#N/A	0.157511	0.265745	0.21622	0.817503	0	0	0	0	0.888307	1	Inf	1	0	0.040716	0.0214937		0	0.0666939	0.107405	0.0562736	0	0.112942	0.0430237	0.0587595	1.07516	1	0.558707	0.0330549	0.0372391	0.0303232	0.0339696
TID_39408	0	#N/A	#N/A	#N/A	3.02126	2.13759	2.54194	1	0	0.139663	0.0774123	0.0731873	0.0246711	0.023916	6.8727	0.190372	0.338041	0.453475	0.398977		0.540091	3.09501	1.86079	1.81757	0.459271	1.78201	1.47746	1.38158	0.645387	0.845508	0.444439	0.64426	0.622126	0.619162	0.630561
TID_39407	0	#N/A	#N/A	#N/A	0.243017	0.410007	0.333597	1	0	0	0	0	1	1	Inf	0.856852	0	0	0		0.0748178	0.385872	0.0828554	0.182326	0.343559	0.196034	0.547631	0.385294	1.94572	0.824042	1	0.0382492	0.043091	0.0701766	0.0471692
TID_39387	0	#N/A	#N/A	#N/A	0.0590028	0.14932	0.107993	1	0.202781	0.0724739	0.130555	2.57785	0.460866	0.255013	0.607542	0.713268	0.109635	0.045756	0.0759136		0.0415205	0.123131	0.109205	0.0903419	0.127106	0.203982	0.103606	0.143071	1.40087	0.645271	0.833095	0.0291866	0.0747299	0.141175	0.0708955
TID_39385	0	#N/A	#N/A	#N/A	0.608759	0.513535	0.557107	0.951507	0.166898	0.100658	0.130183	0.495713	0.875174	0.433457	1.93147	0.824527	0.527871	0.2542	0.383402		0.0720842	1.42761	1.13356	0.863267	0.353073	0.60439	0.479657	0.497867	0.691646	0.484117	1	0.346406	0.307223	0.500333	0.366596
TID_39382	0	#N/A	#N/A	#N/A	1.12589	0.427399	0.747013	0.245022	0.526678	0.242016	0.368896	1.00462	1	0.0810535	0.615072	0.790891	0.585774	0.480214	0.53005		0.0519943	0.178773	0.268707	0.162909	0.397924	0.544933	0.299846	0.404263	2.53453	0.196655	0.611356	0.256951	0.339387	0.357639	0.309589
TID_39381	0	#N/A	#N/A	#N/A	0.289536	0.697846	0.511013	0.0472286	0.0737097	0.177821	0.131416	0.608682	1	0.417284	1.59257	1	0.215198	0.16038	0.18626		0	0.0525414	0.0564091	0.0354658	0.350849	0.400388	0.508411	0.439761	16.8139	0.00210072	1	0.117183	0.220027	0.525549	0.246203
TID_39348	0	#N/A	#N/A	#N/A	0	0	0	NA	0	0	0	NA	NA	NA	Inf	1	0	0	0		0	0	0	0	0	0.0548099	0.0208792	0.0285156	Inf	1	1	0	0.0180719	0.0294314	0.0131882
TID_39347	0	#N/A	#N/A	#N/A	0	0	0	NA	0	0	0	NA	NA	NA	Inf	1	0	0	0		0	0	0	0	0	0.0687369	0	0.0238409	Inf	1	1	0	0	0	0
TID_39346	0	#N/A	#N/A	#N/A	0.484775	0.340787	0.406673	1	0.431946	0.115783	0.256704	1.2726	1	1	1.0316	1	0.210181	0	0.0992276		0.149248	0.307898	0.550938	0.329069	0.380743	0.825556	0.26483	0.482254	1.26226	0.939629	1	0	0	0.13999	0.0313647
TID_39335	0	#N/A	#N/A	#N/A	0	0	0	NA	0	0	0	NA	NA	NA	Inf	1	0	0	0		0	0	0	0	0	0	0.104169	0.0474227	Inf	1	1	0	0	0	0
TID_39334	0	#N/A	#N/A	#N/A	0	0	0	NA	0	0	0	NA	NA	NA	Inf	1	0	0	0		0	0	0	0	0	0.0760052	0.0579066	0.0527238	Inf	0.724809	0.971638	0	0	0.0272085	0.00609606
TID_39333	0	#N/A	#N/A	#N/A	0	0	0	NA	0	0	0	NA	NA	NA	NA	NA	0	0.0724111	0.0382254		0	0	0	0	0	0	0	0	NA	NA	NA	0.117572	0	0.0539281	0.060413
TID_39322	0	#N/A	#N/A	#N/A	0	0	0	NA	0	0	0	NA	NA	NA	NA	NA	0	0	0		0	0	0	0	0	0	0	0	NA	NA	NA	0	0	0.0131474	0.00294569
TID_39321	0	#N/A	#N/A	#N/A	0	0	0	1	0	0	0	NA	NA	1	Inf	1	0	0	0		0	0.0369554	0	0.0124726	0	0.0312907	0	0.010853	0.932892	1	1	0	0.0206344	0	0.00752908
TID_39320	0	#N/A	#N/A	#N/A	0	0	0	NA	0	0	0	NA	NA	NA	NA	NA	0	0	0		0	0	0	0	0	0	0	0	NA	NA	NA	0	0	0	0
TID_39319	0	#N/A	#N/A	#N/A	0.0911907	0	0.0417267	1	0.135422	0.130679	0.132793	6.49512	0.521493	0.0903359	0.13122	0.158391	0	0.0235724	0.0124437		0	0	0.0414546	0.0130318	0.057297	0	0.0249085	0.0226791	3.52104	1	1	0	0.0107797	0.0526667	0.0157333
TID_39317	0	#N/A	#N/A	#N/A	0	0	0	1	0	0	0	NA	NA	1	Inf	1	0	0	0		0	0	0.0518688	0.0163056	0	0.0818137	0	0.0283765	1.78153	1	1	0	0	0	0
TID_39253	0	#N/A	#N/A	#N/A	0	0	0	NA	0	0	0	NA	NA	NA	Inf	1	0.141341	0.0421347	0.0889706		0	0	0	0	0.0512079	0.233754	0.0222614	0.101345	Inf	0.331168	0.625882	0.20524	0.366098	0.313798	0.288256
TID_39238	0	#N/A	#N/A	#N/A	2.07188	1.56381	1.79629	0.667404	0.291488	0.390667	0.346461	0.427172	0.833278	1	0.616848	1	0	0.084564	0.0446408		0.201432	1.1774	1.11536	0.818131	0.308322	0.586427	0.402107	0.447476	0.548307	0.64237	0.0666796	0.0343262	0.348043	0.251916	0.197546
TID_39194	0	#N/A	#N/A	#N/A	0.748178	0.631145	0.684697	1	0.0350865	0.310363	0.187666	0.650832	1	1	0.475232	1	0.30731	0.244296	0.274045		0.169726	0.525215	0.644431	0.438934	0.111338	0.232942	0.242009	0.213003	0.403692	0.382137	0.123559	0.173538	0.0558587	0.204682	0.137577
TID_39193	0	#N/A	#N/A	#N/A	3.34149	3.38256	3.36376	0.583017	0.992448	1.35673	1.19436	0.795254	1	0.322529	1.99103	0.425996	0.482915	0.431881	0.455974		1.50883	11.5311	4.86085	5.94514	3.56919	4.97164	5.56758	4.96539	0.841443	0.905969	0.513001	0.210371	0.316001	0.4503	0.302669
TID_39182	0	#N/A	#N/A	#N/A	0	0	0	NA	0	0	0	NA	NA	NA	Inf	1	0	0	0		0	0	0	0	0	0.0358372	0	0.0124299	Inf	1	1	0	0	0.0769744	0.0172461
TID_39151	0	#N/A	#N/A	#N/A	0	0	0	NA	0	0.0698316	0.0387061	Inf	1	1	0.984184	1	0.0845101	0	0.0398977		0	0	0	0	0.183708	0	0	0.0363574	Inf	1	1	0	0	0	0
TID_39143	0	#N/A	#N/A	#N/A	0	0	0	1	0	0	0	NA	NA	1	Inf	1	0	0	0		0	0.0811807	0.130735	0.0684969	0	0.103105	0	0.0357614	0.54429	1	1	0	0	0	0
TID_39135	0	#N/A	#N/A	#N/A	0	0	0	NA	0	0	0	NA	NA	NA	NA	NA	0	0	0		0	0	0	0	0	0	0	0	NA	NA	NA	0	0	0.101191	0.0226718
TID_39134	0	#N/A	#N/A	#N/A	0	0	0	NA	0	0	0	NA	NA	NA	NA	NA	0	0	0		0	0	0	0	0	0	0	0	NA	NA	NA	0	0	0.065978	0.0147824
TID_39105	0	#N/A	#N/A	#N/A	18.5083	13.5232	15.8043	0.0336539	4.54486	2.81937	3.58846	0.480103	0.361554	0.960439	3.55708	0.0154014	1.64281	2.9384	2.32675		0.717878	8.79331	7.15499	5.46695	19.6413	20.377	30.5121	24.8454	5.27632	0.000301752	0.267071	4.8169	9.3545	5.80761	6.69455
TID_39104	0	#N/A	#N/A	#N/A	0.394321	0.18144	0.278849	1	0.479113	0.102741	0.270498	1.9093	0.952555	0.682385	1.58576	1	0.248674	0.138996	0.190775		0.0441454	0.387055	0.342215	0.25358	0.608138	0.694006	0.939995	0.788998	3.42901	0.0404668	0.0885354	0.304675	0.38138	0.269145	0.324703
TID_39103	0	#N/A	#N/A	#N/A	0	0	0	0.983363	0	0	0	NA	NA	1	Inf	1	0	0	0		0.0690764	0.213756	0.152994	0.144287	0	0	0.137893	0.0627754	0.273199	0.972097	1	0.105942	0.119353	0.259165	0.145165
TID_39016	0	#N/A	#N/A	#N/A	0	0	0	NA	0	0	0	NA	NA	NA	NA	NA	0	0	0		0	0	0	0	0	0	0	0	NA	NA	NA	0	0	0	0
TID_39005	0	#N/A	#N/A	#N/A	0	0	0	NA	0	0	0	NA	NA	NA	Inf	1	0	0	0		0	0	0	0	0.0302401	0.0517649	0.0131461	0.0299238	Inf	0.740534	0.966203	0	0	0.0555926	0.0124555
TID_39004	0	#N/A	#N/A	#N/A	0	0	0	1	0	0	0	NA	NA	1	Inf	1	0	0	0		0	0	0.0572699	0.0180035	0.0263854	0.030111	0	0.0156657	1.48159	1	1	0.0616886	0	0.0485063	0.0362261
TID_39002	0	#N/A	#N/A	#N/A	0	0	0	0.983363	0	0	0	NA	NA	1	Inf	1	0	0	0		0.0200871	0.0414395	0.066735	0.0419579	0	0.0526312	0.0133662	0.0243397	0.372973	1	1	0	0.0115691	0.094205	0.025328
TID_38997	0	#N/A	#N/A	#N/A	0	0.159254	0.0863833	0.775746	0	0	0	0	1	NA	NA	NA	0	0	0		0	0	0	0	0	0	0	0	NA	NA	0.532415	0	0	0	0
TID_38996	0	#N/A	#N/A	#N/A	0	0	0	NA	0	0	0	NA	NA	NA	Inf	1	0	0	0		0	0	0	0	0.0617507	0.0352349	0	0.024442	Inf	1	1	0	0	0.0378403	0.00847813
TID_38988	0	#N/A	#N/A	#N/A	0	0	0	1	0	0	0	NA	NA	1	Inf	1	0	0.0325948	0.0172066		0	0	0.0573213	0.0180197	0	0.045207	0	0.0156798	0.890763	1	1	0	0	0.0485499	0.0108776
TID_38987	0	#N/A	#N/A	#N/A	0	0	0	NA	0	0	0	NA	NA	NA	Inf	1	0	0	0		0	0	0	0	0	0.0441364	0	0.0153084	Inf	1	1	0	0.0145527	0.0237	0.01062
TID_38974	0	#N/A	#N/A	#N/A	0	0	0	1	0	0	0	NA	NA	1	Inf	0.958639	0	0	0		0	0.0767755	0.164854	0.077736	0.113928	0.520056	0.396219	0.383303	5.63544	0.47615	0.311223	0	0.128605	0	0.0469255
TID_38962	0	#N/A	#N/A	#N/A	0.706659	0.476896	0.58203	0.0784985	0.293837	0.168777	0.224519	0.809718	1	0.271677	1.95963	0.935075	0.326807	0.0365337	0.173573		0	0.0897648	0.128497	0.0706905	0.843616	0.886727	0.656275	0.773282	16.1619	0.00015426	0.809373	0.0444893	0.0668279	0.0544169	0.0548645
TID_38893	0	#N/A	#N/A	#N/A	0	0	0	NA	0	0	0	NA	NA	NA	Inf	1	0	0	0		0	0	0	0	0.186034	0.0530754	0	0.0552265	Inf	0.915178	1	0	0	0	0
TID_38881	0	#N/A	#N/A	#N/A	0	0	0	1	0	0.0659178	0.0365368	Inf	1	1	0.537724	1	0.0398868	0.0713431	0.0564924		0	0.0292155	0.0627322	0.029581	0	0	0.131927	0.0600595	2.03215	1	1	0	0.0326254	0.0531327	0.0238088
TID_38856	0	#N/A	#N/A	#N/A	0	0	0	NA	0	0	0	NA	NA	NA	Inf	1	0	0	0		0	0	0	0	0	0.0965747	0	0.0334963	Inf	1	1	0	0	0	0
TID_38842	0	#N/A	#N/A	#N/A	0.109429	0	0.050072	1	0	0	0	0	1	0.95196	Inf	0.551679	0	0	0		0.0336899	0.173755	0.149237	0.117286	0.360971	0.20597	0.156923	0.214317	2.3169	0.845508	0.477825	0	0.0582106	0.0316	0.0283199
TID_38796	0	#N/A	#N/A	#N/A	0	0	0	1	0	0	0	NA	NA	1	Inf	1	0	0	0		0	0.0651582	0	0.0219911	0	0.110341	0	0.038271	1.86578	1	1	0	0	0	0
TID_38711	0	#N/A	#N/A	#N/A	0	0	0	NA	0	0	0	NA	NA	NA	NA	NA	0	0	0		0	0	0	0	0	0	0	0	NA	NA	NA	0	0	0	0
TID_38689	0	#N/A	#N/A	#N/A	0.50182	1.03479	0.790917	1	0	0	0	0	0.0753698	0.00276286	Inf	1	0.193396	0.0432395	0.114129		0.343324	1.66445	0.874475	0.956181	0.0525507	0.0599707	0	0.0312007	0.0391856	4.31064e-07	0.000968773	0.0526554	0	0.0322026	0.02886
TID_38687	0	#N/A	#N/A	#N/A	0	0.0275196	0.0149273	1	0	0	0	0	1	1	Inf	1	0	0	0		0.0401741	0	0	0.013986	0.0307462	0.0526312	0.0267323	0.0365096	0.773986	0.996802	1	0	0	0	0
TID_38686	0	#N/A	#N/A	#N/A	0	0	0	NA	0	0	0	NA	NA	NA	Inf	1	0	0	0		0	0	0	0	0	0.14035	0	0.0486794	Inf	0.917235	1	0	0	0	0
TID_38683	0	#N/A	#N/A	#N/A	0.0694077	0	0.0317593	1	0.030922	0	0.0137826	0.770851	1	1	0.614259	1	0	0	0		0	0.0220416	0.0236642	0.0148783	0	0.018663	0.0284378	0.0194194	1.3333	1	1	0	0.0123071	0.040086	0.0134719
TID_38681	0	#N/A	#N/A	#N/A	0.28395	0.17965	0.227375	1	0.105419	0.118682	0.112771	1.08126	1	1	0.174135	0.452096	0.451405	0.1835	0.309979		0.02914	0.195376	0.306569	0.172458	0	0.0509008	0.0775603	0.0529638	0.257274	0.22725	0.16447	0.0670377	0.016783	0.17766	0.0734857
TID_38680	0	#N/A	#N/A	#N/A	0	0	0	1	0	0	0	NA	NA	1	Inf	1	0	0	0		0.0211025	0	0	0.00734648	0	0.0184306	0	0.00639252	0.195554	1	1	0	0	0	0
TID_38598	0	#N/A	#N/A	#N/A	0	0	0	NA	0	0	0	NA	NA	NA	NA	NA	0	0	0		0	0	0	0	0	0	0	0	NA	NA	NA	0	0	0	0
TID_38580	0	#N/A	#N/A	#N/A	0	0	0	NA	0	0	0	NA	NA	NA	NA	NA	0	0	0		0	0	0	0	0	0	0	0	NA	NA	NA	0	0	0	0
TID_38538	0	#N/A	#N/A	#N/A	0.439257	0.370546	0.401986	1	0.195694	0.157367	0.17445	0.936688	1	1	0.511137	1	0	0.170319	0.0899104		0.067617	0.348734	0.149762	0.188318	0.206995	0.295278	0	0.143381	0.863274	1	0.747564	0.0691359	0.194719	0.0634225	0.113679
TID_38486	0	#N/A	#N/A	#N/A	0	0	0	1	0	0	0	NA	NA	1	Inf	1	0	0	0		0	0	0.158703	0.0498903	0	0	0.0476793	0.0217059	0.428905	1	1	0	0.0412687	0	0.0150582
TID_38450	0	#N/A	#N/A	#N/A	0	0	0	NA	0	0	0	NA	NA	NA	NA	NA	0	0	0		0	0	0	0	0	0	0	0	NA	NA	NA	0	0	0	0
TID_38420	0	#N/A	#N/A	#N/A	0.236267	0	0.10811	1	0	0	0	0	1	1	NA	NA	0	0	0		0	0.150061	0.107405	0.0844103	0	0	0	0	0	0.673794	0.657162	0.0247912	0	0	0.0101909
TID_38411	0	#N/A	#N/A	#N/A	1.50906	0.919393	1.18921	0.0100806	0.373502	0.480562	0.432843	0.798492	1	0.00393856	4.32646	0.020284	0.94506	0.650143	0.789375		1.96162	33.1732	28.7551	20.9185	2.68649	4.73398	3.84716	3.92504	0.220428	0.0207063	0.00832933	3.40439	6.74899	7.98919	5.65199
TID_38391	0	#N/A	#N/A	#N/A	0	0	0	NA	0	0	0	NA	NA	NA	NA	NA	0	0	0		0	0	0	0	0	0	0	0	NA	NA	NA	0	0	0	0
TID_38379	0	#N/A	#N/A	#N/A	0	0	0	NA	0	0	0	NA	NA	NA	NA	NA	0	0	0		0	0	0	0	0	0	0	0	NA	NA	NA	0	0	0	0
TID_38301	0	#N/A	#N/A	#N/A	0	0	0	NA	0	0	0	NA	NA	NA	Inf	1	0	0	0		0	0	0	0	0	0.195021	0	0.0676417	Inf	0.917235	1	0	0	0	0
TID_38201	0	#N/A	#N/A	#N/A	0.0795592	0.335571	0.218426	0.700574	0	0	0	0	1	1	NA	NA	0	0	0		0	0.0505308	0	0.0170543	0	0	0	0	0	1	0.217358	0	0.0282143	0.045949	0.0205897
TID_38197	0	#N/A	#N/A	#N/A	0	0	0	NA	0	0	0	NA	NA	NA	NA	NA	0	0	0		0	0	0	0	0	0	0	0	NA	NA	NA	0	0	0	0
TID_38196	0	#N/A	#N/A	#N/A	0	0	0	1	0	0	0	NA	NA	1	Inf	1	0	0	0		0.477428	0	0	0.166209	0	0.046331	0	0.0160696	0.0217282	0.917129	1	0	0.0305525	0.0497569	0.0222961
TID_38064	0	#N/A	#N/A	#N/A	0.246539	0	0.11281	1	0	0	0	0	1	1	Inf	1	0	0	0		0	0.0391464	0.126084	0.0528482	0.290448	0	0.0252531	0.0689785	3.58396	1	1	0	0	0.0355968	0.00797547
TID_38060	0	#N/A	#N/A	#N/A	0	0.165812	0.0899402	1	0.0583793	0	0.0260209	0.59022	1	1	2.6714	1	0	0	0		0	0	0.134031	0.0421342	0	0.176175	0.214757	0.158873	3.7721	0.726586	1	0	0.139412	0	0.0508688
TID_38056	0	#N/A	#N/A	#N/A	0	0	0	NA	0	0	0	NA	NA	NA	Inf	1	0	0	0		0	0	0	0	0	0.0436766	0	0.0151489	Inf	1	1	0.0511318	0	0	0.0210187
TID_38025	0	#N/A	#N/A	#N/A	0.151886	0.170836	0.162165	0.915388	0.225556	0.0362762	0.120643	1.49185	1	1	2.95621	0.744664	0.30731	0	0.145083		0.0623482	0.546652	0.414277	0.336436	0.572598	0.653447	0.601564	0.613827	2.0945	0.564159	0.10585	0.0637487	0.0718183	0.116961	0.0786154
TID_37969	0	#N/A	#N/A	#N/A	0	0	0	1	0	0	0	NA	NA	1	NA	NA	0	0	0		0	0	0.0377061	0.0118534	0	0	0	0	0	1	NA	0	0	0	0
TID_37946	0	#N/A	#N/A	#N/A	0	0	0	NA	0	0	0	NA	NA	NA	Inf	1	0	0	0		0	0	0	0	0	0.123322	0	0.0427734	Inf	1	1	0	0	0.0882941	0.0197823
TID_37926	0	#N/A	#N/A	#N/A	0	0	0	1	0.0692981	0	0.0308877	Inf	1	1	0.39989	1	0.0337198	0	0.0159193		0	0.0246984	0	0.00833578	0	0	0.0637309	0.0290134	3.59352	1	1	0	0	0.0224589	0.00503191
TID_37922	0	#N/A	#N/A	#N/A	0	0	0	NA	0	0	0	NA	NA	NA	Inf	1	0	0	0		0	0	0	0	0	0.0698826	0	0.0242383	Inf	1	1	0	0	0.22515	0.0504449
TID_37920	0	#N/A	#N/A	#N/A	0	0	0	1	0	0	0	NA	NA	1	Inf	1	0	0	0		0	0.0524024	0	0.017686	0	0	0.169022	0.0769469	4.4919	0.999304	1	0	0.117037	0	0.0427046
TID_37877	0	#N/A	#N/A	#N/A	1.05719	0.668867	0.846556	1	0	0.094687	0.0524829	0.148426	0.822284	0.556369	0.483072	1	0.34377	0.512401	0.432789		0.0813696	1.51079	1.08133	0.878154	0	0.142134	0.0541443	0.0739473	0.0782206	0.0203024	0.0803759	0.166395	0.468645	0.839542	0.427499
TID_37807	0	#N/A	#N/A	#N/A	0	0	0	NA	0	0	0	NA	NA	NA	NA	NA	0.208025	0	0.0982098		0	0	0	0	0	0	0	0	NA	NA	NA	0	0	0	0
TID_37801	0	#N/A	#N/A	#N/A	0.0686943	0	0.0314329	1	2.32591	0.344544	1.22768	72.3243	0.161337	0.0420822	0.00455039	0.0539373	0.0595666	0	0.0281218		0	0	0.0468419	0.0147253	0	0.0369423	0	0.0128132	0.890763	1	1	0	0	0.039674	0.00888896
TID_37799	0	#N/A	#N/A	#N/A	0.24365	0	0.111488	1	32.022	3.14242	16.0147	262.732	0.11955	0.0130522	0	0.0170014	0.211275	0.0944739	0.149617		0	0	0	0	0	0	0	0	NA	NA	0.838935	0	0	0	0
TID_37784	0	#N/A	#N/A	#N/A	0	0	0	NA	0	0	0	NA	NA	NA	Inf	1	0.0391931	0	0.0185033		0	0	0	0	0	0.048614	0	0.0168614	Inf	1	1	0	0	0	0
TID_37737	0	#N/A	#N/A	#N/A	0	0	0	1	0	0	0	NA	NA	1	Inf	1	0	0	0		0	0	0.0735007	0.0231059	0	0.289835	0.485802	0.321688	13.8897	0.353416	0.498259	0.0339308	0	0	0.0139479
TID_37713	0	#N/A	#N/A	#N/A	0	0	0	NA	0.586111	1.52486	1.10644	Inf	0.0565181	0.0141769	0.0168801	0.0777952	0	0	0		0	0	0	0	0.0729363	0.0208087	0	0.0216521	Inf	0.915178	1	0	0	0	0
TID_37664	0	#N/A	#N/A	#N/A	0	0	0	1	0	0	0	NA	NA	1	NA	NA	0	0	0		0	0	0.0151469	0.00476161	0	0	0	0	0	1	NA	0.00349619	0	0	0.00143718
TID_37610	0	#N/A	#N/A	#N/A	4.60383	2.5056	3.4657	0.152299	0.264653	0.10641	0.176942	0.104231	0.0836363	1.57158e-05	1.50869	1	5.92376	4.37639	5.10691		1.4631	12.8281	10.0255	7.99052	0.279937	0.55906	0.669327	0.554018	0.0695889	1.58427e-10	0.0034196	1.35572	2.31734	2.65891	1.99858
TID_37605	0	#N/A	#N/A	#N/A	0	0	0	NA	0	0	0	NA	NA	NA	NA	NA	0	0	0		0	0	0	0	0	0	0	0	NA	NA	NA	0	0	0	0
TID_37590	0	#N/A	#N/A	#N/A	0.797812	0.367099	0.564183	1	0.0646245	0.0519677	0.0576091	0.216006	0.848933	0.978033	2.86043	1	0.314456	0.11249	0.207839		0	0.644915	0.544019	0.38868	0.0683566	0.390042	0.564612	0.40585	1.14369	1	0.998282	0.273971	0.437257	0.25133	0.328478
TID_37535	0	#N/A	#N/A	#N/A	0	0	0	NA	0	0	0	NA	NA	NA	Inf	1	0	0	0		0	0	0	0	0	0.0443699	0	0.0153894	Inf	1	1	0	0.0292593	0	0.0106762
TID_37534	0	#N/A	#N/A	#N/A	0	0	0	1	0	0	0	NA	NA	1	Inf	1	0	0	0		0	0	0.0587464	0.0184677	0.0811971	0	0	0.0160696	2.66323	1	1	0	0	0.0995138	0.0222961
TID_37529	0	#N/A	#N/A	#N/A	0.402416	0.678936	0.552407	0.237787	0.0896405	0.576674	0.359593	1.57258	1	0.55152	0.740366	1	0.959599	0.312069	0.617772		0.371675	2.74757	2.12662	1.72524	0.379269	1.08205	0.329756	0.600484	0.35548	0.0694395	1	0.285018	0.820582	0.581032	0.546757
TID_37507	0	#N/A	#N/A	#N/A	0	0	0	NA	0	0	0	NA	NA	NA	Inf	1	0	0	0		0	0	0	0	0	0.0496208	0	0.0172106	Inf	1	1	0	0	0	0
TID_37494	0	#N/A	#N/A	#N/A	0	0	0	NA	0	0	0	NA	NA	NA	NA	NA	0	0	0		0	0	0	0	0	0	0	0	NA	NA	NA	0	0	0	0
TID_37488	0	#N/A	#N/A	#N/A	0	0	0	NA	0	0	0	NA	NA	NA	NA	NA	0	0	0		0	0	0	0	0	0	0	0	NA	NA	NA	0	0	0	0
TID_37425	0	#N/A	#N/A	#N/A	0.0551011	0.23241	0.151278	1	0	0	0	0	1	0.81896	Inf	1	0.0477796	0.0854605	0.0676711		0.0678559	0.10499	0.225437	0.129926	0.155795	0.207425	0.0451521	0.123333	0.886839	1	1	0.13876	0.0781627	0.28641	0.14973
TID_37420	0	#N/A	#N/A	#N/A	1.39876	0.786641	1.06673	1	0.0923207	0.0371198	0.0617241	0.118255	0.142646	0.0245006	5.07092	0.391922	1.30275	0.3214	0.7847		0.318991	1.41486	1.66032	1.11051	0.341783	0.891525	0.573102	0.637765	0.526222	0.401616	0.641189	0.603389	1.01047	1.55585	0.965324
TID_37356	0	#N/A	#N/A	#N/A	0.0680944	0	0.0311583	1	0.0606737	0	0.0270436	1.5417	1	1	2.767	1	0.0590464	0.105613	0.0836285		0.0419285	0	0	0.0145967	0.128355	0.219718	0.0278997	0.114312	2.53099	0.537268	0.901312	0	0.0241485	0.0393275	0.0176227
TID_37349	0	#N/A	#N/A	#N/A	0	0	0	NA	0	0	0	NA	NA	NA	Inf	1	0	0	0		0	0	0	0	0	0.00866313	0	0.00300475	Inf	1	1	0	0	0.0558223	0.012507
TID_37346	0	#N/A	#N/A	#N/A	0	0	0	NA	0	0	0	NA	NA	NA	Inf	1	0	0	0		0	0	0	0	0.0510892	0.00971716	0	0.0134813	Inf	0.890033	1	0	0	0.0208714	0.00467623
TID_37302	0	#N/A	#N/A	#N/A	0.0351207	0.029627	0.0321408	1	0.0625868	0.0251646	0.0418445	2.69751	1	1	2.25648	1	0.0913623	0	0.0431327		0	0.111532	0.0957938	0.0677564	0.0993018	0.169985	0.259015	0.196527	3.58405	0.46832	0.272516	0.0110555	0.0373649	0.101419	0.0409012
TID_37300	0	#N/A	#N/A	#N/A	0.0942212	0	0.0431133	1	0.12593	0.067511	0.0935496	4.27536	1	0.602239	1.7479	1	0	0.0365337	0.0192859		0	0.0598432	0	0.0201973	0.133202	0.481366	0.366742	0.360279	21.5809	0.00837286	0.108552	0.0148298	0.16707	0.108834	0.0914408
TID_37299	0	#N/A	#N/A	#N/A	143.416	355.991	258.722	0.000387079	713.685	370.86	523.664	4.40596	2.84857e-05	2.83294e-55	0.00161091	3.07687e-83	112.138	576.61	357.33		1.33869	2.1427	1.58474	1.6874	1.69577	1.45141	1.32081	1.44031	0.6448	1	4.2409e-05	2.50152	1.70154	1.21235	1.92079
TID_37289	0	#N/A	#N/A	#N/A	0	0	0	1	0	0	0	NA	NA	1	Inf	1	0	0	0		0	0	0.103234	0.0324529	0.142686	0	0	0.0282388	2.66323	1	1	0	0	0	0
TID_37250	0	#N/A	#N/A	#N/A	0	0	0	NA	0	0	0	NA	NA	NA	NA	NA	0	0	0		0	0	0	0	0	0	0	0	NA	NA	NA	0	0	0	0
TID_37234	0	#N/A	#N/A	#N/A	0	0	0	1	0	0.0997595	0.0552945	Inf	1	1	2.13928	1	0	0	0		0	0	0.569631	0.179071	0.13122	0.748742	0	0.285666	1.92848	1	0.716032	0.175309	0.1975	0.321643	0.216192
TID_37229	0	#N/A	#N/A	#N/A	0	0	0	1	0	0	0	NA	NA	1	Inf	1	0	0	0		0	0.0526811	0.0565591	0.0355601	0	0.0892118	0	0.0309425	0.911341	1	1	0	0.029415	0.191617	0.0536647
TID_37221	0	#N/A	#N/A	#N/A	0.0637341	0.107529	0.0874895	1	0	0	0	0	1	1	Inf	0.30127	0.0552655	0.0988501	0.0782735		0	0.0404798	0.0434596	0.0273241	0.300341	0.411298	0.496151	0.427968	20.6174	0.0144324	0.23511	0.260814	0.0904089	0.147237	0.173189
TID_37205	0	#N/A	#N/A	#N/A	0	0.0832556	0.0451599	1	0	0	0	0	1	NA	Inf	1	0	0.153072	0.0808056		0	0	0	0	0.186034	0	0	0.0368176	Inf	1	1	0	0	0	0
TID_37201	0	#N/A	#N/A	#N/A	0	0	0	1	0.109836	0	0.0489564	Inf	1	1	1.13441	1	0	0	0		0	0.234879	0.0420281	0.0924844	0.0580896	0.0662918	0.151518	0.103468	1.42541	1	0.695541	0.0194018	0.0437155	0	0.0239264
TID_37191	0	#N/A	#N/A	#N/A	0.118133	0.0996545	0.10811	1	0	0	0	0	1	1	Inf	1	0.102437	0	0.0483609		0	0.0750306	0	0.0253231	0	0.0635296	0	0.0220348	0.932892	1	1	0	0.125682	0.341136	0.122291
TID_37185	0	#N/A	#N/A	#N/A	0	0	0	NA	0	0	0	NA	NA	NA	Inf	1	0	0	0		0	0	0	0	0	0.0366197	0	0.0127013	Inf	1	1	0	0	0.0393275	0.00881133
TID_37171	0	#N/A	#N/A	#N/A	0	0.142983	0.0775572	1	0	0	0	0	1	1	Inf	1	0	0	0		0	0.161479	0.288943	0.145333	0	0.136727	0.104169	0.0948455	0.667011	1	1	0.10671	0.300544	0.293674	0.219325
TID_37167	0	#N/A	#N/A	#N/A	0	0.108714	0.0589691	1	0.459315	0	0.204727	7.08264	1	1	0.570813	1	0	0	0		0	0.163703	0.439385	0.193376	0.12146	0.207915	0.264009	0.216342	1.39291	1	0.959386	0.0405674	0.0457026	0.223289	0.0833799
TID_37151	0	#N/A	#N/A	#N/A	0.85056	0.837098	0.843258	1	0.126312	0	0.0562998	0.127468	0.889367	0.999044	2.7291	1	0.245848	0	0.116066		0.0872874	0.720294	0.676652	0.486204	0	0.68612	0.232328	0.343743	0.596448	1	0.634003	0.580113	0.0502728	0.0818727	0.275154
TID_37149	0	#N/A	#N/A	#N/A	10.6928	7.61075	9.02101	1	8.23732	5.66634	6.81228	1.60528	0.717335	0.67779	0.435112	0.122137	62.779	47.4205	54.6713		1.78316	14.5024	10.9369	8.95353	3.9891	4.97164	7.80374	6.0665	0.7024	0.447564	0.608708	88.8115	101.555	78.5452	91.1611
TID_37122	0	#N/A	#N/A	#N/A	0.305757	0.257929	0.279814	1	0.0681092	0	0.0303578	0.206033	1	0.569969	9.43124	0.580638	0.132565	0.0592777	0.0938771		0.0470667	0.873886	0.625477	0.507952	0.360213	0.657718	0.438463	0.499024	1.17294	1	0.791464	0.096248	0.189755	0.309029	0.178041
TID_37117	0	#N/A	#N/A	#N/A	0	0	0	1	0	0	0	NA	NA	1	Inf	1	0.0866771	0	0.0409208		0	0.0634875	0	0.0214272	0	0.215023	0.0819106	0.111869	5.52833	0.919292	0.970232	0.0314657	0.0708976	0	0.0388037
TID_37104	0	#N/A	#N/A	#N/A	0.140483	0	0.0642816	1	0.125174	0	0.0557926	1.5417	1	1	0.428737	1	0	0.217886	0.115021		0	0	0.0957938	0.030114	0	0.151097	0	0.0524071	1.78153	1	1	0	0.0498199	0	0.0181783
TID_37071	0	#N/A	#N/A	#N/A	0.442372	0.0932936	0.253023	0.73408	0.394164	0.0792416	0.219609	1.66909	1	1	3.65546	0.587301	0.191796	0	0.0905481		0.20429	0.772656	1.13118	0.687495	0.833854	1.07054	2.35624	1.60901	2.09213	0.30055	0.0991938	0.243692	0.823619	0.894213	0.601045
TID_37058	0	#N/A	#N/A	#N/A	0	0	0	NA	0	0	0	NA	NA	NA	Inf	1	0	0	0		0	0	0	0	0	0.0681781	0	0.0236471	Inf	1	1	0	0.0449594	0.0732195	0.0328097
TID_37026	0	#N/A	#N/A	#N/A	0	0	0	NA	0	0	0	NA	NA	NA	NA	NA	0	0	0		0	0	0	0	0	0	0	0	NA	NA	NA	0	0	0	0
TID_37016	0	#N/A	#N/A	#N/A	0	0.23773	0.12895	0.928033	0	0	0	0	1	NA	NA	NA	0	0	0		0	0	0	0	0	0	0	0	NA	NA	0.635091	0	0.133253	0	0.0486216
TID_37000	0	#N/A	#N/A	#N/A	0	0	0	1	0	0	0	NA	NA	1	NA	NA	0.175605	0	0.0829044		0.0623482	0.064312	0.0690461	0.0651166	0	0	0	0	0	0.812201	NA	0	0	0	0
TID_36979	0	#N/A	#N/A	#N/A	0	0	0	NA	0	0	0	NA	NA	NA	NA	NA	0	0	0		0	0	0	0	0	0	0	0	NA	NA	NA	0	0.0469973	0	0.0171484
TID_36953	0	#N/A	#N/A	#N/A	0	0	0	1	0	0	0	NA	NA	1	Inf	1	0	0	0		0	0.0678359	0	0.0228949	0	0.229751	0.0437605	0.0996094	4.62995	0.997434	1	0	0	0.12337	0.027641
TID_36938	0	#N/A	#N/A	#N/A	0	0	0	NA	0	0	0	NA	NA	NA	NA	NA	0	0	0		0	0	0	0	0	0	0	0	NA	NA	NA	0	0	0	0
TID_36932	0	#N/A	#N/A	#N/A	0	0	0	NA	0	0	0	NA	NA	NA	Inf	1	0	0	0		0	0	0	0	0	0.135257	0	0.0469128	Inf	1	1	0	0	0	0
TID_36846	0	#N/A	#N/A	#N/A	0	0	0	0.977587	0	0	0	NA	NA	1	Inf	1	0	0	0		0	0.302414	0.324675	0.204131	0	0.0640146	0	0.022203	0.113918	0.584305	1	0.0374706	0.0844276	0.0687481	0.061612
TID_36802	0	#N/A	#N/A	#N/A	0	0.19488	0.105708	1	0	0	0	0	1	1	Inf	1	0	0	0		0.0711231	0	0.157528	0.0742811	0	0.124236	0	0.0430903	0.271778	1	1	0.0363604	0.040963	0	0.0298933
TID_36797	0	#N/A	#N/A	#N/A	0	0	0	1	0	0	0	NA	NA	1	Inf	1	0	0	0		0	0	0.0531655	0.0167132	0	0	0.0319451	0.014543	0.85781	1	1	0	0	0	0
TID_36796	0	#N/A	#N/A	#N/A	0	0	0	NA	0	0	0	NA	NA	NA	Inf	1	0	0	0		0	0	0	0	0.0979778	0.111812	0.085187	0.0969531	Inf	0.741527	0.966833	0	0	0	0
TID_36768	0	#N/A	#N/A	#N/A	0	0	0	NA	0	0	0	NA	NA	NA	Inf	1	0	0	0		0	0	0	0	0	0.158225	0	0.0548791	Inf	1	1	0	0	0.169925	0.0380716
TID_36751	0	#N/A	#N/A	#N/A	0	0	0	1	0.382411	0.20501	0.284082	Inf	0.66182	0.470325	0.338239	0.920411	0	0	0		0	0	0.0975514	0.0306665	0.269664	0.0769349	0.11723	0.133422	7.93285	0.929271	0.901312	0	0	0	0
TID_36723	0	#N/A	#N/A	#N/A	0.0945067	0.0797236	0.086488	1	0	0	0	0	1	0.801497	Inf	0.610577	0.0819492	0.439733	0.270821		0.232766	0.300123	0.128886	0.222843	0.534424	0.254118	0.348492	0.352557	1.12639	0.974361	0.48402	0.148747	0.301637	0.218327	0.220123
TID_36692	0	#N/A	#N/A	#N/A	0.247518	0	0.113258	1	0	0	0	0	1	NA	Inf	1	0	0	0		0	0	0	0	0	0.0665548	0.0507066	0.0461682	Inf	1	1	0	0	0.0714762	0.0160142
TID_36675	0	#N/A	#N/A	#N/A	0.655587	0.237016	0.428544	1	0.417245	0.0335527	0.204573	0.904062	1	1	1.4085	1	0.162422	0.0726286	0.115021		0.230669	0.446128	0.319313	0.331254	0.220671	0.906585	0.479657	0.576478	1.09982	0.686961	0.92953	0.132666	0.282313	0.16227	0.193902
TID_36588	0	#N/A	#N/A	#N/A	0.131407	0	0.0601286	1	0.117087	0	0.0521881	1.5417	1	1	0.39989	1	0	0	0		0	0.250383	0	0.0845052	0	0	0.10768	0.0490213	0.598921	1	1	0	0	0	0
TID_36584	0	#N/A	#N/A	#N/A	0.27681	0.0778366	0.168882	0.448008	0.0822146	0.165282	0.128257	1.66604	1	0.680051	5.56597	0.0201039	0.280034	0	0.132206		0.0568143	1.4944	0.912308	0.810939	0.913107	1.9104	1.64451	1.59198	2.29412	0.244505	6.49008e-05	0.145226	0.179971	0.133225	0.155215
TID_36577	0	#N/A	#N/A	#N/A	0	0	0	NA	0	0	0	NA	NA	NA	Inf	1	0	0	0		0	0	0	0	0.0502164	0	0	0.00993825	Inf	1	1	0	0	0	0
TID_36576	0	#N/A	#N/A	#N/A	0	0	0	NA	0	0	0	NA	NA	NA	NA	NA	0	0	0		0	0	0	0	0	0	0	0	NA	NA	NA	0	0	0	0
TID_36575	0	#N/A	#N/A	#N/A	0	0	0	NA	0	0	0	NA	NA	NA	NA	NA	0	0	0		0	0	0	0	0	0	0	0	NA	NA	NA	0	0	0	0
TID_36574	0	#N/A	#N/A	#N/A	0	0	0	NA	0	0	0	NA	NA	NA	NA	NA	0	0	0		0	0	0	0	0	0	0	0	NA	NA	NA	0	0	0	0
TID_36573	0	#N/A	#N/A	#N/A	0	0	0	1	0	0	0	NA	NA	1	Inf	1	0	0	0		0	0.0857493	0.0460308	0.043411	0.127244	0.0363026	0.0553162	0.0629566	2.72637	1	0.901312	0.0212496	0.0718183	0.077974	0.0524102
TID_36572	0	#N/A	#N/A	#N/A	0.248031	0.0545825	0.1431	0.759497	0.144131	0.0540881	0.0942224	1.30616	1	0.225266	2.99795	0.387632	0.261829	0.050177	0.150099		0.0199204	0.0547942	0.0661812	0.0462331	0.559002	0.429154	0.468352	0.472697	10.0093	0.000220453	0.0707943	0.105234	0.122379	0.17439	0.126984
TID_36571	0	#N/A	#N/A	#N/A	1.42545	1.02029	1.20568	1	0.615813	0.185702	0.377412	0.635142	1	1	3.12129	0.128776	2.02262	0.703451	1.32624		0.319167	1.28945	1.44327	1.00002	1.95413	2.23005	2.03529	2.08678	2.10044	0.117118	0.243206	0.992608	1.16421	0.972947	1.05082
TID_36569	0	#N/A	#N/A	#N/A	0.718599	0.6264	0.668588	1	0.277459	0.163048	0.214043	0.678853	0.998794	0.797236	1.153	1	0.467337	0.213618	0.333401		0.162239	0.836747	0.882009	0.616157	0.519237	0.373566	0.407288	0.417747	0.783322	0.506906	0.589062	0.237515	0.267581	0.297433	0.26191
TID_36567	0	#N/A	#N/A	#N/A	1.64303	0.898349	1.2391	0.746657	0.555771	0.457823	0.501481	0.862084	1	1	0.775878	1	1.54344	0.448313	0.965331		0.196716	0.985573	1.17224	0.769625	0.64522	0.801775	0.76045	0.751978	1.01876	1	0.447634	0.363958	0.356079	0.246018	0.334659
TID_36544	0	#N/A	#N/A	#N/A	0	0	0	NA	0	0	0	NA	NA	NA	Inf	1	0	0	0		0	0	0	0	0.137352	0	0	0.0271831	Inf	1	1	0	0	0	0
TID_36536	0	#N/A	#N/A	#N/A	0	0	0	NA	0	0	0	NA	NA	NA	Inf	1	0	0	0		0	0	0	0	0	0.0484735	0	0.0168127	Inf	1	1	0	0	0	0
TID_36528	0	#N/A	#N/A	#N/A	0.11637	0.0981671	0.106496	1	0	0.0833811	0.0462163	1.04924	1	1	0	1	0	0	0		0	0.0739108	0.158703	0.0748354	0	0	0	0	0	0.918271	0.842783	0	0	0.0672089	0.0150582
TID_36524	0	#N/A	#N/A	#N/A	0	0	0	1	0	0	0	NA	NA	1	NA	NA	0	0	0		0	0.0421449	0	0.014224	0	0	0	0	0	1	NA	0	0	0.0383234	0.00858636
TID_36517	0	#N/A	#N/A	#N/A	0.747639	1.89207	1.36841	1	0.951662	0.229583	0.55143	0.842627	1	1	3.82757	0.111535	0.648297	0	0.306065		0.131529	1.62806	1.2381	0.984479	3.32185	3.56114	4.11348	3.76524	4.56384	0.00309019	0.0385641	0.470692	0.871166	0.616849	0.649564
TID_36462	0	#N/A	#N/A	#N/A	0.255633	0.107823	0.175457	0.931388	0.0569437	0.0457912	0.0507622	0.610395	1	1	0.834814	1	0	0	0		0	0.0405904	0.0871566	0.0410982	0.180697	0	0	0.0357614	2.70394	1	0.630298	0	0	0.0369098	0.00826965
TID_36457	0	#N/A	#N/A	#N/A	0	0	0	0.916717	0.062028	0	0.0276472	Inf	1	1	1.88336	1	0	0.10797	0.0569968		0	0.486359	0.0949385	0.193993	0.0656101	0.112311	0.0855673	0.0908936	0.632552	0.871968	0.82508	0.0438272	0.0493751	0.0402054	0.0450401
TID_36452	0	#N/A	#N/A	#N/A	0.340844	0.287528	0.311924	0.977587	0.531475	0	0.23689	1.44223	1	0.875091	0.74217	1	0.295555	0.0660801	0.174416		0	0.216482	0.116209	0.109595	0.160619	0.366597	0.38404	0.333773	3.76132	0.58732	1	0.0804697	0.151093	0.246066	0.143341
TID_36448	0	#N/A	#N/A	#N/A	6.58961	5.7426	6.13018	0.0174376	1.55279	1.36574	1.44911	0.513551	0.402965	3.52955e-05	1.75263	0.44483	3.82509	2.66067	3.2104		3.01797	21.722	22.764	15.5381	3.64423	5.82816	5.33287	5.17046	0.352132	0.000351802	1	4.76579	6.50855	6.76236	5.84902
TID_36446	0	#N/A	#N/A	#N/A	0.995337	0.653055	0.809675	1	0.394164	0.554691	0.48314	1.31876	1	1	1.69258	1	0.575388	0.943399	0.769659		0.885255	0.842898	1.35742	1.01939	1.66771	1.42739	1.54062	1.5265	1.05054	0.915761	0.446962	1.8451	2.51008	2.55489	2.24676
TID_36440	0	#N/A	#N/A	#N/A	0.117245	0	0.0536486	1	0.156702	0.042004	0.0931276	3.29396	1	0.977812	0.13945	0.904642	0.101666	0	0.0479973		0	0.148933	0.0399741	0.0628318	0	0	0.0720567	0.0328037	0.533978	1	1	0.0369071	0	0.0338571	0.0227571
TID_36438	0	#N/A	#N/A	#N/A	0	0	0	NA	0	0.201923	0.111921	Inf	1	0.756457	0.544679	1	0	0	0		0	0	0	0	0.0885342	0.303105	0.0384881	0.140173	Inf	0.469314	0.755031	0	0	0	0
TID_36429	0	#N/A	#N/A	#N/A	0	0	0	NA	0	0	0	NA	NA	NA	NA	NA	0	0	0		0	0	0	0	0	0	0	0	NA	NA	NA	0	0.0271079	0.0441471	0.0197823
TID_36416	0	#N/A	#N/A	#N/A	0	0	0	1	0	0	0	NA	NA	1	Inf	1	0	0	0		0	0.0841704	0	0.0284078	0	0.498878	0	0.173033	6.53025	0.946571	1	0	0	0	0
TID_36411	0	#N/A	#N/A	#N/A	0	0	0	NA	0.0626809	0	0.0279383	Inf	1	1	0.39989	1	0	0	0		0	0	0	0	0	0	0.0576453	0.026243	Inf	1	1	0.0442886	0	0.0406286	0.0273085
TID_36406	0	#N/A	#N/A	#N/A	0.541445	0.5481	0.545054	1	0.289464	0	0.12902	0.45237	1	1	0.357281	1	0	0.0839768	0.0443308		0.133356	0.275112	0.369205	0.255341	0	0.291177	0	0.100993	0.248407	0.775134	0.320331	0.0681757	0.153611	0.187625	0.126112
TID_36397	0	#N/A	#N/A	#N/A	0	0	0	1	0	0	0	NA	NA	1	Inf	1	0	0	0		0	0.297866	0.0799482	0.125664	0	0.189156	0.0480378	0.0874765	0.732483	1	1	0.0738143	0.0831581	0	0.0606856
TID_36391	0	#N/A	#N/A	#N/A	0	0	0	NA	0	0	0	NA	NA	NA	Inf	1	0	0	0		0	0	0	0	0	0.0936973	0	0.0324983	Inf	1	1	0	0	0	0
TID_36389	0	#N/A	#N/A	#N/A	0	0	0	NA	0	0	0	NA	NA	NA	NA	NA	0	0	0		0	0	0	0	0	0	0	0	NA	NA	NA	0	0	0	0
TID_36382	0	#N/A	#N/A	#N/A	0	0	0	1	0	0	0	NA	NA	1	Inf	1	0	0	0		0	0	0.178708	0.056179	0.0617507	0.14094	0.0536893	0.0855469	1.98548	1	0.824855	0	0	0.0756807	0.0169563
TID_36381	0	#N/A	#N/A	#N/A	0	0	0	NA	0	0	0	NA	NA	NA	Inf	1	0	0	0		0	0	0	0	0.0512079	0.204534	0.0890457	0.121614	Inf	0.234071	0.516	0	0	0.0313798	0.00703064
TID_36358	0	#N/A	#N/A	#N/A	0	0	0	NA	0	0	0	NA	NA	NA	Inf	1	0	0	0		0	0	0	0	0	0.0499161	0	0.0173131	Inf	1	1	0	0	0	0
TID_36353	0	#N/A	#N/A	#N/A	0	0	0	1	0	0	0	NA	NA	1	Inf	1	0	0	0		0	0	0.0525524	0.0165205	0	0.0552613	0	0.019167	1.18768	1	1	0	0	0.0296738	0.00664842
TID_36350	0	#N/A	#N/A	#N/A	0	0	0	NA	0	0	0	NA	NA	NA	Inf	0.0170817	0.0751201	0	0.0354647		0	0	0	0	0.734834	2.04989	0.958354	1.29271	Inf	3.41816e-07	0.00012066	0.681757	0.583723	0.850567	0.683808
TID_36348	0	#N/A	#N/A	#N/A	0	0.0755999	0.0410072	1	0	0	0	0	1	NA	Inf	1	0.0388552	0	0.0183438		0	0	0	0	0	0.0240974	0	0.00835803	Inf	1	1	0	0	0.0776379	0.0173948
TID_36297	0	#N/A	#N/A	#N/A	0	0	0	NA	0	0	0	NA	NA	NA	NA	NA	0	0	0		0	0	0	0	0	0	0	0	NA	NA	NA	0	0	0.0818727	0.0183436
TID_36288	0	#N/A	#N/A	#N/A	0.815945	0.535353	0.663745	0.830657	0.403903	0.0649597	0.216034	0.640703	1	0.634283	1.50312	1	0.786141	0.351531	0.556713		0.223293	1.72745	1.60733	1.16604	0.512675	0.780084	0.4086	0.558044	0.544393	0.33151	1	0.770544	0.675176	0.733046	0.727345
TID_36270	0	#N/A	#N/A	#N/A	0	0	0	1	0	0	0	NA	NA	1	NA	NA	0	0	0		0	0.185122	0	0.0624794	0	0	0	0	0	1	NA	0	0.0516823	0	0.0188579
TID_36244	0	#N/A	#N/A	#N/A	0	0	0	NA	0.125174	0	0.0557926	Inf	1	1	0.628683	1	0	0	0		0	0	0	0	0	0.151097	0.0575588	0.0786107	Inf	1	1	0	0	0	0
TID_36208	0	#N/A	#N/A	#N/A	0	0	0	NA	0	0	0	NA	NA	NA	NA	NA	0	0	0		0	0	0	0	0	0	0	0	NA	NA	NA	0	0	0	0
TID_36203	0	#N/A	#N/A	#N/A	0	0	0	NA	0	0	0	NA	NA	NA	Inf	1	0	0	0		0	0	0	0	0.128918	0	0	0.025514	Inf	1	1	0	0	0	0
TID_36196	0	#N/A	#N/A	#N/A	0	0	0	NA	0	0	0	NA	NA	NA	NA	NA	0	0	0		0	0	0	0	0	0	0	0	NA	NA	NA	0	0	0	0
TID_36195	0	#N/A	#N/A	#N/A	0	0	0	NA	0	0	0	NA	NA	NA	Inf	1	0	0	0		0	0	0	0	0.0773509	0	0	0.0153084	Inf	1	1	0	0	0.1896	0.0424799
TID_36153	0	#N/A	#N/A	#N/A	0	0	0	1	0	0	0	NA	NA	1	Inf	1	0	0	0		0	0.0952312	0	0.0321409	0.282628	0.0806337	0	0.0839018	6.51128	1	1	0	0	0	0
TID_36150	0	#N/A	#N/A	#N/A	0.154392	0	0.0706461	1	0	0	0	0	1	1	Inf	1	0	0	0		0	0	0.105278	0.0330955	0.0727558	0.0415144	0.0316288	0.0431969	2.2059	1	1	0	0.164258	0.0445842	0.0699236
TID_36119	0	#N/A	#N/A	#N/A	0.528597	0.594549	0.564371	1	0.235496	0.252499	0.24492	0.96227	1	1	1.78423	1	0.45836	0.409921	0.432789		0.0542464	1.39888	1.02126	0.812056	0.581224	1.18445	0.866309	0.920233	1.35383	1	0.750529	0.55465	0.906047	1.17027	0.820798
TID_36045	0	#N/A	#N/A	#N/A	0	0	0	1	0.0852409	0	0.0379938	Inf	1	1	2.29499	1	0.0829547	0	0.0391634		0	0.303805	0.130468	0.143549	0.180327	0.0514473	0.156786	0.124909	1.4243	1	0.760962	0.0301144	0.203559	0.165755	0.123791
TID_35999	0	#N/A	#N/A	#N/A	0	0	0	NA	0	0.0760072	0.0421291	Inf	1	1	0.492092	1	0	0	0		0	0	0	0	0.0999774	0	0	0.0197864	Inf	1	1	0	0	0.0612653	0.0137265
TID_35913	0	#N/A	#N/A	#N/A	0	0	0	1	0	0	0	NA	NA	1	NA	NA	0	0	0		0	0.280966	0	0.0948269	0	0	0	0	0	0.800263	NA	0	0	0.127745	0.0286212
TID_35911	0	#N/A	#N/A	#N/A	0	0	0	1	0	0	0	NA	NA	1	NA	NA	0.0502663	0	0.023731		0	0	0.0395283	0.0124262	0	0	0	0	0	1	NA	0	0	0.0334796	0.0075011
TID_35835	0	#N/A	#N/A	#N/A	0	0	0	1	0	0	0	NA	NA	1	Inf	1	0	0.152109	0.0802974		0.120775	0.0622896	0	0.0630689	0.184864	0.105483	0.0803651	0.109758	0.876662	1	0.828328	0.061744	0.10434	0.283208	0.126905
TID_35819	0	#N/A	#N/A	#N/A	0	0	0	1	0	0	0	NA	NA	1	NA	NA	0	0	0		0	0	0.236291	0.0742811	0	0	0	0	0	0.917235	NA	0	0	0	0
TID_35792	0	#N/A	#N/A	#N/A	0	0	0	NA	0	0	0	NA	NA	NA	NA	NA	0	0	0		0	0	0	0	0	0	0	0	NA	NA	NA	0	0	0	0
TID_35781	0	#N/A	#N/A	#N/A	0.309295	0.130457	0.212289	8.20403e-06	0.0688972	0.166211	0.122836	1.29414	1	0.00028493	19.9722	1.35347e-05	0.0670494	0	0.0316544		1.14267	4.56732	3.53265	3.04982	2.62354	8.39977	5.00562	5.71142	1.55153	0.179761	5.58376e-08	0.924936	0.548431	0.62521	0.720403
TID_35773	0	#N/A	#N/A	#N/A	0	0	0	1	0	0	0	NA	NA	1	Inf	1	0	0	0		0	0	0.0932729	0.0293215	0.193377	0.0735606	0.028022	0.076542	5.31452	0.980119	0.809492	0.0215292	0.0485089	0.1975	0.0707998
TID_35746	0	#N/A	#N/A	#N/A	0	0.257929	0.139907	1	0	0	0	0	1	NA	NA	NA	0	0	0		0	0	0	0	0	0	0	0	NA	NA	0.847989	0	0	0	0
TID_35737	0	#N/A	#N/A	#N/A	0	0	0	1	0	0	0	NA	NA	1	Inf	1	0	0	0		0.0530476	0	0	0.0184677	0.162394	0	0.105895	0.0803479	1.7343	0.890948	0.902156	0	0	0	0
TID_35718	0	#N/A	#N/A	#N/A	0.0732094	0	0.0334989	1	0	0	0	0	1	1	Inf	1	0.126964	0.056773	0.0899104		0	0.185991	0.349445	0.172625	0.0689985	0.118111	0.0299954	0.0682769	0.572431	0.808683	1	0	0.0778875	0.0845634	0.0473661
TID_35611	0	#N/A	#N/A	#N/A	0	0	0	NA	0	0	0	NA	NA	NA	Inf	1	0	0	0		0	0	0	0	0	0.0432263	0	0.0149928	Inf	1	1	0	0	0	0
TID_35600	0	#N/A	#N/A	#N/A	0.938504	0.913499	0.924941	0.0864747	0.192976	0.310363	0.258041	0.629383	1	0.0187388	4.57612	0.0379701	0.438201	0.111969	0.265985		0.800135	3.39305	3.74128	2.59984	1.63296	4.03766	1.74515	2.51809	0.906049	1	0.0493313	0.363604	0.358427	1.00067	0.504449
TID_35591	0	#N/A	#N/A	#N/A	0.211678	0.0892832	0.145288	1	0	0	0	0	1	1	Inf	1	0	0	0		0.130339	0.134444	0.0721704	0.113438	0	0.0569179	0.0433644	0.0394832	0.145474	0.949083	0.947823	0	0.112602	0.122253	0.0684772
TID_35469	0	#N/A	#N/A	#N/A	0	0.0564566	0.0306234	1	0	0	0	0	1	1	Inf	0.802581	0	0	0		0.0412087	0.0425066	0.182543	0.0860768	0.252303	0.215946	0.191945	0.212215	2.3136	0.721393	0.450543	0.0210672	0.0712019	0.154609	0.0692805
TID_35446	0	#N/A	#N/A	#N/A	0.131407	0	0.0601286	1	0	0	0	0	1	1	Inf	1	0	0	0		0	0.0834611	0.0896048	0.0563368	0	0.0706678	0	0.0245106	0.45567	1	1	0.041365	0	0.0758933	0.0340078
TID_35424	0	#N/A	#N/A	#N/A	0	0.0644823	0.0349768	1	0	0	0	0	1	1	Inf	0.98158	0	0	0		0	0.0485492	0	0.0163855	0.360213	0.0822148	0.156594	0.171094	20.3037	0.461472	0.742461	0	0	0.0441471	0.00989115
TID_35423	0	#N/A	#N/A	#N/A	0	0	0	NA	0	0	0	NA	NA	NA	Inf	1	0	0	0		0	0	0	0	0	0	0.149743	0.0681702	Inf	1	1	0	0.0432032	0	0.015764
TID_35401	0	#N/A	#N/A	#N/A	0	0.0734882	0.0398618	0.00738315	0	0	0	0	1	0.00620504	Inf	1	0.377699	0.135113	0.24964		0.268202	5.20101	5.88088	3.69746	0	0.187395	0.0713858	0.0974948	0.0249547	0.000706152	1	0.329071	0.432515	0.553441	0.417086
TID_35382	0	#N/A	#N/A	#N/A	0	0	0	NA	0	0	0	NA	NA	NA	Inf	1	0	0	0		0	0	0	0	0	0.145842	0	0.0505842	Inf	1	1	0	0	0.078313	0.017546
TID_35365	0	#N/A	#N/A	#N/A	0	0	0	NA	0	0	0	NA	NA	NA	Inf	1	0	0	0		0	0	0	0	0	0.218763	0.0555567	0.101168	Inf	0.917235	1	0	0.0480871	0	0.017546
TID_214894	0	#N/A	#N/A	#N/A	0	0	0	NA	0	0	0	NA	NA	NA	Inf	0.948377	0	0	0		0	0	0	0	0.144676	0.10319	0.0628944	0.0930559	Inf	0.128335	0.342634	0.108723	0.0816573	0.155148	0.109249
TID_214748	0	#N/A	#N/A	#N/A	0.0290384	0	0.0132873	0.648896	0.0776216	0	0.0345977	4.6251	1	1	0.6317	1	0	0.0225189	0.0118876		0	0.313536	0.178208	0.161842	0.0547362	0.0156162	0.0237953	0.0270819	0.314393	0.302696	1	0	0.010298	0	0.00375753
TID_214740	0	#N/A	#N/A	#N/A	5.15789	6.70368	5.99636	0.658043	2.48494	1.11731	1.72689	0.609446	0.659773	0.156297	0.146662	6.47089e-06	8.91907	4.88357	6.78876		1.56949	16.5131	10.7967	9.5137	0.254365	0.677323	0.54061	0.531378	0.0568693	8.84909e-07	2.86846e-12	0.509744	1.60583	1.09111	1.03994
TID_214738	0	#N/A	#N/A	#N/A	0.463176	0.180334	0.309756	0.845449	0.0317462	0.0765861	0.0566	0.407708	1	1	0.988448	1	0.247158	0	0.116685		0.0219382	0.135775	0.267245	0.137474	0.134318	0.114963	0.0729896	0.0996853	0.953131	1	0.356049	0.0785085	0	0.0205773	0.0368828
TID_214735	0	#N/A	#N/A	#N/A	1.53308	0.480357	0.962057	0.163736	0.273202	0.031385	0.139168	0.275367	0.83112	0.636782	0.429335	0.885512	0.835606	0.305713	0.555879		0	0.0834611	0.119473	0.0657263	0.123848	0.0706678	0.0897335	0.0898723	2.17802	1	0.0723451	0.0137883	0.0466012	0.0758933	0.0396757
TID_214667	0	#N/A	#N/A	#N/A	0.19492	0.357877	0.283312	0.947201	1.91046	1.47879	1.67119	13.0366	6.73028e-10	3.87285e-08	0.518992	0.191587	0.497118	0.195617	0.337957		0.12002	0.502485	0.484745	0.363759	1.31838	2.19513	1.508	1.7088	4.46806	4.18954e-06	3.98975e-07	0.158809	0.248037	0.198662	0.200296
TID_214632	0	#N/A	#N/A	#N/A	0.962073	0.304343	0.605305	0.615117	0.607205	0.0861676	0.318405	1.0082	1	0.597237	1.1661	1	0.834239	0.124346	0.459491		0.0246828	0.356444	0.191341	0.189044	0.377806	0.862304	0.771939	0.725279	4.1159	0.0259138	0.985597	0.214517	0.298535	0.324123	0.269731
TID_214072	0	#N/A	#N/A	#N/A	0	0	0	NA	0	0	0	NA	NA	NA	NA	NA	0	0	0		0	0	0	0	0	0	0	0	NA	NA	NA	0	0	0	0
TID_213915	0	#N/A	#N/A	#N/A	0.849652	0.758907	0.80043	0.358883	0.31173	0.250678	0.27789	0.750834	1	0.886014	1.07161	1	0.715086	0.116276	0.398977		0.0923232	0.460284	0.477127	0.337479	0.423942	0.564436	0.716718	0.605957	1.75133	0.408314	0.921458	0.267458	0.265866	0.331952	0.281327
TID_213914	0	#N/A	#N/A	#N/A	0.578732	0.352592	0.456068	0.568456	1.74753	0.691117	1.16198	5.21601	0.00405651	2.36906e-06	0.327778	0.0216491	0.613352	0.349066	0.473837		0.0197971	0.183786	0.350783	0.179194	0.636351	0.65704	0.737702	0.689667	4.72798	0.0129946	0.597356	0.202419	0.159629	0.259967	0.199699
TID_213911	0	#N/A	#N/A	#N/A	1.53124	2.8734	2.25926	0.131307	0.807483	0.111955	0.421967	0.378883	0.668966	1	1.52974	1	0.433559	0.19387	0.307029		0.250142	1.23056	0.617956	0.696664	0.471236	1.26041	1.79251	1.34646	1.5569	0.456867	0.625882	0.118044	0.132986	0.144385	0.129398
TID_213634	0	#N/A	#N/A	#N/A	3.72174	3.60322	3.65745	0.970404	1.28728	1.12518	1.19743	0.713587	0.863891	1	0.943554	1	3.00934	2.19202	2.57788		0.512473	3.64046	4.16544	2.71653	1.74643	2.49973	2.27122	2.24662	0.899685	0.822108	0.361655	0.939218	1.28644	1.12462	1.10745
TID_213288	0	#N/A	#N/A	#N/A	0.114379	0	0.0523369	1	0	0	0	0	1	1	Inf	1	0	0	0		0	0.363229	0.467961	0.2697	0	0.430572	0.0468633	0.170675	0.658346	1	1	0.144019	0.202812	0.0660587	0.148004
TID_212946	0	#N/A	#N/A	#N/A	0	0	0	NA	0	0	0	NA	NA	NA	NA	NA	0	0	0		0	0	0	0	0	0	0	0	NA	NA	NA	0	0	0	0
TID_212733	0	#N/A	#N/A	#N/A	1.01038	0.724486	0.855306	0.0313166	0.720221	0.434374	0.561782	1.38559	1	0.192518	0.727802	1	3.63594	1.17531	2.33699		0.870989	3.72204	3.16926	2.55572	0.380907	1.30407	0.786554	0.885771	0.292637	0.00679092	1	2.19458	3.63691	4.66834	3.2751
TID_212618	0	#N/A	#N/A	#N/A	0	0	0	NA	0	0	0	NA	NA	NA	NA	NA	0	0	0		0	0	0	0	0	0	0	0	NA	NA	NA	0	0	0	0
TID_212427	0	#N/A	#N/A	#N/A	0	0.0118722	0.00643976	1	0.01254	0.030252	0.0223573	8.53359	1	0.928544	0.674746	1	0.0244073	0	0.0115228		0	0.026816	0.00959667	0.0120673	0.0265283	0.015137	0.0461302	0.031501	3.61506	0.845692	0.757339	0.0354415	0.0299459	0.0325126	0.0327801
TID_211885	0	#N/A	#N/A	#N/A	61.3903	32.9629	45.9706	1	0.158748	0.0638287	0.106137	0.00471139	1.42725e-09	3.18127e-35	4.58449	0.00047905	0.0441402	0.0592132	0.0520972		10.5041	45.4816	51.524	35.2042	0.755623	0.910222	0.967218	0.905573	0.0255723	4.40456e-32	1.51575e-08	0.486725	0.476129	0.293993	0.439677
TID_211877	0	#N/A	#N/A	#N/A	102.868	35.0679	66.0914	0.55244	0.198608	0.0399276	0.110655	0.00325766	0.00124257	2.99195e-25	1.66968	1	0.0724804	0	0.0342184		6.93101	27.7125	35.2621	22.8511	0.288857	0.47948	0.2169	0.322215	0.0142729	2.11989e-36	0.000138188	0.359597	0.207499	0.177009	0.263191
TID_211875	0	#N/A	#N/A	#N/A	7.49284	6.46907	6.93752	0.223098	0	0.0157441	0.00872661	0.00304372	3.86436e-20	1.07333e-26	4.10122	1	0	0.0170399	0.00899527		2.97655	15.3934	17.6353	11.7754	0.0414185	0.0472667	0.144046	0.0901678	0.00699639	6.9746e-40	1.84772e-30	0.041501	0.0311696	0.101524	0.0511794
TID_211749	0	#N/A	#N/A	#N/A	3.4412	1.99918	2.65901	0.20584	1.93806	0.930442	1.37956	1.07222	1	0.165238	0.946567	1	2.75875	1.2336	1.95363		0.259863	1.89696	1.41676	1.17607	2.20297	2.18231	2.64695	2.39793	2.24486	0.101699	1	0.807321	0.667746	0.843726	0.76455
TID_211738	0	#N/A	#N/A	#N/A	2.76401	2.43366	2.58482	0.752286	1.70856	1.27492	1.4682	1.2223	1	0.449255	0.602826	0.463073	1.94735	0.977951	1.43561		0.457389	2.1944	2.42661	1.66268	1.38392	1.61649	1.98182	1.73678	1.04844	1	0.572404	0.42416	0.557494	0.508832	0.491782
TID_211733	0	#N/A	#N/A	#N/A	3.85768	3.6773	3.75984	0.936273	1.75302	1.37283	1.54229	0.887719	1	0.593353	1.21922	1	3.13324	2.2038	2.6426		1.08473	6.37039	6.1817	4.47095	2.78744	3.42305	4.46775	3.77286	0.85875	0.853998	1	2.11701	1.94265	1.86408	1.99672
TID_211700	0	#N/A	#N/A	#N/A	0.739693	1.15998	0.967664	0.636386	0.287293	0.434873	0.369093	0.871664	1	1	1.00742	1	0.559175	0.242687	0.392103		0.0583921	0.92154	0.666051	0.540733	0.563079	0.790482	0.866462	0.780067	1.68728	0.613225	0.951791	0.961232	1.12327	1.01324	1.03201
TID_211509	0	#N/A	#N/A	#N/A	0.1382	0.0582912	0.0948557	1	0.12314	0.0165038	0.0640338	1.30201	1	0.894657	0.549568	1	0.0798914	0.0178621	0.0471465		0	0.0731466	0.0942373	0.0543119	0.0217085	0.148642	0.037749	0.0730371	1.55776	1	1	0.0435035	0.0163368	0	0.023844
TID_211094	0	#N/A	#N/A	#N/A	0.0446169	0.0376377	0.0408312	1	0.0596321	0.0959061	0.079738	4.38393	0.830081	0.324638	0.0581653	0.226815	0.270819	0	0.127855		0.0137362	0	0.0456357	0.0191282	0	0.023994	0.00914024	0.0124832	0.349346	1	0.894727	0.0351119	0.0949358	0.0386524	0.0577338
TID_211085	0	#N/A	#N/A	#N/A	0.899631	0.379454	0.617474	0.689322	0.17177	0.0920857	0.127603	0.425518	1	1	0.779825	1	0.55721	0.548156	0.55243		0	0.448947	0.262906	0.234169	0.0605632	0.311016	0.236956	0.227733	1.11496	1	0.396182	0.20228	0.61529	0.371126	0.390809
TID_210994	0	#N/A	#N/A	#N/A	2.7677	2.96116	2.87264	0.181539	0.451113	0.314394	0.375332	0.281898	0.043813	0.643612	0.256338	0.213131	1.19997	0.91611	1.05012		0.374089	1.75786	1.63409	1.23721	0.063622	0.381178	0.165949	0.220348	0.148413	4.49268e-05	5.53638e-10	0.233745	0.790002	0.292403	0.449855
TID_210700	0	#N/A	#N/A	#N/A	0.20092	0.338982	0.275808	1	0.0895121	0	0.0398975	0.28119	0.972776	1	0.764997	1	4.00712	1.66198	2.76914		0.0206191	0.170148	0.433849	0.20099	0.063121	0.0180084	0.0548807	0.0437226	0.309307	0.174467	0.104682	1.40197	2.19696	1.7406	1.76792
TID_210672	0	#N/A	#N/A	#N/A	0	0	0	0.254939	3.22741	2.59532	2.87705	Inf	1.55119e-13	1.33633e-09	1.6438	0.637869	0.212939	0.0476089	0.125662		0.113405	0.350931	0.251176	0.236881	4.51315	15.7814	8.90439	10.4206	33.1642	3.29087e-10	5.88237e-12	0.0579762	0.152402	0.283654	0.142993
TID_210577	0	#N/A	#N/A	#N/A	0.73095	1.38004	1.08303	1	1.22505	1.14723	1.18192	2.44154	0.166989	0.0615423	0.712844	0.976338	0.96583	0.782784	0.869201		0.225038	1.22695	1.21047	0.872969	1.08257	1.57236	2.2604	1.78866	1.96726	0.0843297	0.382515	1.37508	1.185	1.10565	1.24536
TID_210217	0	#N/A	#N/A	#N/A	0.054686	0.0768863	0.066728	1	0.0108281	0.00435371	0.00723949	0.228745	0.726428	0.307893	0.0649322	0.888363	0.0158065	0.0188481	0.0174122		0.0149655	0.0887621	0.124299	0.0742425	0	0.00326766	0	0.00113337	0.0126922	6.72146e-06	0.000646291	0.00191271	0.00430966	0.00350929	0.00314502
TID_209924	0	#N/A	#N/A	#N/A	4.24603	3.70753	3.95393	0.542063	2.42265	0.934054	1.59755	0.836214	1	0.296558	1.67127	0.542808	2.87442	1.73302	2.27188		1.46776	8.96568	7.18751	5.79641	3.12421	5.78868	6.04312	5.37719	0.890797	1	0.546156	3.04837	2.64172	2.73192	2.82909
TID_209921	0	#N/A	#N/A	#N/A	5.08002	3.72028	4.34246	0.834308	0.895335	0.959977	0.931164	0.468493	0.366645	0.0227183	2.12357	0.246865	4.9859	3.80962	4.36495		1.82179	8.43853	6.31896	5.4687	2.99896	5.13362	3.59097	4.00886	0.691383	0.602414	1	4.34046	7.7407	9.05973	6.6385
TID_209919	0	#N/A	#N/A	#N/A	4.81368	4.1179	4.43627	1	1.90291	1.48165	1.66941	0.811051	1	0.784916	1.57413	0.555412	2.8219	2.2608	2.5257		0.730558	7.08355	6.77283	4.77418	3.67417	5.46907	5.98624	5.34928	1.23044	1	0.770145	2.00614	2.56064	1.87951	2.1801
TID_209282	0	#N/A	#N/A	#N/A	3.01438	1.76044	2.33421	0.0215149	3.25405	2.49213	2.83174	2.57839	0.137116	0.792631	1.18165	1	6.58488	4.63027	5.55305		1.39206	13.2545	9.60537	7.97762	3.87905	7.51302	8.26536	7.13633	0.918747	0.968756	0.00232784	12.226	10.4638	7.76726	10.584
TID_209279	0	#N/A	#N/A	#N/A	0.475507	0.248316	0.352273	0.497978	0.302634	0.373157	0.341723	2.11238	0.726651	1	0.841975	1	3.76982	1.86131	2.76233		0.153366	0.819744	1.01905	0.650409	0.490837	0.767152	0.445314	0.565951	0.929723	0.996802	0.48301	6.03721	8.43153	6.49949	7.01442
TID_209234	0	#N/A	#N/A	#N/A	4.58074	2.46343	3.43226	1	1.47956	1.80519	1.66005	1.0536	1	0.962476	1.01788	1	4.81615	3.37469	4.05521		0.387825	4.40045	2.42076	2.38118	1.83484	4.37258	4.17594	3.78082	1.62417	0.453865	1	5.01079	4.65008	3.6046	4.56412
TID_208771	0	#N/A	#N/A	#N/A	0.482276	0.474643	0.478136	1	0.39391	0.201576	0.287303	1.26907	1	0.968842	0.582655	1	0.453044	0.0623333	0.24679		0.0494929	0.484992	0.602908	0.370448	0.18939	0.47549	0.312865	0.344833	0.999172	1	0.966878	0.189767	0.128273	0.255325	0.182018
TID_208562	0	#N/A	#N/A	#N/A	12.4898	18.6733	15.8438	1.54711e-18	5.81274	11.3861	8.90195	1.29862	1	5.23191e-15	7.16528	0.00132861	8.07429	11.8044	10.0434		84.4576	313.341	433.017	271.281	80.928	123.09	186.211	143.481	0.475147	0.0530772	0.000138663	94.2355	191.131	124.367	136.342
TID_208521	0	#N/A	#N/A	#N/A	17.9246	24.1616	21.3077	1	0.28648	0.287966	0.287303	0.0299684	6.99763e-16	1.11471e-17	0.233024	0.1137	5.48299	2.03622	3.66346		5.19675	24.8452	24.1711	17.793	0.12626	0.144088	0.109777	0.12494	0.00741872	6.84425e-42	2.59152e-30	0.0506046	0.0570104	0.0154742	0.045071
TID_208246	0	#N/A	#N/A	#N/A	0.0318021	0.00894248	0.0194025	1	0.00944546	0.0151911	0.0126301	1.41249	1	1	1.57474	1	0.0183843	0.0082207	0.013019		0	0.0336643	0.00722849	0.0136342	0.0499547	0.0285041	0.0304033	0.0336139	4.11739	0.734209	0.941945	0.0400434	0.052631	0.067346	0.0507535
TID_207048	0	#N/A	#N/A	#N/A	0	0.197976	0.107387	0.17519	0.139407	0.0560522	0.0932054	1.93188	1	0.55975	4.07407	0.676847	0.0678342	0	0.0320249		0.0963373	1.34152	0.906837	0.771381	0.663562	0.841395	0.544883	0.671214	1.08626	1	0.0828119	0.443256	0.638078	0.542167	0.536504
TID_206422	0	#N/A	#N/A	#N/A	0.0355207	0.0299644	0.0325069	4.93428e-20	0.854545	0.152707	0.465532	28.5471	0.183387	4.62739e-05	5.46435	0.0659167	0.0616019	0	0.0290826		1.33417	7.03887	8.7923	5.60408	1.90822	7.87015	4.75902	5.2739	0.851436	1	7.12436e-08	0.31308	0.226743	0.430811	0.307955
TID_206358	0	#N/A	#N/A	#N/A	0	0	0	1	0	0	0	NA	NA	1	NA	NA	0	0	0		0	0	0.053033	0.0166716	0	0	0	0	0	1	NA	0	0	0.0673766	0.0150957
TID_205573	0	#N/A	#N/A	#N/A	0.41338	0.581195	0.504407	1	0.245554	0.098731	0.164173	0.686236	1	1	3.2583	0.524807	0.119484	0	0.0564092		0.127267	0.437587	0.375839	0.310143	0.779205	1.11153	1.04445	1.01522	2.89683	0.0691055	0.409921	0.28194	0.24433	0.397909	0.2942
TID_205431	0	#N/A	#N/A	#N/A	4.38167	2.89904	3.57746	0.269221	2.52623	2.33926	2.4226	1.4618	0.85727	0.0448517	0.479264	0.149493	2.2536	1.31587	1.75858		0.648043	2.29185	2.40197	1.7542	1.74093	2.89926	2.16488	2.33569	1.21188	0.738378	0.501058	0.750496	0.716007	0.694678	0.725405
TID_204582	0	#N/A	#N/A	#N/A	27.2375	18.5633	22.5324	0.931388	6.85573	4.07964	5.317	0.496533	0.347978	0.0637461	2.69702	0.0261563	14.6781	6.20544	10.2054		4.45338	43.1999	37.8804	28.0387	20.8847	27.2266	32.1553	28.2153	1.11726	1	0.662036	13.079	20.6284	19.7302	17.3238
TID_204572	0	#N/A	#N/A	#N/A	4.13184	5.13966	4.67851	1	1.37279	0.702498	1.00126	0.455634	0.432866	0.807828	2.34263	0.234077	3.46137	2.82403	3.12493		0.388089	6.04918	4.29781	3.5278	3.43216	5.57387	4.18921	4.51964	1.51641	0.862692	1	2.27062	3.07959	3.55926	2.85451
TID_204514	0	#N/A	#N/A	#N/A	0.324867	0.301455	0.312168	1	0.289464	0.209495	0.245139	1.6898	1	1	1.14994	1	0.25353	0.176351	0.212788		0.220037	0.288868	0.310132	0.27159	0.581743	0.489178	0.452556	0.490825	1.35153	0.666128	0.604354	0.276112	0.391709	0.394012	0.344707
TID_204505	0	#N/A	#N/A	#N/A	103.05	61.596	80.5642	0.758556	31.6113	28.4351	29.8508	0.795738	1	1	1.18557	1	130.995	70.7005	99.166		7.36632	85.5731	56.6536	49.2554	39.9687	96.6376	77.074	76.516	1.63161	0.364887	1	76.5386	94.5954	86.8674	85.4413
TID_203785	0	#N/A	#N/A	#N/A	4.30558	3.75451	4.00667	1	1.20695	1.14388	1.17199	0.638309	0.812351	0.460092	1.38311	0.890683	0.167797	0.637772	0.415894		0.774484	6.9441	4.88221	4.14807	1.86938	3.40813	4.34084	3.52821	0.857985	0.89728	1	0.0761424	0.22303	0.22352	0.162759
TID_203715	0	#N/A	#N/A	#N/A	1.51776	1.9632	1.75938	1	0.661155	0.338334	0.482222	0.584298	0.83029	0.672337	1.26519	1	1.6378	0.993917	1.2979		0.394587	2.20645	2.11589	1.54721	0.953641	1.36037	1.07789	1.15127	0.77146	0.697227	0.630298	0.987392	1.25591	1.09085	1.10855
TID_202763	0	#N/A	#N/A	#N/A	11.7371	8.62815	10.0507	0.821355	1.79281	2.76323	2.33069	0.516968	0.540482	0.875776	2.15062	0.482008	4.50721	3.90086	4.18712		1.85838	8.51961	9.03242	6.36182	9.95581	12.8043	6.66382	9.44511	1.5902	0.560439	1	4.90865	7.25442	7.06923	6.24865
TID_202668	0	#N/A	#N/A	#N/A	10.477	12.0753	11.3439	0.014119	4.61333	2.88056	3.65289	0.691931	0.867604	0.346104	0.34431	0.0226347	3.75014	3.35382	3.54093		1.2002	5.76446	4.3197	3.72131	1.72227	2.35854	3.01981	2.53366	0.632157	0.493495	1.84736e-05	0.65193	0.928869	1.37201	0.914313
TID_202206	0	#N/A	#N/A	#N/A	6.28683	3.83918	4.95917	0.0984976	1.99927	1.63804	1.79905	0.775309	1	0.0150707	2.2741	0.0425189	6.97495	3.64421	5.21668		2.13755	14.4393	13.0628	9.72393	5.80552	9.17517	8.74227	8.31121	0.880523	0.875876	0.143005	5.02415	5.41991	6.33273	5.46174
TID_202202	0	#N/A	#N/A	#N/A	18.1434	8.79922	13.0749	0.304043	4.35604	3.24623	3.7409	0.60347	0.840765	0.831683	0.737157	0.868719	9.94022	3.75853	6.67694		1.53107	7.33435	7.24201	5.285	4.2104	5.16753	6.20772	5.45165	1.01458	1	0.167066	1.66496	2.66038	2.42188	2.19776
TID_201280	0	#N/A	#N/A	#N/A	0.0166955	0.154923	0.0916736	5.30871e-08	0.0446283	0.0837382	0.066306	1.73619	1	1.19796e-06	2.41773	0.453856	0.897581	0.491992	0.683473		0.328963	2.704	3.09658	2.00058	0.141617	0.448924	0.437792	0.383038	0.186628	1.3602e-05	0.0492223	4.4777	5.21621	4.27158	4.70099
TID_200992	0	#N/A	#N/A	#N/A	0.49243	0.249241	0.360518	1	0.39489	0.10585	0.234681	1.29818	1	1	1.02884	1	0.512398	0.0381873	0.262065		0.272888	0.500415	0.335782	0.369451	0.464105	0.503154	0.282462	0.394956	0.838441	1	1	0.201513	0.38419	0.25596	0.280367
TID_200329	0	#N/A	#N/A	#N/A	9.20485	13.0303	11.2799	0.00323978	5.61763	6.82129	6.28479	1.25391	1	0.0685515	0.176195	0.0793611	5.24828	4.987	5.11035		0.69877	4.24459	4.90097	3.21651	1.01015	2.74633	3.0998	2.56364	0.741456	0.808245	7.23039e-05	3.43341	5.20954	5.64392	4.57675
TID_200307	0	#N/A	#N/A	#N/A	1.08988	0.990115	1.03576	0.949003	0.0747004	0.660773	0.399547	0.918337	1	1	0.85437	1	0.508878	0.130029	0.308886		0.0516216	0.905208	0.857509	0.593051	0.474086	0.766454	0.961789	0.797518	1.5408	0.975553	1	1.53065	2.17038	2.71148	2.02864
TID_199457	0	#N/A	#N/A	#N/A	1.84589	1.37122	1.58841	0.00212697	1.48517	1.09559	1.26923	1.70827	0.550643	1.35326e-05	0.236828	0.000165154	0.800308	0.598223	0.693629		0.050892	0.507451	0.657524	0.395685	0.480368	0.60746	0.609554	0.583261	1.73023	0.636351	0.0137256	0.0953978	0.0830479	0.135249	0.0998202
TID_199104	0	#N/A	#N/A	#N/A	42.2406	22.1596	31.3481	0.49185	12.4976	8.01672	10.014	0.66938	0.906585	0.825554	1.28091	0.970588	39.0885	17.4159	27.6477		2.44617	26.159	16.696	14.929	15.9702	26.2477	31.3583	26.5403	1.88331	0.174593	1	11.4847	24.2669	21.4927	18.391
TID_197971	0	#N/A	#N/A	#N/A	1.28634	0.465054	0.840855	1	0.327474	0.131669	0.218944	0.524987	1	0.264499	3.49607	0.0581728	0.455273	0.244296	0.3439		0.323287	1.35055	1.39627	1.0073	1.26184	1.70824	1.19391	1.38574	1.37485	0.722493	0.284292	0.454505	0.735473	0.636788	0.597865
TID_195817	0	#N/A	#N/A	#N/A	0	0	0	NA	0	0	0	NA	NA	NA	NA	NA	0	0	0		0	0	0	0	0	0	0	0	NA	NA	NA	0	0	0	0
TID_195786	0	#N/A	#N/A	#N/A	12.163	53.933	34.8201	0.0165556	70.0271	10.5027	37.034	2.21048	1	0.00197606	0	0.00250708	14.3329	6.28818	10.0862		0	0	0	0	0	0	0	0	NA	NA	0.00314519	0	0	0	0
TID_195767	0	#N/A	#N/A	#N/A	0	0	0	NA	0	0	0	NA	NA	NA	NA	NA	0	0	0		0	0	0	0	0	0	0	0	NA	NA	NA	0	0	0	0
TID_195743	0	#N/A	#N/A	#N/A	0	0	0	NA	0	0	0	NA	NA	NA	NA	NA	0	0	0		0	0	0	0	0	0	0	0	NA	NA	NA	0	0	0	0
TID_195725	0	#N/A	#N/A	#N/A	0	0	0	NA	0	0	0	NA	NA	NA	NA	NA	0	0	0		0	0	0	0	0	0	0	0	NA	NA	NA	0	0	0	0
TID_195708	0	#N/A	#N/A	#N/A	0	0	0	NA	0	0	0	NA	NA	NA	NA	NA	0	0	0		0	0	0	0	0	0	0	0	NA	NA	NA	0	0	0	0
TID_195695	0	#N/A	#N/A	#N/A	0	0	0	NA	0	0	0	NA	NA	NA	NA	NA	0	0	0		0	0	0	0	0	0	0	0	NA	NA	NA	0	0	0	0
TID_195586	0	#N/A	#N/A	#N/A	0	0	0	NA	0	0	0	NA	NA	NA	NA	NA	0	0	0		0	0	0	0	0	0	0	0	NA	NA	NA	0	0	0	0
TID_195520	0	#N/A	#N/A	#N/A	0	0	0	NA	0	0	0	NA	NA	NA	NA	NA	0	0	0		0	0	0	0	0	0	0	0	NA	NA	NA	0	0	0	0
TID_195459	0	#N/A	#N/A	#N/A	0	0	0	NA	0	0	0	NA	NA	NA	NA	NA	0	0	0		0	0	0	0	0	0	0	0	NA	NA	NA	0	0	0	0
TID_195375	0	#N/A	#N/A	#N/A	0	0	0	NA	0	0	0	NA	NA	NA	NA	NA	0	0	0		0	0	0	0	0	0	0	0	NA	NA	NA	0	0	0	0
TID_195373	0	#N/A	#N/A	#N/A	0	0	0	1	0.0490964	0	0.0218833	Inf	1	1	1.22852	1	0.0477796	0.0427302	0.0451141		0	0.0699933	0.0375728	0.0354344	0	0.0592644	0.0903043	0.0616663	1.79153	1	0.97411	0.0693802	0.0195407	0	0.0356501
TID_195368	0	#N/A	#N/A	#N/A	0	0	0	NA	0	0	0	NA	NA	NA	NA	NA	0	0	0		0	0	0	0	0	0	0	0	NA	NA	NA	0	0	0	0
TID_195367	0	#N/A	#N/A	#N/A	0	0	0	NA	0	0	0	NA	NA	NA	NA	NA	0	0	0		0	0	0	0	0	0	0	0	NA	NA	NA	0	0	0	0
TID_195357	0	#N/A	#N/A	#N/A	0	0	0	NA	0	0	0	NA	NA	NA	NA	NA	0	0	0		0	0	0	0	0	0	0	0	NA	NA	NA	0	0	0	0
TID_195355	0	#N/A	#N/A	#N/A	0	0	0	NA	0	0	0	NA	NA	NA	NA	NA	0	0	0		0	0	0	0	0	0	0	0	NA	NA	NA	0	0	0	0
TID_195354	0	#N/A	#N/A	#N/A	0	0	0	NA	0	0	0	NA	NA	NA	NA	NA	0	0	0		0	0	0	0	0	0	0	0	NA	NA	NA	0	0	0	0
TID_195351	0	#N/A	#N/A	#N/A	0	0	0	NA	0	0	0	NA	NA	NA	NA	NA	0	0	0		0	0	0	0	0	0	0	0	NA	NA	NA	0	0	0	0
TID_195344	0	#N/A	#N/A	#N/A	0	0	0	NA	0	0	0	NA	NA	NA	NA	NA	0	0	0		0	0	0	0	0	0	0	0	NA	NA	NA	0	0	0	0
TID_195322	0	#N/A	#N/A	#N/A	0.113161	0.114552	0.113916	0.439113	0	0.0162163	0.00898836	0.191978	0.976885	1	11.2707	0.421402	0.157	0.122857	0.138976		0.0139356	0.0143745	0.0154327	0.0145544	0.277296	0.121711	0.194731	0.185745	9.45382	0.0380859	0.792812	0.235102	0.0642091	0.169925	0.158144
TID_195271	0	#N/A	#N/A	#N/A	1.10987	0.889443	0.990303	0.219722	0.494458	0.516903	0.506899	1.12014	1	0.308806	0.373045	0.656453	2.83906	1.07586	1.90828		0.820067	2.78441	2.76234	2.09362	0.0523013	0.835606	0.386525	0.47614	0.163673	0.000342848	0.400491	1.04811	1.90894	1.85889	1.54386
TID_195129	0	#N/A	#N/A	#N/A	0	0	0	NA	0	0	0	NA	NA	NA	NA	NA	0	0	0		0	0	0	0	0	0	0	0	NA	NA	NA	0	0	0	0
TID_195099	0	#N/A	#N/A	#N/A	0	0	0	1	0	0	0	NA	NA	1	Inf	1	0.0543037	0	0.0256371		0.0192804	0	0	0.00671215	0.0590228	0.0336783	0	0.0233622	1.56045	0.99075	0.984931	0	0	0	0
TID_195006	0	#N/A	#N/A	#N/A	0	0	0	NA	0	0	0	NA	NA	NA	NA	NA	0	0	0		0	0	0	0	0	0	0	0	NA	NA	NA	0	0	0	0
TID_194837	0	#N/A	#N/A	#N/A	0.725284	0.407888	0.553121	0.108212	0.466733	0.115484	0.272043	0.980493	1	0.188402	1.19919	1	0.349396	0.312472	0.329904		0.223293	2.25208	2.47282	1.61518	0.417735	0.888429	0.495273	0.616291	0.425776	0.0235192	1	0.431251	0.785919	0.930853	0.672598
TID_194652	0	#N/A	#N/A	#N/A	0.241761	0.203944	0.221248	1	0.376976	0.259839	0.31205	3.0161	0.827325	0.922841	1.43109	1	0.89096	0.703061	0.791769		0.0744311	0.575817	0.370922	0.336856	0.512675	0.975105	1.11436	0.946984	2.75319	0.128228	0.0561497	0.818108	0.921668	1.501	1.0089
TID_194639	0	#N/A	#N/A	#N/A	0	0	0	1	0	0	0	NA	NA	1	Inf	1	0	0	0		0	0.0153313	0.00822996	0.00776157	0	0.0324532	0.00989013	0.0157586	2.12031	1	0.900746	0	0.0128406	0.0487941	0.0156176
TID_194594	0	#N/A	#N/A	#N/A	2.90271	1.76531	2.28575	0.6983	0.481187	0.338578	0.402142	0.372521	0.461728	0.912346	0.646543	1	0.936563	0.209397	0.552696		0.290958	1.54349	2.02535	1.25892	0.254488	0.762355	0.553162	0.566609	0.421869	0.183172	0.00934572	0.46749	0.454849	0.428857	0.454222
TID_194381	0	#N/A	#N/A	#N/A	1.3112	0.593666	0.921991	0.121576	0.204619	0.0690023	0.12945	0.282267	0.368125	0.980596	0.26757	0.036325	0.533157	0.166597	0.339652		0.0364907	0.202315	0.348544	0.190555	0.0628361	0.0717085	0.0485627	0.0594155	0.366746	0.0151465	0.00115276	0.0606294	0.0551688	0.055619	0.0575143
TID_194346	0	#N/A	#N/A	#N/A	0.988694	0.965728	0.976237	0.10501	0.185463	0.335565	0.268661	0.624609	1	0.0331329	0.723695	1	1.48903	1.0492	1.25685		0.672861	11.0388	7.38049	6.28002	0.0490434	1.03541	0.298486	0.504717	0.0765063	0.00346203	0.52657	1.27767	1.45786	1.44256	1.38036
TID_194286	0	#N/A	#N/A	#N/A	0	0.0481846	0.0261365	1	0.0763422	0	0.0340274	2.65599	1	1	1.06525	1	0.0495298	0	0.0233833		0.0175854	0.108836	0.0194746	0.0489766	0.053834	0.12287	0.0117015	0.0585981	1.17957	1	0.988311	0.0089902	0.0101282	0	0.00739119
TID_194247	0	#N/A	#N/A	#N/A	0.175428	0.049329	0.107029	0.772243	0.260518	0.209495	0.232237	4.52698	0.736811	1	0.179792	0.445456	0.354943	0.18139	0.263325		0.108018	0.482822	0.318993	0.300838	0.0551125	0.0628943	0.119794	0.0872578	0.256287	0.29497	1	0.423371	0.0829502	0.27018	0.264836
TID_194096	0	#N/A	#N/A	#N/A	0	0	0	NA	0	0	0	NA	NA	NA	Inf	1	0	0	0		0	0	0	0	0.0436103	0	0	0.00863084	Inf	1	1	0	0	0	0
TID_193869	0	#N/A	#N/A	#N/A	0.107542	0.13608	0.123022	1	0	0	0	0	1	1	Inf	1	0	0	0		0	0.409823	0.0733318	0.161369	0.0506782	0	0	0.0100296	0.197891	0.485902	0.483548	0	0	0.0621103	0.0139158
TID_193686	0	#N/A	#N/A	#N/A	0	0.108714	0.0589691	1	0.114829	0	0.0511817	1.77066	1	1	0.414314	1	0	0	0		0	0	0	0	0	0.069305	0.0528019	0.0480759	Inf	1	1	0	0	0	0
TID_193670	0	#N/A	#N/A	#N/A	0	0	0	NA	0	0	0	NA	NA	NA	NA	NA	0	0	0		0	0	0	0	0	0	0	0	NA	NA	NA	0	0	0	0
TID_193197	0	#N/A	#N/A	#N/A	0.434604	0.366622	0.397729	0.0777569	0.309794	0.161928	0.227835	1.20491	1	0.053429	0.512021	0.599755	0.31656	0.148293	0.227733		0.0107041	0.0993717	0.165957	0.0894354	0.180227	0.299163	0.178066	0.220495	2.91894	0.254264	0.53427	0.131335	0.0678151	0.210843	0.125972
TID_193061	0	#N/A	#N/A	#N/A	0	0	0	NA	0	0	0	NA	NA	NA	NA	NA	0	0	0		0	0	0	0	0	0	0	0	NA	NA	NA	0	0	0	0
TID_193012	0	#N/A	#N/A	#N/A	2.35375	2.23376	2.28867	0.867499	0.611697	0.913521	0.778992	0.764248	1	0.578022	1.98752	0.488096	2.041	0.608436	1.28476		0.543488	6.35354	3.41062	3.40572	1.84864	4.16658	3.57625	3.43909	1.05592	1	0.565926	0.895288	1.46076	1.86917	1.31982
TID_192967	0	#N/A	#N/A	#N/A	0	0	0	NA	0	0	0	NA	NA	NA	NA	NA	0	0	0		0	0	0	0	0	0	0	0	NA	NA	NA	0	0	0	0
TID_192726	0	#N/A	#N/A	#N/A	14.0342	14.616	14.3498	0.327574	3.39638	0.372435	1.72027	0.236842	0.0329767	0.41563	1.63029	1	13.0709	4.03089	8.29873		1.81364	11.0045	8.62463	7.0567	4.73559	5.5906	3.83342	4.62143	0.71975	0.476585	0.00766811	6.98119	13.1491	10.2068	9.95445
TID_192510	0	#N/A	#N/A	#N/A	0.0299301	0	0.0136953	1	0.0266685	0	0.0118867	1.5417	1	1	0.640421	1	0	0	0		0	0.0190097	0.020409	0.0128317	0.0282086	0	0	0.00558271	1.36238	1	1	0	0	0	0
TID_192036	0	#N/A	#N/A	#N/A	0.0105505	0	0.00482764	1	0	0	0	0	1	NA	NA	NA	0	0	0		0	0	0	0	0	0	0	0	NA	NA	1	0	0	0.00609337	0.00136522
TID_192033	0	#N/A	#N/A	#N/A	0.118133	0.0498272	0.0810825	0.826756	0	0	0	0	1	1	Inf	1	0.256091	0	0.120902		0	0	0.0402769	0.0126616	0.0556692	0.0635296	0	0.0330522	4.44476	0.997528	0.896089	0.0185934	0.0523675	0.0341136	0.0343942
TID_191898	0	#N/A	#N/A	#N/A	0	0	0	1	0	0.0200234	0.0110985	Inf	1	1	1.1087	1	0	0.0216714	0.0114402		0	0.0177492	0	0.00599041	0	0.0450855	0.0457995	0.0364877	6.3922	0.846132	0.901312	0	0	0.0645591	0.0144645
TID_191865	0	#N/A	#N/A	#N/A	0.0768158	0.0555428	0.0652768	1	0.0880003	0.0157256	0.04794	1.45621	1	1	0.182038	0.417405	0.00951557	0.0170199	0.0134771		0.0540555	0.0487884	0.044897	0.0493988	0.0103425	0.0295071	0.0089923	0.0163749	0.179801	0.814765	0.368289	0.0414524	0.105074	0.0760535	0.0724191
TID_191749	0	#N/A	#N/A	#N/A	0.0439257	0	0.0200993	0.0376478	0.430527	0.0629468	0.226785	20.8843	0.411689	1	3.8619	0.121971	0.0380891	0.0681276	0.0539463		0.189328	0.418481	0.569096	0.386052	0.703784	2.38585	1.79973	1.78612	3.3895	0.000471167	1.52433e-07	0.34568	0.327127	0.684963	0.414927
TID_191702	0	#N/A	#N/A	#N/A	0	0	0	0.584068	0.066853	0.0358398	0.0496631	Inf	0.00646705	0.0946312	0.37843	0.355878	0.0216866	0.0145461	0.0179172		0.00769977	0.0158846	0.0213174	0.014743	0.0471425	0.0369868	0.0128088	0.0279897	1.97402	0.778765	0.146703	0.00393637	0.0088693	0.0252775	0.0105178
TID_191468	0	#N/A	#N/A	#N/A	0.0448092	0	0.0205036	0.88981	1.59704	0.353172	0.907592	83.259	0.0274587	0.0510624	0.271522	0.439621	0.155421	0.034749	0.091719		0.0275909	0.170759	0.152775	0.115264	0.168927	0.650631	0.587497	0.526556	4.06654	0.0460508	0.00553176	0.0564213	0.095345	0.0776379	0.0753774
TID_191424	0	#N/A	#N/A	#N/A	54.8512	54.5792	54.7036	3.34465e-43	60.8179	25.1884	41.0693	1.56704	0.539356	6.7574e-27	0	2.6326e-29	56.8145	24.1853	39.5898		0	0	0	0	0	0	0	0	NA	NA	2.66429e-48	0	0	0	0
TID_191165	0	#N/A	#N/A	#N/A	0	0	0	NA	0	0	0	NA	NA	NA	Inf	1	0	0	0		0	0	0	0	0	0.0625814	0	0.0217059	Inf	1	1	0	0.0412687	0.0672089	0.0301163
TID_191100	0	#N/A	#N/A	#N/A	0	0	0	1	0	0	0	NA	NA	1	NA	NA	0	0	0		0	0	0.174313	0.0547975	0	0	0	0	0	1	NA	0	0	0	0
TID_191006	0	#N/A	#N/A	#N/A	0.0509595	0.0859764	0.0699535	1	0	0.0730266	0.040477	1.43198	1	1	0.406255	1	0.0441883	0	0.0208616		0	0.0970985	0.0347487	0.0436948	0	0.10962	0.0208792	0.0475261	1.14396	1	1	0	0	0.0294314	0.0065941
TID_190592	0	#N/A	#N/A	#N/A	0.0281982	0	0.0129028	1	0	0	0	0	1	1	Inf	1	0	0	0		0	0.0179097	0	0.00604457	0.0265763	0.0303288	0.0231068	0.0262983	6.45174	0.957958	1	0.0177528	0	0.0814286	0.0255417
TID_190398	0	#N/A	#N/A	#N/A	0	0.0224095	0.0121555	1	0.0473399	0	0.0211005	3.54132	1	1	3.51192	1	0.0230351	0	0.010875		0.0163571	0	0	0.00569446	0.200295	0.100002	0.0217684	0.0842353	6.4229	0.406446	0.684286	0.00836226	0.0094208	0.0306848	0.0137499
TID_190132	0	#N/A	#N/A	#N/A	0.0481284	0	0.0220224	1	0	0	0	0	1	1	Inf	1	0.0417334	0.037323	0.0394052		0.0592692	0	0	0.0206336	0.0453601	0.0258824	0.0394384	0.0359086	0.578432	1	1	0.287853	0.0341359	0.416944	0.224199
TID_190128	0	#N/A	#N/A	#N/A	0	0	0	0.678285	0	0.043475	0.0240972	Inf	1	1	0.642249	1	0	0	0		0.0186802	0.115611	0.0827479	0.0715353	0	0.081575	0.03729	0.04527	0.491962	1	0.830586	0.0668493	0.0322763	0	0.0392567
TID_190078	0	#N/A	#N/A	#N/A	0	0	0	NA	0	0	0	NA	NA	NA	NA	NA	0	0	0		0	0	0	0	0	0	0	0	NA	NA	NA	0	0	0	0
TID_190051	0	#N/A	#N/A	#N/A	0.413325	0.0633947	0.223514	1	0.200881	0.188461	0.193997	1.80435	1	1	1.50842	1	0.423569	0.0291389	0.215352		0.138819	0.190921	0.538061	0.28191	0.531205	0.545589	0.569624	0.553684	1.71055	0.394122	0.222563	0.212905	0.0666266	0.151908	0.145865
TID_189925	0	#N/A	#N/A	#N/A	2.2176	1.66286	1.91669	1	0	0	0	0	1.66556e-06	9.12268e-06	Inf	1	0.274706	0.0272972	0.1441		0.238415	2.68281	2.54426	1.78828	0	0	0.0721109	0.0328284	0.0158451	8.27323e-09	2.96074e-13	0.565104	0.411942	0.48791	0.491923
TID_189853	0	#N/A	#N/A	#N/A	0.0309704	0.013063	0.021257	0.821531	0	0.0110954	0.00614993	0.683741	1	0.728832	2.45557	1	0.0335691	0.060043	0.0475445		0.00476744	0.0885168	0.0686348	0.0531106	0.029189	0.0666209	0.00634461	0.0317721	0.766237	0.760395	0.99582	0.0292472	0.0521699	0.0804906	0.0490923
TID_189693	0	#N/A	#N/A	#N/A	1.02014	1.13718	1.08363	1	1.07129	0.574316	0.795827	1.56202	0.935304	0.990319	0.824807	1	0.789814	0.452062	0.611517		0.403806	1.64296	1.34156	1.11682	1.16749	1.4499	0.985224	1.18247	1.04562	1	1	0.172032	0.348856	0.505009	0.311155
TID_189677	0	#N/A	#N/A	#N/A	0	0	0	1	0	0	0	NA	NA	1	Inf	1	0	0	0		0	0	0.0712038	0.0223838	0	0.0187185	0	0.0064924	0.296921	1	1	0	0	0.0402054	0.00900801
TID_189622	0	#N/A	#N/A	#N/A	0	0	0	NA	0	0	0	NA	NA	NA	NA	NA	0	0	0		0	0	0	0	0	0	0	0	NA	NA	NA	0	0	0	0
TID_189378	0	#N/A	#N/A	#N/A	0	0	0	1	0	0	0	NA	NA	1	Inf	1	0	0	0		0	0.00432806	0	0.00146074	0.00642243	0.0109939	0.008376	0.00889738	8.28301	0.801485	0.82508	0.00429015	0	0	0.00176355
TID_189272	0	#N/A	#N/A	#N/A	1.00535	1.218	1.1207	0.173695	0.505073	0.375501	0.433254	0.840905	1	0.59799	0.441905	0.167211	1.20563	0.522522	0.845022		0.190979	0.590982	0.700122	0.486037	0.302401	0.477387	0.31989	0.371055	0.695605	0.753643	0.0059698	0.619473	0.728232	0.420033	0.614472
TID_189221	0	#N/A	#N/A	#N/A	0	0	0	1	0	0.0375565	0.0208167	Inf	1	1	3.88506	0.772376	0	0.0203238	0.0107288		0	0.0665818	0.0178708	0.0280895	0.172902	0.225503	0.118116	0.166205	8.78348	0.090876	0.0217305	0.0577488	0.0836472	0.121089	0.08139
TID_188904	0	#N/A	#N/A	#N/A	0.884047	0.683614	0.775327	1	0.131284	0.105572	0.117033	0.324828	0.881686	0.578917	0.945531	1	0.76658	0.228523	0.482543		0.22681	1.40372	0.552587	0.726434	0.138866	0.198092	0.301844	0.233604	0.294108	0.138358	0.24509	0.231905	0.365765	0.63822	0.371783
TID_188817	0	#N/A	#N/A	#N/A	0	0.0103823	0.00563162	0.0249717	0.0109663	0	0.00488791	1.77066	1	0.158384	1.23573	1	0.0213443	0.00477216	0.012596		0.0227347	0.117254	0.0881197	0.0751898	0	0.0165468	0.0176492	0.0137739	0.135867	0.0105972	1	0.00774846	0.0174586	0.00710813	0.011148
TID_188804	0	#N/A	#N/A	#N/A	0	0.45015	0.244172	1	0.15849	0	0.0706424	0.59022	1	1	0.214369	1	0	0.137939	0.0728172		0	0.225948	0.12129	0.114387	0	0.0956567	0	0.0331779	0.306138	1	0.827421	0	0	0.10273	0.0230167
TID_188738	0	#N/A	#N/A	#N/A	0	0	0	NA	0	0	0	NA	NA	NA	NA	NA	0	0	0		0	0	0	0	0	0	0	0	NA	NA	NA	0	0	0	0
TID_188511	0	#N/A	#N/A	#N/A	0.582939	0	0.266739	0.860815	0.324633	0	0.144696	0.963563	1	0.719856	0.253821	0.976338	0.0631851	0	0.0298301		0	0.0462806	0	0.0156199	0.068676	0.078373	0.0298553	0.0543662	5.55336	1	0.758217	0	0	0	0
TID_188343	0	#N/A	#N/A	#N/A	0.158311	0.333868	0.253537	1	0.211588	0	0.0943094	0.727966	1	1	2.33345	1	0.343188	0.245536	0.291638		0.0487392	0.301646	0.215901	0.186645	0.447614	0.468249	0.129726	0.310053	2.04486	0.917235	1	0.149502	0.112284	0.228579	0.153639
TID_188319	0	#N/A	#N/A	#N/A	3.42587	4.3848	3.94601	0.851106	2.10519	1.26967	1.64208	0.895495	1	0.971972	1.2011	1	4.1999	3.20639	3.67543		0.145479	4.35178	2.98049	2.45634	2.11543	4.89178	4.54976	4.18661	1.96889	0.438525	1	2.15683	3.22584	2.2515	2.5681
TID_188253	0	#N/A	#N/A	#N/A	0	0	0	NA	0	0	0	NA	NA	NA	NA	NA	0	0	0		0	0	0	0	0	0	0	0	NA	NA	NA	0	0	0	0
TID_188103	0	#N/A	#N/A	#N/A	0.623744	0.756377	0.695688	0.0627698	0.868392	0.446923	0.634781	1.94159	0.754056	0.750362	2.88088	0.0537652	0.946514	0.36278	0.638364		0.456077	3.24357	2.17979	1.93874	2.86585	3.31243	3.84939	3.4685	1.89083	0.21388	2.82123e-05	0.994002	0.912452	0.968145	0.958452
TID_188089	0	#N/A	#N/A	#N/A	1.39843	1.6993	1.56163	0.767989	0.430179	0.333999	0.376868	0.526359	0.49131	0.895658	0.438027	0.404757	1.08269	0.374399	0.708788		0.24602	1.15253	1.66875	0.999226	0.141214	0.438693	0.422903	0.372631	0.335185	0.00968234	0.000257895	0.0524055	0.19483	0.115379	0.118483
TID_188037	0	#N/A	#N/A	#N/A	0.173648	0.117188	0.143023	1	0	0.0497687	0.0275857	0.462776	1	1	0.642249	1	0.210805	0.10773	0.156392		0.0427689	0.11029	0.189454	0.11167	0	0.0933843	0.0426884	0.0518235	0.321108	0.774925	0.698308	0.054662	0.123163	0.10029	0.0898795
TID_187898	0	#N/A	#N/A	#N/A	0.0496612	0	0.0227238	1	0	0	0	0	1	1	Inf	1	0	0	0		0.0305784	0.126166	0.0338634	0.0638723	0.140414	0.106827	0.101736	0.111156	1.68989	0.990761	0.710355	0	0.0176115	0.0286815	0.0128522
TID_187818	0	#N/A	#N/A	#N/A	0	0	0	NA	0	0	0	NA	NA	NA	NA	NA	0	0	0		0	0	0	0	0	0	0	0	NA	NA	NA	0	0	0	0
TID_187743	0	#N/A	#N/A	#N/A	0.108793	0.0611832	0.0829681	1	0.0323123	0.0519677	0.0432069	1.15311	1	1	1.73187	1	0.188674	0.0703061	0.126188		0.0111647	0.0460653	0.0618204	0.038868	0.153802	0.214523	0.074291	0.138666	3.89878	0.1725	0.753005	0.0570773	0.102884	0.0523605	0.0727345
TID_187422	0	#N/A	#N/A	#N/A	0.571493	0.61984	0.597718	0.153993	5.60136	1.69643	3.43694	11.8381	0.0174769	0.109302	5.39681	0.208535	0.212381	0.379874	0.3008		0.301621	3.26678	2.22683	1.90759	38.2421	22.6112	31.8782	29.9235	20.3934	0.00117075	4.04422e-05	1.56768	1.82404	1.65031	1.67973
TID_187359	0	#N/A	#N/A	#N/A	1.13054	0.690606	0.891907	0.876638	0.208414	0.335192	0.278684	0.693756	1	1	0.935191	1	1.31836	0.513938	0.89371		0.0720121	0.866604	0.691152	0.534824	0.404158	0.545084	0.606957	0.545361	1.16375	1	0.663145	0.441778	0.276501	0.427785	0.378336
TID_187334	0	#N/A	#N/A	#N/A	0.351207	0.681421	0.530323	0.933449	0.0625868	0	0.0278963	0.102691	0.27599	0.0884141	5.25154	0.715	1.09635	0.299593	0.675746		0.0648758	1.29377	1.43691	0.910947	0.165503	0.396631	0.201456	0.262036	0.341208	0.12203	0.499158	0.397999	0.672569	0.669365	0.558984
TID_187099	0	#N/A	#N/A	#N/A	0	0	0	1	0	0	0	NA	NA	1	Inf	1	0	0	0		0	0	0.00480918	0.00151183	0.00664707	0.00758562	0.00866896	0.00789306	7.01819	0.879913	0.895395	0.00444021	0	0	0.00182523
TID_186883	0	#N/A	#N/A	#N/A	0	0	0	0.644876	0.0555771	0	0.0247719	Inf	1	1	0.428737	1	0.108173	0.241853	0.178742		0.115219	0.0792324	0.212662	0.133706	0	0.0670873	0	0.0232688	0.0865872	0.531898	1	0.0392692	0.15484	0	0.0726406
TID_186516	0	#N/A	#N/A	#N/A	0	0	0	NA	0	0	0	NA	NA	NA	Inf	1	0	0	0		0	0	0	0	0.0704313	0.0401881	0	0.0278779	Inf	1	1	0.0470478	0	0.0431597	0.0290098
TID_186504	0	#N/A	#N/A	#N/A	1.6882	1.19926	1.42299	0.0941265	0	0	0	0	0.000462878	0.119156	Inf	1	0	0.034452	0.018187		0.0547101	0.648983	0.545288	0.409498	0	0.0716744	0	0.0248598	0.054457	0.00173292	3.32404e-09	0.0699238	0.12604	0.256581	0.13222
TID_186374	0	#N/A	#N/A	#N/A	0	0	0	1	0	0	0	NA	NA	1	Inf	1	0	0	0		0	0	0.0434892	0.0136714	0	0.0342982	0	0.0118961	0.890763	1	1	0	0.0113088	0	0.00412637
TID_186350	0	#N/A	#N/A	#N/A	0	0	0	NA	0	0	0	NA	NA	NA	NA	NA	0	0	0		0	0	0	0	0	0	0	0	NA	NA	NA	0	0	0	0
TID_186323	0	#N/A	#N/A	#N/A	0	0	0	NA	0	0	0	NA	NA	NA	Inf	1	0	0	0		0	0	0	0	0	0.0641779	0	0.0222597	Inf	1	1	0	0	0	0
TID_186317	0	#N/A	#N/A	#N/A	0	0	0	NA	0	0	0	NA	NA	NA	Inf	1	0	0	0		0	0	0	0	0	0.0460764	0.0702091	0.0479439	Inf	1	1	0	0	0.0494835	0.0110868
TID_186194	0	#N/A	#N/A	#N/A	6.6601	5.15911	5.84593	0.611153	3.82306	1.97307	2.79765	1.00291	1	0.58603	0.931787	1	3.88712	2.30928	3.05419		0.630907	3.864	6.65934	3.6172	3.92314	3.97771	6.32343	5.03479	1.52717	0.746307	1	2.06627	1.73735	2.33009	2.00536
TID_186119	0	#N/A	#N/A	#N/A	0	0	0	0.586681	0	0	0	NA	NA	0.822654	Inf	0.557061	0	0	0		0.0342915	0.106115	0.0569631	0.0656592	0.13122	0.149748	0.0912718	0.11946	1.63047	0.828273	0.0981094	0	0.01975	0.0321643	0.0144128
TID_186114	0	#N/A	#N/A	#N/A	0.380332	0.275005	0.3232	0.318329	0	0	0	0	0.610821	1	Inf	1	0	0	0		0	0.0690177	0.0370492	0.0349406	0.0512079	0.0292192	0	0.020269	1.22144	1	0.0640258	0	0	0	0
TID_185979	0	#N/A	#N/A	#N/A	0	0	0	NA	0	0	0	NA	NA	NA	NA	NA	0	0	0		0	0	0	0	0	0	0	0	NA	NA	NA	0	0	0	0
TID_185801	0	#N/A	#N/A	#N/A	0.0968547	0.326817	0.221592	0.9436	0	0	0	0	1	1	NA	NA	0	0	0		0	0	0.132088	0.0415236	0	0	0	0	0	1	0.314678	0	0	0	0
TID_185776	0	#N/A	#N/A	#N/A	7.65674	10.8701	9.39974	0.144823	4.65916	3.47904	4.00504	0.931963	1	0.0741511	2.82315	0.010299	3.88645	2.75162	3.28738		5.74947	26.1538	21.3299	17.5339	17.1608	20.6384	26.0535	22.4153	1.21295	0.800166	0.00883109	5.73166	7.68241	7.2803	6.79042
TID_185766	0	#N/A	#N/A	#N/A	0.286999	0.121053	0.196986	0.44097	0	0.10282	0.0569906	0.683741	1	0.462542	4.52628	1	0.124432	0	0.0587452		0.265075	1.45826	1.07636	0.922817	0.540982	0.694538	0.411563	0.535324	0.617747	0.739765	0.703411	0	0.101779	0.414386	0.129981
TID_185699	0	#N/A	#N/A	#N/A	0.0294219	0.124098	0.0807765	1	0	0	0	0	1	0.420327	Inf	1	0.0255125	0	0.0120446		0.0362325	0.224243	0.180562	0.145058	0.0831887	0.0949348	0.0361643	0.065855	0.538	0.610816	1	0.046308	0.0939058	0.0849623	0.072336
TID_185283	0	#N/A	#N/A	#N/A	3.49788	4.05444	3.79977	1	1.80816	1.12879	1.4316	0.809716	1	0.743784	1.03682	1	3.86663	2.27773	3.02786		0.87138	5.64734	5.78995	4.0295	2.23973	2.62778	3.40238	2.90361	0.760008	0.53008	0.838935	2.28622	2.67978	2.43655	2.46351
TID_185219	0	#N/A	#N/A	#N/A	0.119951	0.202375	0.16466	1	0	0	0	0	1	1	Inf	0.49486	0	0	0		0.0738586	0.076185	0.0817931	0.0771381	0.791359	0.516056	0.393171	0.514597	5.01253	0.139173	0.521204	0	0	0.0692769	0.0155215
TID_184339	0	#N/A	#N/A	#N/A	0	0	0	NA	0	0	0	NA	NA	NA	Inf	1	0	0	0		0	0	0	0	0	0.0158225	0	0.00548791	Inf	1	1	0	0	0	0
TID_184330	0	#N/A	#N/A	#N/A	0	0	0	NA	0	0	0	NA	NA	NA	NA	NA	0	0	0		0	0	0	0	0	0	0	0	NA	NA	NA	0	0.0973593	0.0792782	0.0532868
TID_184254	0	#N/A	#N/A	#N/A	0	0	0	NA	0	0	0	NA	NA	NA	Inf	1	0	0	0		0	0	0	0	0	0.0975105	0	0.0338209	Inf	1	1	0	0	0	0
TID_184208	0	#N/A	#N/A	#N/A	0	0	0	1	0.0281261	0.0226175	0.0250728	Inf	1	1	0.992104	1	0	0.0244791	0.0129223		0	0	0.086098	0.027066	0.0297503	0.0509266	0.0646663	0.0529906	2.40614	1	0.693688	0.0198731	0	0.0729231	0.0245076
TID_184174	0	#N/A	#N/A	#N/A	0	0	0	NA	0	0	0	NA	NA	NA	NA	NA	0	0	0		0	0	0	0	0	0	0	0	NA	NA	NA	0	0	0	0
TID_184149	0	#N/A	#N/A	#N/A	0	0	0	NA	0	0	0	NA	NA	NA	NA	NA	0	0	0		0	0	0	0	0	0	0	0	NA	NA	NA	0	0	0.0335419	0.00751506
TID_184098	0	#N/A	#N/A	#N/A	0	0	0	NA	0	0	0	NA	NA	NA	Inf	1	0	0.0902437	0.0476391		0	0	0	0	0	0.0625814	0	0.0217059	Inf	1	1	0	0	0.0672089	0.0150582
TID_184074	0	#N/A	#N/A	#N/A	0	0	0	NA	0	0	0	NA	NA	NA	NA	NA	0	0.0298584	0.0157621		0	0	0	0	0	0	0	0	NA	NA	NA	0	0	0	0
TID_184012	0	#N/A	#N/A	#N/A	0	0	0	NA	0	0	0	NA	NA	NA	NA	NA	0	0	0		0	0	0	0	0	0	0	0	NA	NA	NA	0	0	0	0
TID_183754	0	#N/A	#N/A	#N/A	0.050302	0	0.023017	1	0	0	0	0	1	1	Inf	1	0	0	0		0.030973	0.0319485	0	0.0215655	0.142226	0.0541026	0.0412195	0.0656779	2.08476	0.874962	0.99167	0	0	0	0
TID_183713	0	#N/A	#N/A	#N/A	0	0.117977	0.0639934	1	0	0	0	0	1	1	Inf	1	0	0	0		0.0430566	0	0	0.0149895	0.0659044	0.0752099	0	0.0391291	0.97578	1	1	0	0.0247983	0	0.00904841
TID_183608	0	#N/A	#N/A	#N/A	0	0	0	NA	0	0	0	NA	NA	NA	Inf	1	0	0	0		0	0	0	0	0	0.0187604	0	0.00650692	Inf	1	1	0	0	0	0
TID_183566	0	#N/A	#N/A	#N/A	0	0	0	NA	1.36218	0	0.607155	Inf	0.935304	0.593884	0.125737	0.963079	0	0	0		0	0	0	0	0	0.328859	0.125275	0.171094	Inf	1	1	0	0.108432	0	0.0395646
TID_183513	0	#N/A	#N/A	#N/A	0	0	0	1	0	0	0	NA	NA	1	NA	NA	0	0	0		0	0	0.144341	0.0453753	0	0	0	0	0	1	NA	0	0	0	0
TID_183395	0	#N/A	#N/A	#N/A	0.0540506	0.0455958	0.0494645	7.52624e-05	0.0481604	0.0193641	0.0321992	1.34876	1	0.000546885	4.24774	0.715	0.468687	0.167662	0.309778		0.166406	1.27019	1.80597	1.05435	0.0509417	0.348807	0.420768	0.322617	0.27684	0.020301	0.240978	2.06725	2.20434	1.76374	2.04927
TID_183329	0	#N/A	#N/A	#N/A	0.617569	1.17217	0.9184	1	0.343918	0.331873	0.337242	0.823124	1	1	1.44137	1	0.903673	0.448985	0.663646		0.356496	1.1522	0.789587	0.761197	1.16409	0.913317	0.553505	0.799143	1.07847	1	1	0.255153	0.752848	0.557302	0.504449
TID_183284	0	#N/A	#N/A	#N/A	0	0	0	1	0	0	0	NA	NA	1	NA	NA	0	0	0		0	0.0739108	0	0.0249451	0	0	0	0	0	1	NA	0	0	0	0
TID_183195	0	#N/A	#N/A	#N/A	0	0	0	NA	0	0	0	NA	NA	NA	NA	NA	0	0	0		0	0	0	0	0	0	0	0	NA	NA	NA	0	0	0	0
TID_183073	0	#N/A	#N/A	#N/A	0	0	0	NA	0	0	0	NA	NA	NA	NA	NA	0	0	0		0	0	0	0	0	0	0	0	NA	NA	NA	0	0	0	0
TID_182943	0	#N/A	#N/A	#N/A	0	0	0	NA	0	0	0	NA	NA	NA	Inf	1	0	0	0		0	0	0	0	0.042599	0.024307	0.0185189	0.0252921	Inf	0.950014	1	0	0	0.0261043	0.00584868
TID_182754	0	#N/A	#N/A	#N/A	0	0.112431	0.0609851	1	0	0	0	0	1	NA	Inf	1	0.115569	0.103356	0.109122		0	0	0	0	0.251225	0.0716744	0.0546071	0.0994391	Inf	0.793738	1	0.125863	0	0.0769744	0.0689844
TID_182514	0	#N/A	#N/A	#N/A	0.0454624	0	0.0208025	1	0	0	0	0	1	NA	NA	NA	0	0	0		0	0	0	0	0	0	0	0	NA	NA	1	0	0	0	0
TID_182499	0	#N/A	#N/A	#N/A	0.123432	0.173541	0.150612	1	1.86968	1.85726	1.8628	27.5087	3.21934e-07	6.27677e-09	0.334271	0.0526944	1.49844	1.02102	1.24641		0.0253341	0.209056	0.112223	0.114656	0.93066	1.06207	1.58461	1.27395	11.5667	1.5576e-06	0.000173562	0.518063	0.583642	0.308913	0.495132
TID_182489	0	#N/A	#N/A	#N/A	0	0	0	NA	0	0	0	NA	NA	NA	NA	NA	0	0	0		0	0	0	0	0	0	0	0	NA	NA	NA	0	0	0	0
TID_182341	0	#N/A	#N/A	#N/A	0	0.175392	0.0951368	1	0	0	0	0	1	1	Inf	1	0	0	0		0.0426738	0.088036	0	0.0445687	0.0653185	0.0745414	0	0.0387813	0.687536	1	1	0	0	0	0
TID_182255	0	#N/A	#N/A	#N/A	0	0	0	0.795898	0.0277331	0	0.0123612	Inf	1	1	1.24294	1	0.0269893	0	0.0127418		0.0191649	0.13838	0.0212238	0.0600476	0	0.050215	0.0382576	0.0348335	0.428608	1	0.971638	0.0489885	0.0331138	0	0.0322203
TID_182097	0	#N/A	#N/A	#N/A	0.210724	0.177762	0.192845	1	0	0	0	0	1	1	Inf	1	0.182725	0	0.0862654		0	0.535354	0.718453	0.406538	0.198604	0.113323	0.172676	0.157221	0.597506	0.853998	1	0.331666	0.448379	0	0.299942
TID_182031	0	#N/A	#N/A	#N/A	0	0.0155306	0.00842415	1	0	0	0	0	1	0.964907	Inf	1	0.00399103	0.00356926	0.00376838		0	0.00876982	0.0376615	0.0147992	0	0.00247518	0.00377156	0.0025755	0.175343	0.643638	0.894142	0.00579534	0.00652894	0	0.00476457
TID_181999	0	#N/A	#N/A	#N/A	0.099007	0	0.0453032	1	0	0	0	0	1	1	NA	NA	0	0	0		0.0304813	0	0.0337559	0.0212232	0	0	0	0	0	0.967564	0.838935	0.031166	0	0	0.0128114
TID_181931	0	#N/A	#N/A	#N/A	0.782124	0.659781	0.715763	0.920818	1.78578	0.560404	1.10658	3.16109	0.233648	0.421349	0.882872	1	0.847751	0.265356	0.540308		0.481586	1.08665	1.3333	0.953546	1.70463	1.62986	1.76249	1.70504	1.56701	0.307411	0.0731795	0.553954	0.416051	0.395248	0.468078
TID_181915	0	#N/A	#N/A	#N/A	0.56205	0.242579	0.388761	0.578641	0.419274	0.149848	0.269937	1.39821	1	0.104358	1.38377	1	0.600709	0.192591	0.385266		0.0241449	0.257356	0.240649	0.170915	0.505083	0.773219	0.771182	0.719225	4.70646	0.000360226	0.185691	0.27156	0.254946	0.196275	0.24863
TID_181473	0	#N/A	#N/A	#N/A	0.15791	0.0666045	0.108384	0.806812	0.0351754	0.0565725	0.0470353	0.952265	1	0.950915	6.94734	0.159294	0.136928	0.0612286	0.0969667		0.0243079	0	0.0269193	0.0169248	0.223241	1.16766	0.760213	0.795261	18.9535	5.28222e-05	0.0337255	0.807752	1.666	1.1172	1.19024
TID_181398	0	#N/A	#N/A	#N/A	0.346525	0.19488	0.264269	0.600721	1.54381	4.13817	2.98181	25.5761	0.305375	0.0181432	0.280589	0.782939	0.20032	0.0895752	0.141859		0	0	0	0	1.5241	2.17412	1.41978	1.70207	Inf	2.21611e-07	0.0144012	0.109081	0.655409	0.133422	0.313879
TID_181397	0	#N/A	#N/A	#N/A	0.897474	1.23027	1.07799	0.983363	0.899629	0.964581	0.93563	1.93742	0.561195	0.892528	1.06171	1	2.02338	1.20057	1.58902		0.331567	1.7528	1.94303	1.31782	1.05731	2.58214	2.42691	2.20969	1.55539	0.306016	0.0819393	3.32658	4.63884	3.48578	3.84107
TID_181216	0	#N/A	#N/A	#N/A	5.4608	6.67956	6.12189	1	8.75826	2.99977	5.56646	1.89166	0.521403	0.323754	0.466503	0.237752	3.36725	1.64686	2.45907		0.896649	9.1333	6.80602	5.53423	3.97439	4.2419	5.60594	4.80993	0.988425	0.92798	0.897133	0.96454	0.677803	0.858549	0.836168
TID_181152	0	#N/A	#N/A	#N/A	0	0	0	0.916132	0.0453074	0	0.0201945	Inf	1	1	1.28353	1	0	0.0788652	0.0416324		0	0.193775	0.10402	0.0980995	0.0479239	0.082036	0	0.0379382	0.611238	0.853998	1	0.0160065	0.0540979	0.0293674	0.0328988
TID_181057	0	#N/A	#N/A	#N/A	4.21664	2.01343	3.02156	0.98487	1.06334	0.456043	0.726728	0.490743	0.762379	0.185483	0.190198	0.0601499	2.55255	1.04885	1.75876		0.832793	5.05308	5.58781	3.75195	0.299932	0.213926	0.195582	0.222597	0.0734038	1.09922e-10	0.000807752	0	0.084643	0.229745	0.082359
TID_180862	0	#N/A	#N/A	#N/A	2.1203	2.3773	2.2597	0.083967	0.717432	0.384615	0.532959	0.501736	0.492168	0.000576347	1.38141	0.990803	0.930921	0.624406	0.769113		0.941983	7.51753	6.29568	4.84425	0.758864	1.60213	1.89142	1.56694	0.318442	0.000380568	0.630333	0.329496	0.342651	0.294516	0.326459
TID_180773	0	#N/A	#N/A	#N/A	0.275431	0.107237	0.184198	0.480298	0.245415	0.121446	0.176702	1.96139	0.918691	1	0.771062	1	0.146974	0.0492907	0.0954077		0.0913197	0.605546	0.50565	0.395123	0.159746	0.26206	0.34723	0.280585	0.692794	0.743568	0.760618	0.0867017	0.075136	0.122364	0.0904718
TID_180245	0	#N/A	#N/A	#N/A	0.127468	0	0.0583264	1	0	0	0	0	1	1	NA	NA	0.0368437	0	0.0173941		0	0.0269865	0.028973	0.0182161	0	0	0	0	0	1	0.657162	0.0133751	0	0	0.00549808
TID_179989	0	#N/A	#N/A	#N/A	0	0	0	NA	0	0	0	NA	NA	NA	Inf	1	0.0761782	0	0.0359642		0	0	0	0	0	0.0236223	0	0.00819322	Inf	1	1	0.165926	0.12462	0.152214	0.147782
TID_179925	0	#N/A	#N/A	#N/A	0	0	0	NA	0	0	0	NA	NA	NA	NA	NA	0	0	0		0	0	0	0	0	0	0	0	NA	NA	NA	0	0	0	0
TID_179495	0	#N/A	#N/A	#N/A	0	0	0	NA	0	0	0	NA	NA	NA	Inf	1	0	0	0		0	0	0	0	0	0.0289169	0	0.0100296	Inf	1	1	0.0169264	0	0.124221	0.0347896
TID_179483	0	#N/A	#N/A	#N/A	0	0	0	NA	0	0	0	NA	NA	NA	Inf	1	0	0	0		0	0	0	0	0.0396671	0.022634	0	0.0157009	Inf	0.793058	0.984931	0	0	0.0121538	0.00272307
TID_179427	0	#N/A	#N/A	#N/A	0	0	0	NA	0	0	0	NA	NA	NA	Inf	1	0	0	0		0	0	0	0	0	0	0.0265656	0.0120939	Inf	1	1	0	0	0.037447	0.00839
TID_179409	0	#N/A	#N/A	#N/A	0	0	0	NA	0	0	0	NA	NA	NA	NA	NA	0	0	0		0	0	0	0	0	0	0	0	NA	NA	NA	0	0	0	0
TID_179246	0	#N/A	#N/A	#N/A	0	0	0	1	0.634304	0.412918	0.511594	Inf	2.22344e-05	9.2722e-07	0.235573	0.0631168	0.0293948	0	0.0138775		0	0	0.0231154	0.00726663	0.159746	0.200533	0.319451	0.246598	42.8442	0.00333994	0.015942	0.0426839	0.0120218	0.0195783	0.0263191
TID_179215	0	#N/A	#N/A	#N/A	2.55168	4.74355	3.74061	0.125643	0.0842077	0.0677155	0.0750665	0.04447	0.00240865	0.0151828	0.0900124	0.803323	0.327797	0.146578	0.232132		0.320054	2.04083	1.41775	1.2459	0	0.0254118	0.0193607	0.0176278	0.0109949	7.74232e-11	6.85186e-08	0	0	0	0
TID_179208	0	#N/A	#N/A	#N/A	1.04493	1.22051	1.14017	0.906008	0.28648	0.460745	0.383071	0.762728	1	0.574755	2.74745	0.287408	0.627292	0.374	0.49358		0.34645	2.24628	2.52125	1.67132	1.51512	2.37745	2.46998	2.24891	1.38944	0.845508	0.261019	0.683163	0.627115	1.29983	0.800877
TID_179172	0	#N/A	#N/A	#N/A	0.104305	0	0.0477275	1	0.0464691	0	0.0207123	0.770851	1	1	0.414314	1	0.180891	0	0.0853999		0	0.0331239	0.0711245	0.0335383	0	0.0280465	0.021368	0.0194555	0.591766	1	1	0	0	0	0
TID_179142	0	#N/A	#N/A	#N/A	0.487936	0.222956	0.344204	0.403028	0.706488	0.495286	0.589423	3.59189	0.0615075	9.52536e-05	0.328631	0.0447011	1.41034	0.441453	0.89887		0.0125184	0.193691	0.166359	0.122026	0.344902	0.481069	0.266556	0.356464	3.71083	0.0820518	1	0.31999	0.490275	0.328772	0.384091
TID_179063	0	#N/A	#N/A	#N/A	2.19285	1.72138	1.93711	1	1.73678	0.960185	1.30633	1.41965	0.941722	0.773679	0.859327	1	1.92789	1.2754	1.58344		0.393816	1.93438	3.07363	1.7562	1.63615	2.17837	2.4458	2.19281	1.2927	0.895687	0.92217	1.08335	0.972072	1.31924	1.0956
TID_178989	0	#N/A	#N/A	#N/A	0	0.0494526	0.0268243	1	0.731277	0.084008	0.37251	29.2979	0.484474	0.108071	0.1021	0.375137	0	0	0		0	0	0	0	0.110501	0.031526	0.0240189	0.0437383	Inf	0.793738	1	0	0	0.135429	0.0303428
TID_178964	0	#N/A	#N/A	#N/A	0.0237346	0	0.0108604	0.570337	0	0	0	0	1	0.548973	Inf	0.802581	0.0823234	0	0.0388654		0.043843	0.0753733	0.129475	0.0814039	0.0894774	0.0765836	0.0680718	0.0752604	0.832172	1	0.447165	0	0.0336683	0.054831	0.0245698
TID_178934	0	#N/A	#N/A	#N/A	0.496612	2.01086	1.31798	0.045492	0.353994	0	0.157783	0.238132	0.916875	0.518354	0.0267961	0.755414	0.129187	0.0385116	0.0813203		0	0	0	0	0	0.0267067	0	0.00926304	Inf	1	0.0254775	0	0	0	0
TID_178379	0	#N/A	#N/A	#N/A	0.0798308	0.0224478	0.0487048	0.752286	0.0948414	0.0190667	0.0528411	2.1003	1	0.296806	0.237175	0.952208	0	0.0206359	0.0108936		0	0	0	0	0	0.0572417	0.0218055	0.0297808	Inf	0.722699	1	0.0167531	0.00943688	0	0.01033
TID_178270	0	#N/A	#N/A	#N/A	0	0	0	NA	0	0	0	NA	NA	NA	NA	NA	0	0	0		0	0	0	0	0	0	0	0	NA	NA	NA	0	0	0	0
TID_178210	0	#N/A	#N/A	#N/A	0	0	0	1	0	0	0	NA	NA	1	Inf	1	0.0292676	0	0.0138174		0	0.0428747	0.0230154	0.0217055	0	0.0544539	0.0414872	0.037774	1.80285	1	0.971638	0	0	0	0
TID_178085	0	#N/A	#N/A	#N/A	0	0	0	1	0	0	0	NA	NA	1	Inf	1	0	0	0		0.0193972	0	0.0644431	0.0270113	0.0890707	0.0169412	0	0.0235038	1.17543	1	1	0	0	0.0363879	0.00815271
TID_178043	0	#N/A	#N/A	#N/A	0	0	0	0.84623	0	0	0	NA	NA	1	Inf	0.363688	0	0	0		0.0344144	0.0354984	0.228669	0.0958466	0.368734	0.420798	0.183198	0.302327	3.2994	0.351343	0.039034	0	0.0198208	0	0.00723224
TID_177970	0	#N/A	#N/A	#N/A	0.528597	0.222956	0.36281	0.896939	0	0	0	0	1	0.643607	Inf	1	0.22918	0.20496	0.216395		0	1.51079	2.16267	1.18976	0.249096	0.568536	0.974597	0.690175	0.67723	0.846132	1	0.249592	1.49966	0.610576	0.786598
TID_177948	0	#N/A	#N/A	#N/A	0	0	0	NA	0	0	0	NA	NA	NA	NA	NA	0	0	0		0	0	0	0	0	0	0	0	NA	NA	NA	0	0	0	0
TID_177559	0	#N/A	#N/A	#N/A	0.0346525	0	0.0158561	1	0	0	0	0	1	NA	Inf	1	0.030048	0	0.0141859		0	0	0	0	0	0.0372707	0.0141978	0.0193906	Inf	1	1	0	0	0.06004	0.013452
TID_177466	0	#N/A	#N/A	#N/A	0	0	0	NA	0	0	0	NA	NA	NA	NA	NA	0	0	0		0	0	0	0	0	0	0	0	NA	NA	NA	0	0	0	0
TID_177045	0	#N/A	#N/A	#N/A	0	0.0269006	0.0145915	1	0	0	0	0	1	1	Inf	1	0	0	0		0	0.0405073	0	0.0136714	0.0300545	0.0342982	0.078393	0.0535324	5.02263	0.814945	0.961149	0.0200763	0.0226176	0.0184172	0.0206318
TID_176918	0	#N/A	#N/A	#N/A	1.50906	2.43993	2.01398	0.748915	0.112051	0	0.0499434	0.0481392	0.126516	0.000887052	14.3852	0.242952	1.85377	1.17026	1.49295		1.16149	4.79228	3.34428	3.07308	0.829651	2.36699	0.618293	1.26665	0.36517	0.0807787	0.768217	0.67296	2.76501	2.90516	1.93643
TID_176222	0	#N/A	#N/A	#N/A	0	0	0	1	0	0	0	NA	NA	1	Inf	1	0	0	0		0.033928	0	0	0.0118115	0	0.0296322	0	0.0102777	0.195554	1	1	0	0	0.0636466	0.01426
TID_176096	0	#N/A	#N/A	#N/A	0.623744	0.65772	0.642173	1	0	0.111731	0.0619298	0.23497	1	1	1.78561	1	0.405649	0.120927	0.255346		0.0960162	0.594243	0.212662	0.300838	0.293933	0.251577	0.127781	0.203602	0.790807	1	0.635775	0	0.0553001	0	0.0201779
TID_175712	0	#N/A	#N/A	#N/A	0.154903	0.0871152	0.118133	0.931287	0.460075	0.295975	0.369118	6.56338	0.254177	0.535678	1.33991	1	0.492509	0.280293	0.380482		0.0317934	0.393538	0.422508	0.276709	0.43798	1.13848	1.35397	1.09795	4.11914	0.015424	0.00306778	0.0650152	0.164802	0.149106	0.120266
TID_175389	0	#N/A	#N/A	#N/A	4.57794	3.62047	4.05859	0.170805	2.167	0.717536	1.36359	0.687338	1	0.683661	0.371979	0.328906	3.72155	1.44224	2.51832		0.528529	1.36294	2.04858	1.28799	0.943823	1.23096	0.527534	0.853899	0.648254	0.793935	0.00680272	1.351	1.47129	0.743615	1.25881
TID_174816	0	#N/A	#N/A	#N/A	2.71359	3.03067	2.88558	1	0.953528	0.492929	0.698228	0.51358	0.557534	0.249603	1.12796	1	1.59078	1.067	1.31428		0.494201	4.29661	4.56077	3.0559	1.04462	2.34312	1.17445	1.5541	0.55296	0.0847641	0.251906	0.541395	0.772575	1.03746	0.736891
TID_174574	0	#N/A	#N/A	#N/A	0	0	0	0.828659	0.0784987	0	0.0349886	Inf	1	1	2.29499	1	0	0	0		0.108493	0.167865	0.120148	0.132195	0.166064	0.047378	0.144385	0.115029	0.690425	1	0.760962	0	0	0	0
TID_174067	0	#N/A	#N/A	#N/A	0.601296	0.811582	0.71536	0.0112522	0.964384	0.0861676	0.477608	1.32364	1	0.144929	2.15791	0.539212	0.556159	0.248692	0.393849		0.468974	3.36076	3.9635	2.54351	1.32232	2.22043	1.82309	1.8618	0.783529	0.626005	0.0367204	0.807593	1.56376	1.62062	1.26566
TID_174018	0	#N/A	#N/A	#N/A	0	0	0	0.443064	0	0	0	NA	NA	0.757148	Inf	1	0	0	0		0	0.356261	0.305989	0.216431	0	0.180991	0	0.0627754	0.304562	0.55758	1	0.105942	0.0795685	0.097187	0.0943573
TID_173968	0	#N/A	#N/A	#N/A	0	0.0409794	0.0222282	1	0	0	0	0	1	1	Inf	1	0	0.0753437	0.0397735		0.0598232	0.0617074	0.0331249	0.0520662	0	0.078373	0.079614	0.0634273	0.507788	1	1	0	0.0689098	0.112224	0.0502877
TID_173527	0	#N/A	#N/A	#N/A	0	0.141826	0.07693	0.807698	1.08608	0.361393	0.6844	19.6002	0.00298373	2.65181e-07	0.451344	0.425515	0	0	0		0	0	0	0	0.316909	0.655502	0.757728	0.63503	Inf	3.44789e-07	0.0106793	0	0	0.0485499	0.0108776
TID_173451	0	#N/A	#N/A	#N/A	0	0	0	1	0.782776	0.275392	0.501544	Inf	0.00255584	0.000968656	1.11365	1	0	0	0		0.0338085	0	0.0374405	0.0235398	0.46574	1.24017	1.48477	1.19826	21.2412	1.3011e-06	3.94977e-05	0.0691359	0.0778875	0.126845	0.0852589
TID_173310	0	#N/A	#N/A	#N/A	0.495035	0.1392	0.302022	0.312539	0	0.17735	0.0983013	0.760643	1	0.284873	2.4163	0.967354	0.143086	0	0.0675517		0.101604	1.72928	1.57528	1.11422	0.311041	0.843028	0.473261	0.569407	0.576899	0.397964	0.752368	0.0519434	0.585186	0.810063	0.41637
TID_173096	0	#N/A	#N/A	#N/A	0.195531	0.0824727	0.134205	1	0.392001	0	0.174724	2.41672	1	0.956567	0.163228	0.902414	0	0	0		0	0.248377	0.166663	0.136221	0.0460711	0.0525762	0.0400566	0.0455893	0.487421	0.677782	0.816487	0.0153876	0	0	0.00632537
TID_173093	0	#N/A	#N/A	#N/A	0	0	0	1	0.0303368	0.073186	0.0540872	Inf	0.818183	0.633198	14.1792	8.85243e-05	0.0590464	0.0792095	0.0696904		0	0	0.0232164	0.00729836	1.1552	1.39155	2.10643	1.67022	293.104	2.40984e-13	3.78681e-10	0	0.0362228	0.078655	0.0308397
TID_172773	0	#N/A	#N/A	#N/A	0.352797	0.714266	0.548866	0.0350204	0.06287	0.0505568	0.0560451	0.226854	0.872086	0.00157743	7.33304	0.510244	0.48947	0.109436	0.288852		0.477908	6.13961	7.31327	4.53753	0.332504	1.78343	0.520373	0.921274	0.212131	0.0215037	0.85671	0.599699	1.25113	1.8338	1.1139
TID_172579	0	#N/A	#N/A	#N/A	0.103957	0.0876959	0.0951368	1	0.185257	0.223461	0.206433	4.796	1	0.88035	4.2857	0.222528	0	0	0		0.0640108	0.132054	0.141775	0.111422	0.979778	1.95671	2.42783	1.97784	12.6057	1.02666e-05	0.000301561	0.0654487	0.294934	0.18012	0.174876
TID_171978	0	#N/A	#N/A	#N/A	0.290236	0.222579	0.253537	1	0.235098	0.132337	0.17814	1.47951	1	0.886014	0.395585	0.577273	0.228792	0.184152	0.205227		0.0812319	0.234614	0.251884	0.186645	0.124337	0.156083	0.108105	0.127958	0.632043	0.873921	0.673284	0.132891	0.140356	0.121909	0.133154
TID_171426	0	#N/A	#N/A	#N/A	0	0	0	1	0	0	0	NA	NA	1	Inf	1	0	0	0		0	0	0.0312738	0.00983132	0.086451	0.0246644	0	0.0256641	6.21723	1	1	0	0.0162647	0.0264882	0.0118694
TID_171334	0	#N/A	#N/A	#N/A	0	0	0	1	0.0378591	0	0.0168746	Inf	1	1	0.214369	1	0	0.03295	0.0173941		0	0.053973	0	0.0182161	0	0.0228499	0	0.00792533	0.466446	1	1	0.0133751	0	0	0.00549808
TID_171303	0	#N/A	#N/A	#N/A	2.70209	2.48316	2.58334	1	1.33159	0.973452	1.13308	0.944081	1	1	1.99769	0.125783	3.52112	1.75595	2.5893		0.408975	3.42279	3.1292	2.28129	2.67471	4.97634	5.56643	4.78947	2.1516	0.0446374	0.0843338	2.42819	2.67668	2.45856	2.52566
TID_171186	0	#N/A	#N/A	#N/A	10.7877	5.08924	7.69672	0.00840789	0.09111	0.036633	0.0609146	0.016084	0.000599211	0.195829	2.89543	0.987175	1.59599	0.555073	1.0465		0.283326	1.10406	0.488077	0.624692	0.240929	0.302443	0.418953	0.343309	0.460446	0.488881	0.000178789	0.482818	0.852166	0.501974	0.621878
TID_171163	0	#N/A	#N/A	#N/A	0	0	0	1	0.197924	0.0477481	0.114685	Inf	0.0641224	0.0731994	1.11614	1	0	0.017226	0.0090935		0	0.0141083	0.0302938	0.0142848	0.209354	0.262806	0.200226	0.223738	22.032	0.00132365	0.00163251	0	0.015755	0.0256581	0.0114974
TID_170954	0	#N/A	#N/A	#N/A	0.152878	0.515858	0.349768	1	0	0	0	0	1	1	Inf	1	0	0	0		0	0.291295	0.208492	0.163855	0	0.0822148	0.125275	0.0855469	0.535794	1	0.757339	0	0	0	0
TID_170950	0	#N/A	#N/A	#N/A	0	0.110079	0.0597093	1	0	0	0	0	1	NA	Inf	1	0	0.151791	0.0801294		0	0	0	0	0	0.105262	0.106929	0.085189	Inf	0.631756	1	0.0205383	0.0231381	0.075364	0.0337706
TID_170908	0	#N/A	#N/A	#N/A	0	0	0	NA	0	0	0	NA	NA	NA	NA	NA	0	0	0		0	0	0	0	0	0	0	0	NA	NA	NA	0	0	0	0
TID_170788	0	#N/A	#N/A	#N/A	0.0397796	0	0.0182022	1	0.106334	0.0285027	0.0631937	6.58791	1	0.855261	8.0213	0.0351396	0.0689879	0	0.0325696		0	0	0.0813758	0.0255815	0.637356	1.21938	0.929017	0.972005	48.3145	2.28259e-08	3.30585e-06	0.137743	0.211608	0.229745	0.185308
TID_170777	0	#N/A	#N/A	#N/A	0.0278955	0	0.0127643	1	0.0248556	0.0199876	0.0221574	3.50451	1	1	1.64806	1	0	0	0		0	0	0.0380433	0.0119594	0.078873	0.0750081	0.0457175	0.0624385	7.93738	0.553578	0.71007	0	0	0.0483327	0.010829
TID_170649	0	#N/A	#N/A	#N/A	0.617569	0.325604	0.4592	1	0	0	0	0	0.604829	0.739742	Inf	1	0.0669387	0.119729	0.0948065		0.0950655	0.34321	0.210557	0.215121	0	0.0415144	0.126515	0.0719949	0.218349	0.636011	0.204362	0.097201	0.164258	0.133752	0.129858
TID_170612	0	#N/A	#N/A	#N/A	6.20897	5.07146	5.59196	0.0632436	5.03472	4.23698	4.59255	1.77552	0.452114	0.601302	1.34507	0.807212	4.32996	1.47761	2.82422		2.24532	21.4495	18.5706	13.8589	8.17399	13.0735	14.7253	12.8558	0.993313	1	0.0110405	3.36091	3.37859	3.1306	3.31576
TID_170177	0	#N/A	#N/A	#N/A	0	0	0	1	0	0	0	NA	NA	1	NA	NA	0	0	0		0	0	0.195103	0.061333	0	0	0	0	0	1	NA	0	0	0	0
TID_144329	0	#N/A	#N/A	#N/A	0	0	0	NA	0	0	0	NA	NA	NA	NA	NA	0	0	0		0	0	0	0	0	0	0	0	NA	NA	NA	0	0	0	0
TID_144328	0	#N/A	#N/A	#N/A	0	0	0	NA	0	0	0	NA	NA	NA	NA	NA	0	0	0		0	0	0	0	0	0	0	0	NA	NA	NA	0	0	0	0
TID_144312	0	#N/A	#N/A	#N/A	0	0	0	NA	0	0	0	NA	NA	NA	NA	NA	0	0	0		0	0	0	0	0	0	0	0	NA	NA	NA	0	0	0	0
TID_144309	0	#N/A	#N/A	#N/A	0	0	0	NA	0	0	0	NA	NA	NA	NA	NA	0	0	0		0	0	0	0	0	0	0	0	NA	NA	NA	0	0	0	0
TID_144306	0	#N/A	#N/A	#N/A	0	0	0	NA	0	0	0	NA	NA	NA	NA	NA	0	0	0		0	0	0	0	0	0	0	0	NA	NA	NA	0	0	0	0
TID_144296	0	#N/A	#N/A	#N/A	0	0	0	NA	0	0	0	NA	NA	NA	NA	NA	0	0	0		0	0	0	0	0	0	0	0	NA	NA	NA	0	0	0	0
TID_144292	0	#N/A	#N/A	#N/A	0	0	0	NA	0	0	0	NA	NA	NA	NA	NA	0	0	0		0	0	0	0	0	0	0	0	NA	NA	NA	0	0	0	0
TID_144290	0	#N/A	#N/A	#N/A	0	0	0	NA	0	0	0	NA	NA	NA	NA	NA	0	0	0		0	0	0	0	0	0	0	0	NA	NA	NA	0	0	0	0
TID_144289	0	#N/A	#N/A	#N/A	0	0	0	NA	0	0	0	NA	NA	NA	NA	NA	0	0	0		0	0	0	0	0	0	0	0	NA	NA	NA	0	0	0	0
TID_144280	0	#N/A	#N/A	#N/A	0	0	0	NA	0	0	0	NA	NA	NA	NA	NA	0	0	0		0	0	0	0	0	0	0	0	NA	NA	NA	0	0	0	0
TID_144276	0	#N/A	#N/A	#N/A	0	0	0	NA	0	0	0	NA	NA	NA	NA	NA	0	0	0		0	0	0	0	0	0	0	0	NA	NA	NA	0	0	0	0
TID_144275	0	#N/A	#N/A	#N/A	0	0	0	NA	0	0	0	NA	NA	NA	NA	NA	0	0	0		0	0	0	0	0	0	0	0	NA	NA	NA	0	0	0	0
TID_144273	0	#N/A	#N/A	#N/A	0	0	0	NA	0	0	0	NA	NA	NA	NA	NA	0	0	0		0	0	0	0	0	0	0	0	NA	NA	NA	0	0	0	0
TID_144265	0	#N/A	#N/A	#N/A	1.31777	3.14964	2.31142	0.960739	0.391388	1.25894	0.872251	0.903091	1	1	0.581058	1	0.190445	0.681276	0.449552		0.270468	2.51088	1.04833	1.27115	0.206995	1.41734	1.79973	1.35188	0.916248	1	0.787357	0.898767	0.93465	0.76107	0.881009
TID_144223	0	#N/A	#N/A	#N/A	0	0	0	NA	0	0	0	NA	NA	NA	NA	NA	0	0	0		0	0	0	0	0	0	0	0	NA	NA	NA	0	0	0	0
TID_144184	0	#N/A	#N/A	#N/A	0	0	0	NA	0	0	0	NA	NA	NA	NA	NA	0	0	0		0	0	0	0	0	0	0	0	NA	NA	NA	0	0	0	0
TID_144178	0	#N/A	#N/A	#N/A	0	0	0	NA	0	0	0	NA	NA	NA	NA	NA	0	0	0		0	0	0	0	0	0	0	0	NA	NA	NA	0	0	0	0
TID_144168	0	#N/A	#N/A	#N/A	0	0	0	NA	0	0	0	NA	NA	NA	NA	NA	0	0	0		0	0	0	0	0	0	0	0	NA	NA	NA	0	0	0	0
TID_144147	0	#N/A	#N/A	#N/A	0	0	0	NA	0	0	0	NA	NA	NA	NA	NA	0	0	0		0	0	0	0	0	0	0	0	NA	NA	NA	0	0	0	0
TID_144129	0	#N/A	#N/A	#N/A	0	0	0	NA	0	0	0	NA	NA	NA	NA	NA	0	0	0		0	0	0	0	0	0	0	0	NA	NA	NA	0	0	0	0
TID_144122	0	#N/A	#N/A	#N/A	0	0	0	NA	0	0	0	NA	NA	NA	NA	NA	0	0	0		0	0	0	0	0	0	0	0	NA	NA	NA	0	0	0	0
TID_144119	0	#N/A	#N/A	#N/A	0	0	0	NA	0	0	0	NA	NA	NA	NA	NA	0	0	0		0	0	0	0	0	0	0	0	NA	NA	NA	0	0	0	0
TID_144116	0	#N/A	#N/A	#N/A	0	0	0	NA	0	0	0	NA	NA	NA	NA	NA	0	0	0		0	0	0	0	0	0	0	0	NA	NA	NA	0	0	0	0
TID_144115	0	#N/A	#N/A	#N/A	0	0	0	NA	0	0	0	NA	NA	NA	NA	NA	0	0	0		0	0	0	0	0	0	0	0	NA	NA	NA	0	0	0	0
TID_144113	0	#N/A	#N/A	#N/A	0	0	0	NA	0	0	0	NA	NA	NA	NA	NA	0	0	0		0	0	0	0	0	0	0	0	NA	NA	NA	0	0	0	0
TID_144106	0	#N/A	#N/A	#N/A	0	0	0	NA	0	0	0	NA	NA	NA	NA	NA	0	0	0		0	0	0	0	0	0	0	0	NA	NA	NA	0	0	0	0
TID_144102	0	#N/A	#N/A	#N/A	0	0	0	NA	0	0	0	NA	NA	NA	NA	NA	0	0	0		0	0	0	0	0	0	0	0	NA	NA	NA	0	0	0	0
TID_144099	0	#N/A	#N/A	#N/A	0	0	0	NA	0	0	0	NA	NA	NA	NA	NA	0	0	0		0	0	0	0	0	0	0	0	NA	NA	NA	0	0	0	0
TID_144093	0	#N/A	#N/A	#N/A	0	0	0	NA	0	0	0	NA	NA	NA	NA	NA	0	0	0		0	0	0	0	0	0	0	0	NA	NA	NA	0	0	0	0
TID_144083	0	#N/A	#N/A	#N/A	0	0	0	NA	0	0	0	NA	NA	NA	NA	NA	0	0	0		0	0	0	0	0	0	0	0	NA	NA	NA	0	0	0	0
TID_144073	0	#N/A	#N/A	#N/A	0	0	0	NA	0	0	0	NA	NA	NA	NA	NA	0	0	0		0	0	0	0	0	0	0	0	NA	NA	NA	0	0	0	0
TID_144059	0	#N/A	#N/A	#N/A	0	0	0	NA	0	0	0	NA	NA	NA	NA	NA	0	0	0		0	0	0	0	0	0	0	0	NA	NA	NA	0	0	0	0
TID_144056	0	#N/A	#N/A	#N/A	0	0	0	NA	0	0	0	NA	NA	NA	NA	NA	0	0	0		0	0	0	0	0	0	0	0	NA	NA	NA	0	0	0	0
TID_144054	0	#N/A	#N/A	#N/A	0	0	0	NA	0	0	0	NA	NA	NA	NA	NA	0	0	0		0	0	0	0	0	0	0	0	NA	NA	NA	0	0	0	0
TID_144041	0	#N/A	#N/A	#N/A	0	0	0	NA	0	0	0	NA	NA	NA	NA	NA	0	0	0		0	0	0	0	0	0	0	0	NA	NA	NA	0	0	0	0
TID_144040	0	#N/A	#N/A	#N/A	0	0	0	NA	0	0	0	NA	NA	NA	NA	NA	0	0	0		0	0	0	0	0	0	0	0	NA	NA	NA	0	0	0	0
TID_144011	0	#N/A	#N/A	#N/A	0	0	0	NA	0	0	0	NA	NA	NA	NA	NA	0	0	0		0	0	0	0	0	0	0	0	NA	NA	NA	0	0	0	0
TID_144009	0	#N/A	#N/A	#N/A	0	0	0	NA	0	0	0	NA	NA	NA	NA	NA	0	0	0		0	0	0	0	0	0	0	0	NA	NA	NA	0	0	0	0
TID_144007	0	#N/A	#N/A	#N/A	0	0	0	NA	0	0	0	NA	NA	NA	NA	NA	0	0	0		0	0	0	0	0	0	0	0	NA	NA	NA	0	0	0	0
TID_144005	0	#N/A	#N/A	#N/A	0	0	0	NA	0	0	0	NA	NA	NA	NA	NA	0	0	0		0	0	0	0	0	0	0	0	NA	NA	NA	0	0	0	0
TID_143976	0	#N/A	#N/A	#N/A	0	0	0	NA	0	0	0	NA	NA	NA	NA	NA	0	0	0		0	0	0	0	0	0	0	0	NA	NA	NA	0	0	0	0
TID_143973	0	#N/A	#N/A	#N/A	0.528597	1.33773	0.967493	0.471377	0	0.189374	0.104966	0.271701	1	1	0.810446	1	1.37508	0.20496	0.757381		0	0	0.180222	0.0566551	0.249096	0.142134	0.108289	0.147895	4.41181	1	0.397288	0.0831974	0.187458	0.152644	0.1368
TID_143971	0	#N/A	#N/A	#N/A	1.7878	1.50815	1.63611	1	0.530991	0.640494	0.591686	0.799333	1	0.846977	0.915755	1	6.71775	2.77284	4.63525		1.10082	1.89249	4.26679	2.36327	0.842484	0.961442	1.34292	1.11156	0.393411	0.459478	1	4.03322	8.45352	6.3673	6.16905
TID_143955	0	#N/A	#N/A	#N/A	0	0	0	NA	0	0	0	NA	NA	NA	NA	NA	0	0	0		0	0	0	0	0	0	0	0	NA	NA	NA	0	0	0	0
TID_143951	0	#N/A	#N/A	#N/A	0	0	0	NA	0	0	0	NA	NA	NA	NA	NA	0	0	0		0	0	0	0	0	0	0	0	NA	NA	NA	0	0	0	0
TID_143949	0	#N/A	#N/A	#N/A	0	0	0	NA	0	0	0	NA	NA	NA	NA	NA	0	0	0		0	0	0	0	0	0	0	0	NA	NA	NA	0	0	0	0
TID_143946	0	#N/A	#N/A	#N/A	9.67198	14.653	12.3738	1	0.703507	0.848587	0.783922	0.14284	0.00387603	0.126348	1.6006	1	7.18871	7.95972	7.59572		0.972316	21.0618	18.3051	13.2014	0.930169	2.22917	4.52893	3.01905	0.240525	0.106499	0.00547385	14.7881	12.95	8.664	12.7453
TID_143939	0	#N/A	#N/A	#N/A	0	0	0	NA	0	0	0	NA	NA	NA	NA	NA	0	0	0		0	0	0	0	0	0	0	0	NA	NA	NA	0	0	0	0
TID_143897	0	#N/A	#N/A	#N/A	0	0	0	NA	0	0	0	NA	NA	NA	NA	NA	0	0	0		0	0	0	0	0	0	0	0	NA	NA	NA	0	0	0	0
TID_143884	0	#N/A	#N/A	#N/A	0	0	0	NA	0	0	0	NA	NA	NA	NA	NA	0	0	0		0	0	0	0	0	0	0	0	NA	NA	NA	0	0	0	0
TID_143825	0	#N/A	#N/A	#N/A	0	0	0	NA	0	0	0	NA	NA	NA	NA	NA	0	0	0		0	0	0	0	0	0	0	0	NA	NA	NA	0.654487	1.19817	0.7505	0.874378
TID_143807	0	#N/A	#N/A	#N/A	1.02815	0.867322	0.940913	1	0.610737	0.613905	0.612493	1.42379	1	1	1.23905	1	1.78307	0.398659	1.05225		0.422049	1.74137	1.86956	1.32237	1.61502	1.38229	1.19355	1.34243	1.10261	1	0.879006	1.07882	1.58	1.1876	1.28607
TID_143721	0	#N/A	#N/A	#N/A	0	0	0	NA	0	0	0	NA	NA	NA	NA	NA	0	0	0		0	0	0	0	0	0	0	0	NA	NA	NA	0	0	0	0
TID_143688	0	#N/A	#N/A	#N/A	0	0	0	NA	0	0	0	NA	NA	NA	NA	NA	0	0	0		0	0	0	0	0	0	0	0	NA	NA	NA	0	0	0	0
TID_143513	0	#N/A	#N/A	#N/A	0	0	0	NA	0	0	0	NA	NA	NA	NA	NA	0	0	0		0	0	0	0	0	0	0	0	NA	NA	NA	0	0	0	0
TID_143500	0	#N/A	#N/A	#N/A	0	0	0	NA	0	0	0	NA	NA	NA	NA	NA	0	0	0		0	0	0	0	0	0	0	0	NA	NA	NA	0	0	0	0
TID_143465	0	#N/A	#N/A	#N/A	0.798308	0.134687	0.438344	1	0.142262	0.572	0.380456	1.93431	1	0.715773	1.36597	1	0.276893	0	0.130723		0	0.202813	0.217743	0.1369	1.05334	1.03035	1.04667	1.04233	11.0129	0.0505228	0.543288	0.201037	0.283106	0.0922116	0.2066
TID_143462	0	#N/A	#N/A	#N/A	0	0.62049	0.336569	1	0	0	0	0	1	1	Inf	1	0.255125	0.114082	0.180669		0	0.280303	0.200625	0.157672	0	0.0791123	0.241095	0.137198	0.888475	1	0.95421	0.138924	0.0521699	0.169925	0.114215
TID_143436	0	#N/A	#N/A	#N/A	0	0	0	NA	0	0	0	NA	NA	NA	Inf	1	0	0	0		0	0	0	0	0	0.173502	0	0.0601778	Inf	1	1	0	0	0.124221	0.0278316
TID_143382	0	#N/A	#N/A	#N/A	0.579329	0.488708	0.530174	1	0.387147	0.933971	0.69024	2.9789	0.954846	0.442412	0.58965	1	0	0.336947	0.177872		0.0891791	0.367952	0.296279	0.24837	0.546006	0.623101	1.3055	0.918503	3.22221	0.245875	0.835519	0.136774	0.0513623	0	0.0749645
TID_143287	0	#N/A	#N/A	#N/A	0	0	0	NA	0	0	0	NA	NA	NA	Inf	1	0	0	0		0	0	0	0	0.123501	0.0704698	0	0.0488839	Inf	0.793058	0.984931	0	0	0.113521	0.0254344
TID_143091	0	#N/A	#N/A	#N/A	0.0986937	0	0.0451599	1	0	0	0	0	1	1	Inf	0.446925	0	0	0		0	0.250735	0.403789	0.21156	0.372068	0.849206	0.363932	0.533856	3.32256	0.561063	0.148734	0.0621348	0.0700001	0.456	0.15325
TID_143038	0	#N/A	#N/A	#N/A	0	0	0	1	0	0.0685464	0.0379938	Inf	1	1	0	1	0	0	0		0	0	0.0652338	0.0205071	0	0	0	0	0	1	NA	0	0	0	0
TID_143018	0	#N/A	#N/A	#N/A	0.751499	0.0528289	0.372524	0.00590717	0.223201	0.0448717	0.124357	0.631638	1	0.00719992	1.38552	1	0.217215	0.242824	0.230734		0.501289	2.50584	3.24545	2.04049	0.295114	0.336783	0.256587	0.292028	0.157658	1.29003e-05	1	0.177421	0.288715	0.253181	0.235004
TID_142713	0	#N/A	#N/A	#N/A	0.0597456	0.3528	0.218705	1	0	0	0	0	0.960388	0.897272	Inf	1	0.259035	0	0.122292		0.0735756	0.189733	0.0814797	0.115264	0	0.192779	0.0734371	0.100296	0.498478	1	0.86393	0.0564213	0.169502	0.0690115	0.100503
TID_142500	0	#N/A	#N/A	#N/A	0	0	0	NA	0	0	0	NA	NA	NA	NA	NA	0	0	0		0	0	0	0	0	0	0	0	NA	NA	NA	0	0.0289529	0	0.0105644
TID_142432	0	#N/A	#N/A	#N/A	0	0	0	NA	0	0	0	NA	NA	NA	NA	NA	0	0	0		0	0	0	0	0	0	0	0	NA	NA	NA	0	0	0	0
TID_142342	0	#N/A	#N/A	#N/A	2.56333	2.34256	2.44358	1	1.80816	1.14792	1.4422	1.25937	1	0.825423	0.72224	0.983179	0.324148	0.165653	0.24048		0.460351	2.54385	2.80394	1.90027	1.50993	2.46982	1.96922	2.05195	1.10039	1	1	0.184915	0.151507	0.339267	0.207308
TID_142179	0	#N/A	#N/A	#N/A	0	0	0	1	0	0	0	NA	NA	1	NA	NA	0.0898447	0.120525	0.106041		0	0	0.0353259	0.0111051	0	0	0	0	0	1	NA	0	0	0.149601	0.0335182
TID_142020	0	#N/A	#N/A	#N/A	0	0	0	NA	0	0	0	NA	NA	NA	NA	NA	0	0	0		0	0	0	0	0	0	0	0	NA	NA	NA	0	0	0	0
TID_141890	0	#N/A	#N/A	#N/A	0	0	0	1	0	0	0	NA	NA	1	NA	NA	0	0	0		0	0.0676044	0.0362905	0.0342251	0	0	0	0	0	0.919292	NA	0	0	0	0
TID_141246	0	#N/A	#N/A	#N/A	2.49673	1.84753	2.14459	1	0.702519	0.345235	0.504485	0.490791	0.64599	0.784836	1.04114	1	0.303857	0.101904	0.197247		0.32365	2.69857	1.85183	1.6056	0.454111	1.31913	1.31011	1.14383	0.677552	0.637863	0.288014	0.303344	0.341742	0.278275	0.311738
TID_140924	0	#N/A	#N/A	#N/A	0.03544	0.0597927	0.0486495	1	0	0	0	0	1	1	Inf	1	0.0614619	0.0274833	0.0435248		0	0.112546	0.120831	0.0759693	0	0.0190589	0.029041	0.0198313	0.266659	0.70139	1	0.211964	0.289069	0.22515	0.243053
TID_140911	0	#N/A	#N/A	#N/A	0	0	0	NA	0	0	0	NA	NA	NA	Inf	1	0	0	0		0	0	0	0	0.0392959	0	0	0.00777699	Inf	1	1	0	0	0	0
TID_140908	0	#N/A	#N/A	#N/A	0	0	0	NA	0	0	0	NA	NA	NA	Inf	1	0	0	0		0	0	0	0	0.0430567	0.0737043	0.0374357	0.0511276	Inf	0.64237	0.89452	0.0431424	0	0	0.0177345
TID_140637	0	#N/A	#N/A	#N/A	0	0	0	1	0	0	0	NA	NA	1	NA	NA	0	0	0		0.0232485	0.0239807	0	0.0161872	0	0	0	0	0	0.967564	NA	0	0	0.0218063	0.0048857
TID_140511	0	#N/A	#N/A	#N/A	0.180065	0.0303797	0.0988719	1	0.673856	0.593488	0.62931	13.2046	0.0019842	5.829e-05	0.904479	1	0.0312278	0.0558552	0.0442285		0.0443493	0.0686193	0.0736705	0.061758	0.644889	1.22012	1.50504	1.23598	12.9696	1.04835e-08	1.81254e-05	0.0566819	0.0383142	0.0207991	0.0419403
TID_140386	0	#N/A	#N/A	#N/A	0	0	0	NA	0	0	0	NA	NA	NA	Inf	1	0	0	0		0	0	0	0	0.0632115	0	0.0137398	0.0187651	Inf	0.917235	1	0	0	0.0193677	0.00433934
TID_139591	0	#N/A	#N/A	#N/A	0	0	0	NA	0	0	0	NA	NA	NA	NA	NA	0	0	0		0	0	0	0	0	0	0	0	NA	NA	NA	0	0	0	0
TID_139400	0	#N/A	#N/A	#N/A	0.056704	0.0239171	0.0389196	1	0.151574	0.0406293	0.0900797	4.58977	0.824218	0.165617	0.707346	1	0.0245848	0	0.0116066		0	0	0.0193329	0.00607754	0.160327	0.0457413	0.0929313	0.089902	25.5142	0.214853	0.812341	0	0.0201091	0.0163745	0.0110062
TID_138673	0	#N/A	#N/A	#N/A	0	0	0	NA	0	0	0	NA	NA	NA	NA	NA	0	0	0		0	0	0	0	0	0	0	0	NA	NA	NA	0	0	0	0
TID_138585	0	#N/A	#N/A	#N/A	0	0	0	1	0.0114765	0	0.00511535	Inf	1	1	0.641764	1	0	0	0		0.00396543	0	0.0131743	0.005522	0.00606966	0.01039	0	0.00480495	0.706216	1	1	0	0.00456774	0.0334749	0.00916674
TID_138531	0	#N/A	#N/A	#N/A	5901.66	6223.78	6076.39	2.73591e-101	5114.94	3268.74	4091.63	1.44453	0.753643	2.5237e-90	0	1.62198e-129	6916.16	2416.38	4540.75		0	0	0	0	0	0	0	0	NA	NA	4.33828e-110	0	0	0	0
TID_138440	0	#N/A	#N/A	#N/A	0	0	0	NA	0	0	0	NA	NA	NA	NA	NA	0	0	0		0	0	0	0	0	0	0	0	NA	NA	NA	0	0	0	0
TID_138421	0	#N/A	#N/A	#N/A	0	0	0	NA	0	0	0	NA	NA	NA	NA	NA	0	0	0		0	0	0	0	0	0	0	0	NA	NA	NA	0	0	0	0
TID_138414	0	#N/A	#N/A	#N/A	0	0	0	NA	0	0	0	NA	NA	NA	NA	NA	0	0	0		0	0	0	0	0	0	0	0	NA	NA	NA	0	0	0	0
TID_138407	0	#N/A	#N/A	#N/A	0	0	0	NA	0	0	0	NA	NA	NA	NA	NA	0	0	0		0	0	0	0	0	0	0	0	NA	NA	NA	0	0	0	0
TID_138405	0	#N/A	#N/A	#N/A	0	0	0	NA	0	0	0	NA	NA	NA	NA	NA	0	0	0		0	0	0	0	0	0	0	0	NA	NA	NA	0	0	0	0
TID_138318	0	#N/A	#N/A	#N/A	0	0.263088	0.142705	1	0.277885	0.223461	0.247719	4.02497	1	0.875091	0.185709	0.806716	0	0	0		0.0960162	0.198081	0	0.100279	0.146967	0.0838591	0	0.0581719	0.549749	1	1	0.147259	0.0553001	0.09006	0.10089
TID_138298	0	#N/A	#N/A	#N/A	3.70018	1.56069	2.53967	1	0.235496	0	0.104966	0.0767212	0.475643	0.683697	8.79987	0.682005	0	0	0		1.46465	1.17506	1.98244	1.52969	1.49458	1.56347	1.40775	1.47895	0.629338	1	0.822281	0.415987	0.281187	0.305288	0.341999
TID_138265	0	#N/A	#N/A	#N/A	0	0	0	NA	0	0	0	NA	NA	NA	Inf	1	0	0	0		0	0	0	0	0	0.317448	0	0.110105	Inf	0.917235	1	0	0	0.0852303	0.0190958
TID_138231	0	#N/A	#N/A	#N/A	1.03957	2.75616	1.97069	0.54654	0.264653	0.957691	0.648789	0.79329	1	0.263055	1.94166	1	2.44677	2.30336	2.37107		1.09733	5.94243	3.84817	3.59733	1.25971	5.91007	1.5212	2.9917	0.728529	0.966104	0.93462	3.17893	4.52934	6.6044	4.43915
TID_138151	0	#N/A	#N/A	#N/A	0	0	0	NA	0	0	0	NA	NA	NA	Inf	1	0	0	0		0	0	0	0	0	0.110341	0	0.038271	Inf	1	1	0	0	0	0
TID_137960	0	#N/A	#N/A	#N/A	0	0.138467	0.075108	1	0	0	0	0	1	1	NA	NA	0	0	0		0	0.104253	0	0.0351858	0	0	0	0	0	1	1	0	0	0	0
TID_137941	0	#N/A	#N/A	#N/A	0	0	0	NA	0	0	0	NA	NA	NA	NA	NA	0	0	0		0	0	0	0	0	0	0	0	NA	NA	NA	0	0	0	0
TID_137850	0	#N/A	#N/A	#N/A	0.320417	0.180197	0.244358	1	0.0951662	0.229583	0.169671	1.56708	1	1	0.817094	1	0.833525	0.331306	0.568406		0.0657645	0.542687	0.436977	0.343423	0.301986	0.344626	0.175042	0.258984	0.921496	1	1	0.134484	0.11363	0.431794	0.193487
TID_137638	0	#N/A	#N/A	#N/A	0	0	0	NA	0	0	0	NA	NA	NA	NA	NA	0	0	0		0	0	0	0	0	0	0	0	NA	NA	NA	0	0	0	0
TID_137436	0	#N/A	#N/A	#N/A	0	0	0	NA	0	0	0	NA	NA	NA	NA	NA	0	0	0		0	0	0	0	0	0	0	0	NA	NA	NA	0	0	0	0
TID_137356	0	#N/A	#N/A	#N/A	0	0	0	NA	0	0	0	NA	NA	NA	NA	NA	0	0	0		0	0	0	0	0	0	0	0	NA	NA	NA	0	0	0	0
TID_137209	0	#N/A	#N/A	#N/A	0	0	0	NA	0	0	0	NA	NA	NA	NA	NA	0	0	0		0	0	0	0	0	0	0	0	NA	NA	NA	0	0	0	0
TID_137153	0	#N/A	#N/A	#N/A	0	0	0	NA	0	0	0	NA	NA	NA	NA	NA	0	0	0		0	0	0	0	0	0	0	0	NA	NA	NA	0	0	0	0
TID_137079	0	#N/A	#N/A	#N/A	0	0	0	NA	0	0	0	NA	NA	NA	Inf	1	0	0	0		0	0	0	0	0	0.176545	0.0672529	0.0918503	Inf	1	1	0	0	0	0
TID_136920	0	#N/A	#N/A	#N/A	0	0	0	1	0	0	0	NA	NA	1	NA	NA	0	0	0		0	0.243542	0.0653675	0.102745	0	0	0	0	0	0.676634	NA	0	0	0	0
TID_136791	0	#N/A	#N/A	#N/A	0	0.144554	0.0784094	1	0.0763422	0.306952	0.204164	6.52111	0.972776	0.46355	0.885442	1	0	0	0		0	0.0544178	0	0.0183662	0.323004	0.276458	0.491464	0.383551	29.3315	0.0487399	0.404187	0.0269706	0.0607694	0	0.0332604
TID_136195	0	#N/A	#N/A	#N/A	3.78859	8.05938	6.10517	0.838316	1.71232	2.32116	2.04979	0.769909	1	1	0.508694	0.824694	1.99968	1.10707	1.52848		0.371894	5.8936	4.23078	3.44858	1.19022	3.57287	1.82222	2.30434	0.735095	0.672394	0.21098	5.20248	5.21846	4.69327	5.09422
TID_136125	0	#N/A	#N/A	#N/A	0	0	0	NA	0	0	0	NA	NA	NA	NA	NA	0	0.111969	0.0591078		0	0	0	0	0	0	0	0	NA	NA	NA	0	0.0256019	0.0416944	0.0186833
TID_136103	0	#N/A	#N/A	#N/A	0.965077	1.19975	1.09237	1	0.543099	0.181972	0.342934	0.652717	1	0.862859	1.95484	0.824527	0.70471	0.354508	0.51984		0.406583	1.45173	1.24688	1.02348	1.00531	1.3931	1.22786	1.24113	1.09975	0.989162	0.994751	0.367749	0.900653	0.645381	0.624399
TID_136000	0	#N/A	#N/A	#N/A	0	0	0	NA	0	0	0	NA	NA	NA	NA	NA	0	0	0		0	0	0	0	0	0	0	0	NA	NA	NA	0	0	0	0
TID_135959	0	#N/A	#N/A	#N/A	0	0	0	1	0	0.0584977	0.032424	Inf	1	1	0.307271	1	0.0707938	0	0.0334222		0	0.0518536	0	0.0175008	0	0	0.0669008	0.0304565	1.79676	1	1	0	0	0.0471518	0.0105644
TID_135884	0	#N/A	#N/A	#N/A	0	0	0	NA	0	0	0	NA	NA	NA	Inf	1	0	0	0		0	0	0	0	0	0	0.0507066	0.0230841	Inf	1	1	0	0	0.0714762	0.0160142
TID_135685	0	#N/A	#N/A	#N/A	0.20861	0.483941	0.357956	1	0.325284	0	0.144986	0.794831	1	1	1.57252	1	0.0452228	0.121331	0.0853999		0.0642249	0.397487	0.355622	0.268306	0.442375	0.476791	0.170944	0.330743	1.504	1	1	0	0.0554851	0.0301204	0.0269939
TID_135561	0	#N/A	#N/A	#N/A	0.207915	0.116928	0.158561	1	0	0.0496581	0.0275244	0.413974	1	1	0.799363	1	0.0600961	0.0537451	0.0567435		0.0426738	0.044018	0.28355	0.11885	0.0653185	0	0.0567913	0.0387813	0.380442	0.799728	0.757339	0.0654487	0	0.24016	0.0807118
TID_135400	0	#N/A	#N/A	#N/A	2.32245	2.31901	2.32059	0.803838	3.37855	1.86784	2.54119	2.32453	0.194582	0.60437	0.897162	1	1.64397	0.955651	1.28061		0.671238	4.06397	4.94488	3.15977	3.03761	4.35863	5.41805	4.57949	1.48123	0.582255	0.0891422	0.775835	0.57149	0.71172	0.686909
TID_134885	0	#N/A	#N/A	#N/A	0	0	0	NA	0	0	0	NA	NA	NA	Inf	1	0	0	0		0	0	0	0	0	0	0.0370378	0.0168614	Inf	1	1	0.0426839	0.016029	0.156626	0.0584868
TID_134447	0	#N/A	#N/A	#N/A	0	0	0	1	0	0	0	NA	NA	1	Inf	1	0	0	0		0	0.0258817	0.0555737	0.0262054	0	0.0438288	0.0166961	0.0228026	0.893225	1	1	0.0128275	0	0.0706045	0.0210919
TID_134044	0	#N/A	#N/A	#N/A	0.763604	0.406837	0.570085	0.220018	0.46553	0.0575931	0.239419	0.813892	1	0.232266	2.43569	0.5406	0.592442	0.155833	0.361959		0.272211	1.99102	1.86353	1.35257	0.606048	1.1455	1.35026	1.13195	0.831653	0.920028	0.270431	0.708465	0.684125	0.649917	0.686466
TID_133712	0	#N/A	#N/A	#N/A	0.118133	0	0.054055	1	0.210519	0	0.0938331	3.0834	1	1	0.930864	1	0.0512183	0	0.0241805		0.0727395	0.150061	0.120831	0.113954	0.111338	0.0952944	0.217808	0.154244	0.986787	1	0.845207	0.0185934	0.020947	0	0.0152863
TID_133333	0	#N/A	#N/A	#N/A	0	0	0	NA	0.0571781	0	0.0254855	Inf	1	1	0.85479	1	0	0	0		0	0	0	0	0.0604801	0.0345099	0	0.023939	Inf	1	1	0	0	0.22237	0.0498221
TID_133271	0	#N/A	#N/A	#N/A	0.569866	0.742939	0.663745	0.286044	0.830887	0.408318	0.596666	1.91233	0.873109	0.0278738	1.06064	1	0.76368	0.361574	0.551411		0.0318991	0.131615	0.353259	0.166577	1.07418	1.14227	1.20988	1.15957	7.83738	0.000288401	0.406013	0.538158	0.459303	0.418884	0.482662
TID_133118	0	#N/A	#N/A	#N/A	0	0	0	1	0	0	0	NA	NA	1	NA	NA	0	0	0		0.0203856	0.0210277	0.0451512	0.0283877	0	0	0	0	0	0.668547	NA	0	0	0.038242	0.00856813
TID_132708	0	#N/A	#N/A	#N/A	0.565417	0.677803	0.626378	0.0692861	0.68941	0.362485	0.508203	1.72793	0.873989	0.267573	1.80588	0.573829	0.851553	0.276931	0.548213		0.897861	2.36261	2.67857	1.95201	1.29017	2.28852	1.63383	1.79289	0.768794	1	0.0119828	0.412177	0.590994	0.80779	0.566061
TID_132422	0	#N/A	#N/A	#N/A	0.0351207	0	0.0160704	0.478467	0	0	0	0	1	0.456828	Inf	1	0	0	0		0.086501	0.133838	0.167639	0.127984	0	0.0188872	0	0.00655089	0.0287813	0.0565491	1	0.0110555	0.0498199	0.101419	0.0454458
TID_132412	0	#N/A	#N/A	#N/A	0	0	0	NA	0	0	0	NA	NA	NA	NA	NA	0	0.0255659	0.0134961		0	0	0	0	0	0	0	0	NA	NA	NA	0	0	0	0
TID_132396	0	#N/A	#N/A	#N/A	0	0	0	NA	0	0	0	NA	NA	NA	Inf	0.826319	0	0.0296389	0.0156462		0	0	0	0	0.180106	0.123322	0.0626375	0.106934	Inf	0.0770027	0.248639	0.012031	0.108432	0	0.0445102
TID_132356	0	#N/A	#N/A	#N/A	0	0	0	NA	0	0	0	NA	NA	NA	NA	NA	0	0	0		0	0	0	0	0	0	0	0	NA	NA	NA	0	0	0	0
TID_131499	0	#N/A	#N/A	#N/A	0	0	0	NA	0	0	0	NA	NA	NA	Inf	1	0	0	0		0	0	0	0	0.0266727	0.0152194	0	0.0105575	Inf	1	1	0.0178172	0	0.0326897	0.0146482
TID_131295	0	#N/A	#N/A	#N/A	0	0.0234064	0.0126962	1	0	0.0596427	0.0330586	6.76293	1	1	1.14358	1	0.120299	0.0215172	0.0681527		0.0170847	0.0352457	0.0378402	0.0297389	0.078452	0.149215	0.0227367	0.0776315	2.19887	0.735585	0.563231	0.034937	0	0.112174	0.0394942
TID_131232	0	#N/A	#N/A	#N/A	0	0	0	1	0	0.026666	0.0147804	Inf	1	1	0.984184	1	0	0	0		0	0	0.126887	0.0398884	0.0701512	0	0	0.0138835	1.06529	0.997706	1	0	0	0	0
TID_130637	0	#N/A	#N/A	#N/A	0	0	0	NA	0	0	0	NA	NA	NA	NA	NA	0	0	0		0	0	0	0	0	0	0	0	NA	NA	NA	0	0	0	0
TID_130394	0	#N/A	#N/A	#N/A	0	0	0	1	0	0	0	NA	NA	1	NA	NA	0	0	0		0	0	0.019875	0.00624794	0	0	0	0	0	1	NA	0	0	0	0
TID_129918	0	#N/A	#N/A	#N/A	0	0	0	NA	0	0	0	NA	NA	NA	Inf	1	0	0	0		0	0	0	0	0.0390869	0	0.0169921	0.0154712	Inf	1	1	0	0	0	0
TID_129799	0	#N/A	#N/A	#N/A	0.0377569	0	0.0172767	1	0.0336423	0	0.0149951	1.5417	1	1	1.8951	1	0.01637	0.01464	0.0154568		0	0.0119904	0.025746	0.0121404	0.0711703	0.0203049	0.0309396	0.035213	5.36939	0.814858	0.984931	0.0237707	0.0200848	0	0.0171
TID_129111	0	#N/A	#N/A	#N/A	0	0	0	1	0.0108295	0	0.00482695	Inf	1	1	0	1	0	0	0		0	0.00771944	0	0.00260534	0	0	0	0	0	1	NA	0	0	0	0
TID_128747	0	#N/A	#N/A	#N/A	0.00892083	0	0.00408196	1	0.00794867	0.0127838	0.0106287	5.46732	1	0.63044	0.763254	1	0.00773548	0	0.00365197		0	0	0	0	0.0252231	0.00959486	0.0073101	0.0116477	Inf	0.451371	0.99167	0.0140408	0.00949087	0.0360652	0.0173152
TID_128601	0	#N/A	#N/A	#N/A	0	0	0	0.851781	0	0.00591324	0.00327758	Inf	1	1	4.73881	0.749959	0.00715619	0.0159998	0.0118247		0	0.0131041	0.0140687	0.00884533	0.0388904	0.0510389	0.00845333	0.0292476	5.25966	0.427855	0.0566477	0.0558539	0.0936546	0.0881773	0.0768887
TID_128584	0	#N/A	#N/A	#N/A	0	0	0	NA	0	0	0	NA	NA	NA	NA	NA	0	0	0		0	0	0	0	0	0	0	0	NA	NA	NA	0	0	0	0
TID_128571	0	#N/A	#N/A	#N/A	1.85009	2.67547	2.2978	0.340276	0.235496	0.378748	0.314897	0.313344	0.920009	1	0.700496	1	0.68754	0.20496	0.432789		0	0.503596	0.901111	0.453241	0.498192	0.426402	0.324866	0.394386	1.34429	1	0.10817	0.249592	0.281187	0.457932	0.307799
TID_128537	0	#N/A	#N/A	#N/A	38.3956	39.3391	38.9074	0.0572361	8.38899	9.38116	8.93893	0.509039	0.22711	1	0.34778	0.138456	26.6606	12.6631	19.2714		4.80081	21.0227	21.7678	15.6095	5.12997	6.88277	6.08766	6.1739	0.390155	0.00771636	3.38559e-08	7.36297	5.79086	6.28721	6.54831
TID_128523	0	#N/A	#N/A	#N/A	9.02788	8.07726	8.51224	0.889791	0.975037	1.17611	1.08649	0.282692	0.259177	0.401602	1.36579	1	9.48886	5.7281	7.50358		2.18984	6.25519	7.27528	5.16058	3.09404	2.50106	2.69012	2.70448	0.510514	0.308223	0.0486136	2.84185	5.23896	6.636	4.56659
TID_128518	0	#N/A	#N/A	#N/A	0	0	0	NA	0	0	0	NA	NA	NA	Inf	1	0	0	0		0	0	0	0	0	0	0.11905	0.0541974	Inf	1	1	0	0	0	0
TID_128516	0	#N/A	#N/A	#N/A	0	0	0	NA	0.195694	0	0.0872251	Inf	1	1	0	1	0.190445	0.340638	0.269731		0	0	0	0	0	0	0	0	NA	NA	NA	0	0	0	0
TID_128511	0	#N/A	#N/A	#N/A	0	0	0	NA	0	0	0	NA	NA	NA	NA	NA	0	0	0		0	0	0	0	0	0	0	0	NA	NA	NA	0	0	0	0
TID_128495	0	#N/A	#N/A	#N/A	2.45042	1.31544	1.83478	1	1.38943	1.59615	1.50401	1.77948	1	1	0.322264	0.546067	0.386332	0.863761	0.638364		0	3.82013	3.18993	2.2921	0.629857	1.07819	1.18653	1.03878	0.580541	0.610422	0.812887	0.771359	0.711001	0.128657	0.605338
TID_128478	0	#N/A	#N/A	#N/A	0	0	0	NA	0	0	0	NA	NA	NA	NA	NA	0	0	0		0	0	0	0	0	0	0	0	NA	NA	NA	0	0	0	0
TID_128411	0	#N/A	#N/A	#N/A	0	0	0	NA	0	0	0	NA	NA	NA	NA	NA	0	0	0		0	0	0	0	0	0	0	0	NA	NA	NA	0	0	0	0
TID_128325	0	#N/A	#N/A	#N/A	0	0.298963	0.162165	1	0.315779	0.126967	0.211124	2.89782	1	1	0.31511	1	0.460964	0	0.217624		0	0.337638	0.241662	0.189923	0.167008	0	0.145205	0.0991566	0.900161	1	1	0.0557801	0.125682	0.409364	0.160506
TID_128321	0	#N/A	#N/A	#N/A	1.03628	0.999068	1.0161	0.397121	0.131908	0.424294	0.293971	0.67258	1	0.223697	1.66508	1	1.02696	0.229607	0.606042		0.546927	3.2909	3.83599	2.50699	1.39525	0.716517	0.606553	0.800784	0.437745	0.0442086	1	0.372809	0.472501	1.1115	0.574688
TID_128111	0	#N/A	#N/A	#N/A	0.9746	0.411075	0.66893	0.89878	0	0.58193	0.322551	1.13957	1	1	0.192816	1	0	0	0		0.200034	0.309501	0.110762	0.208916	0.15309	0.0873532	0.133105	0.121191	0.406146	1	0.395538	0	0	0.0938125	0.0210187
TID_128109	0	#N/A	#N/A	#N/A	1.55936	1.15101	1.33786	1	0.521035	0.139663	0.309649	0.467399	1	1	1.19437	1	0.338041	0.755791	0.558568		0.24004	2.47601	1.06331	1.25349	0.367417	0.419295	1.19794	0.763506	0.600897	0.793935	0.845665	0.306791	0.414751	0.562875	0.403559
TID_128051	0	#N/A	#N/A	#N/A	0.198224	0.334434	0.272107	1	0.706488	0.14203	0.393622	2.96551	1	0.931024	1.66687	1	0.171885	0	0.081148		0.366163	0.125899	0.135167	0.212457	0.560466	2.34521	0.893381	1.33105	2.37018	0.105297	0.26425	0.0623981	0.0702967	0.343449	0.12825
TID_128031	0	#N/A	#N/A	#N/A	1.57335	0.884825	1.19988	0.996268	0.280378	0.15031	0.208284	0.360685	0.919237	1	0.64175	1	2.00096	0.732067	1.33112		0.12917	1.59886	0.357616	0.69701	0.197713	0.45126	0.128927	0.254339	0.405819	0.441676	0.0941973	0.46225	0.371974	0.424049	0.420751
TID_127997	0	#N/A	#N/A	#N/A	0	0	0	NA	0	0	0	NA	NA	NA	NA	NA	0	0	0		0	0	0	0	0	0	0	0	NA	NA	NA	0	0	0	0
TID_127984	0	#N/A	#N/A	#N/A	0	0	0	NA	0	0	0	NA	NA	NA	Inf	1	0	0	0		0	0	0	0	0	0.0548099	0	0.0190104	Inf	1	1	0	0	0	0
TID_127983	0	#N/A	#N/A	#N/A	0.175209	0.0739011	0.120257	0.753807	0	0	0	0	1	0.44541	Inf	0.128745	0.151928	0.271745	0.215179		0.107883	0.612048	0.537629	0.413136	0.330262	1.31913	0.753761	0.866042	1.87354	0.499007	0.0675828	0.358497	0.12427	0.303573	0.260726
TID_127919	0	#N/A	#N/A	#N/A	0	0	0	1	0	0	0	NA	NA	1	NA	NA	0	0	0		0	0	0.120831	0.0379847	0	0	0	0	0	1	NA	0	0	0	0
TID_127805	0	#N/A	#N/A	#N/A	0	0	0	NA	0	0	0	NA	NA	NA	NA	NA	0	0	0		0	0	0	0	0	0	0	0	NA	NA	NA	0	0	0	0
TID_127766	0	#N/A	#N/A	#N/A	0.42528	0	0.194598	1	0.378935	0.30472	0.337799	3.50451	1	1	0.629965	1	0.245848	0	0.116066		0.261862	0.450184	0.579988	0.425428	0.400818	0.152471	0.580821	0.396626	0.750808	1	0.930479	0	0	0.163745	0.0366872
TID_127671	0	#N/A	#N/A	#N/A	1.07132	0.20083	0.599144	0.927465	0.106063	0.0852906	0.0945494	0.326263	1	1	1.28408	1	0.516092	0.738483	0.633491		0.0732948	0.22681	0.405844	0.229648	0.112188	0.512116	0.146314	0.266436	0.995424	1	0.805157	0.224824	0.464352	0.893725	0.46209
TID_127650	0	#N/A	#N/A	#N/A	0	0	0	NA	0	0	0	NA	NA	NA	NA	NA	0	0	0		0	0	0	0	0	0	0	0	NA	NA	NA	0	0	0	0
TID_127602	0	#N/A	#N/A	#N/A	12.9076	11.8956	12.3587	1	6.51502	5.2925	5.8374	1.02324	1	1	0.541308	0.37653	4.65817	2.7194	3.6347		2.66456	17.6283	14.2962	11.3714	3.72691	8.5464	6.60301	6.70786	0.573271	0.177743	0.179409	2.65396	2.30197	2.37	2.4619
TID_127587	0	#N/A	#N/A	#N/A	0	0	0	NA	0	0	0	NA	NA	NA	NA	NA	0	0	0		0	0	0	0	0	0	0	0	NA	NA	NA	0	0	0	0
TID_127539	0	#N/A	#N/A	#N/A	0	0	0	NA	0	0	0	NA	NA	NA	NA	NA	0	0	0		0	0	0	0	0	0	0	0	NA	NA	NA	0	0	0.0649471	0.0145514
TID_127477	0	#N/A	#N/A	#N/A	0.085211	0.143764	0.116971	1	0.227775	0.061055	0.135366	2.40313	1	1	1.25029	1	0	0	0		0	0.216482	0.116209	0.109595	0.240929	0.183299	0.453865	0.317879	3.90151	0.617646	0.740301	0.160939	0.120875	0.196852	0.154367
TID_127399	0	#N/A	#N/A	#N/A	0	0	0	0.794018	0	0	0	NA	NA	1	Inf	1	0.0768274	0	0.0362707		0.0545546	0.337638	0.120831	0.170931	0.0835038	0.190589	0.29041	0.214839	1.0655	1	0.474531	0.16734	0.0314205	0.0511704	0.0917179
TID_127221	0	#N/A	#N/A	#N/A	0	0	0	NA	0	0	0	NA	NA	NA	NA	NA	0	0	0		0	0	0	0	0	0	0	0	NA	NA	NA	0	0	0	0
TID_127170	0	#N/A	#N/A	#N/A	5.81962	8.30804	7.1694	1	0.531838	1.55033	1.09637	0.358962	0.176738	0.548432	3.0468	0.0142039	1.61742	1.79365	1.71045		0.551289	12.1787	8.75069	7.05315	5.20361	7.78405	7.70351	7.23669	1.2415	1	1	1.47964	3.33388	2.88709	2.47156
TID_127140	0	#N/A	#N/A	#N/A	0	0	0	NA	0	0	0	NA	NA	NA	NA	NA	0	0	0		0	0	0	0	0	0	0	0	NA	NA	NA	0	0	0	0
TID_127139	0	#N/A	#N/A	#N/A	0	0	0	NA	0	0	0	NA	NA	NA	NA	NA	0	0	0		0	0	0	0	0	0	0	0	NA	NA	NA	0	0	0	0
TID_127124	0	#N/A	#N/A	#N/A	0	0.458874	0.248904	1	0.0807806	0.129919	0.108017	1.04655	1	1	0.110993	0.998067	0.0786141	0.0703061	0.0742284		0.111647	0.230327	0.309102	0.213774	0	0	0.074291	0.0338209	0.0956869	0.398002	0.723489	0.371003	0.450117	0.157081	0.351941
TID_127085	0	#N/A	#N/A	#N/A	0	0	0	NA	0	0	0	NA	NA	NA	NA	NA	0	0	0		0	0	0	0	0	0	0	0	NA	NA	NA	0	0	0	0
TID_126952	0	#N/A	#N/A	#N/A	0.0876045	0	0.0400857	1	0	0	0	0	1	1	Inf	1	0	0	0		0	0.0556407	0.0597366	0.0375579	0	0.0471118	0	0.0163404	0.45567	1	1	0	0	0	0
TID_126938	0	#N/A	#N/A	#N/A	0	0	0	NA	0	0	0	NA	NA	NA	Inf	1	0	0	0		0	0	0	0	0	0.0458246	0	0.015894	Inf	1	1	0	0.0604373	0.0492131	0.0330786
TID_126861	0	#N/A	#N/A	#N/A	0	0	0	NA	0	0	0	NA	NA	NA	NA	NA	0	0	0		0	0	0	0	0	0	0	0	NA	NA	NA	0	0	0	0
TID_126811	0	#N/A	#N/A	#N/A	0	0	0	NA	0	0	0	NA	NA	NA	Inf	1	0	0	0		0	0	0	0	0.125613	0.430047	0.0546071	0.198878	Inf	0.469314	0.755031	0.0419543	0	0.0769744	0.0344922
TID_126639	0	#N/A	#N/A	#N/A	0	0.42046	0.228068	0.163736	0.126888	0	0.0565569	0.505903	1	0.110595	1.98468	1	0	0	0		0.306901	1.22105	1.35948	0.946321	0.0671081	0.344626	0.204215	0.225781	0.194765	0.0224892	1	0.0224139	0.101005	0.205616	0.0921367
TID_126606	0	#N/A	#N/A	#N/A	0	0	0	NA	0	0	0	NA	NA	NA	NA	NA	0	0	0		0	0	0	0	0	0	0	0	NA	NA	NA	0	0	0	0
TID_126565	0	#N/A	#N/A	#N/A	0	0	0	1	0.0652313	0	0.029075	Inf	1	1	1.92126	1	0	0	0		0.045078	0	0	0.0156932	0.206995	0	0	0.0409661	1.75402	1	1	0	0	0.0422817	0.00947321
TID_126523	0	#N/A	#N/A	#N/A	0.164143	0	0.075108	1	0	0	0	0	1	1	Inf	1	0	0	0		0	0	0.223855	0.0703716	0	0.132409	0.0336265	0.0612336	0.882525	1	1	0	0	0	0
TID_126469	0	#N/A	#N/A	#N/A	0	0.0464819	0.0252129	1	0	0.0394808	0.0218833	2.25431	1	1	1.92816	1	0	0.0854605	0.0451141		0.033928	0	0	0.0118115	0.103863	0.0592644	0.0903043	0.0822217	2.31373	0.617052	0.970232	0.0173451	0	0	0.00713002
TID_126350	0	#N/A	#N/A	#N/A	0	0	0	NA	0	0	0	NA	NA	NA	NA	NA	0	0	0		0	0	0	0	0	0	0	0	NA	NA	NA	0	0	0	0
TID_126166	0	#N/A	#N/A	#N/A	0	0	0	1	0	0	0	NA	NA	1	Inf	1	0	0	0		0	0.0476156	0	0.0160704	0.0706571	0	0	0.0139836	2.78919	1	1	0	0	0	0
TID_126161	0	#N/A	#N/A	#N/A	0	0	0	NA	0	0	0	NA	NA	NA	NA	NA	0	0	0		0	0	0	0	0	0	0	0	NA	NA	NA	0	0	0	0
TID_126043	0	#N/A	#N/A	#N/A	0	0.0654447	0.0354988	0.151519	0.138251	0.166762	0.154054	10.3043	0.893276	1	1.25929	1	0.0672718	0.0601625	0.0635188		0.0955385	0.985477	0.634812	0.565423	0.219353	0.333767	0.603938	0.434119	0.781312	0.971929	0.153724	0.244211	0.33015	0.0896119	0.240931
TID_125995	0	#N/A	#N/A	#N/A	0.911626	0.971401	0.94405	1	0.299261	0.275029	0.28583	0.664076	1	0.90916	1.27619	1	0.66568	0.334874	0.491049		0.354521	1.18849	0.916083	0.812521	0.452205	1.10952	0.648732	0.769659	0.777673	1	1	0.151035	0.289262	0.498794	0.279387
TID_125961	0	#N/A	#N/A	#N/A	0	0	0	NA	0	0	0	NA	NA	NA	Inf	1	0	0	0		0	0	0	0	0	0	0.120548	0.0548791	Inf	1	1	0	0	0	0
TID_125903	0	#N/A	#N/A	#N/A	0.068393	0.0576947	0.06259	1	0	0	0	0	1	1	NA	NA	0	0	0		0	0.0434388	0	0.0146607	0	0	0	0	0	1	0.842783	0	0	0.1975	0.0442499
TID_125895	0	#N/A	#N/A	#N/A	0.185638	0.6264	0.424718	0.304043	0	0.0665063	0.036863	0.218928	1	1	0.812509	1	0	0	0		0	0	0.0632923	0.0198967	0	0.199664	0.0380299	0.0865653	4.42086	0.996802	0.395802	0	0	0	0
TID_125885	0	#N/A	#N/A	#N/A	0	0	0	NA	0	0	0	NA	NA	NA	NA	NA	0	0	0		0	0	0	0	0	0	0	0	NA	NA	NA	0.0764323	0	0	0.0314189
TID_125836	0	#N/A	#N/A	#N/A	0.0535863	0.0452041	0.0490396	1	0.0477466	0	0.0212817	0.824134	1	1	2.71199	1	0	0	0		0.0329952	0.0340345	0.0365399	0.0344603	0.050504	0.144088	0.109777	0.109947	1.75211	0.768515	1	0.0337364	0.0380069	0	0.027736
TID_125804	0	#N/A	#N/A	#N/A	2.05749	1.37025	1.68471	0.234148	0.434196	0.543135	0.494578	0.644949	0.991902	0.0368188	1.2922	1	1.45545	0.797779	1.10827		0.800135	5.53664	3.80281	3.34265	0.816482	1.07736	1.88565	1.3937	0.405637	0.0234069	1	1.14194	1.01768	1.00067	1.06495
TID_125801	0	#N/A	#N/A	#N/A	0.261638	0.794561	0.550708	0.0321921	0	0	0	0	0.277831	NA	NA	NA	0	0	0		0	0	0	0	0	0	0	0	NA	NA	0.0093724	0	0	0	0
TID_125795	0	#N/A	#N/A	#N/A	0	0	0	1	0.350865	0	0.156388	Inf	0.935304	0.866787	0.416662	1	0.068291	0	0.0322406		0.096986	0	0.0537026	0.0506462	0.0742256	0.127059	0.129071	0.117519	0.867123	0.936754	0.757339	0.0247912	0	0	0.0101909
TID_125768	0	#N/A	#N/A	#N/A	0	0.130241	0.0706461	1	0	0.0368748	0.0204389	0.751437	1	1	1.26233	1	0	0.119729	0.0632044		0	0.0980599	0.175464	0.0882548	0	0.0830288	0.105429	0.0767946	0.885157	1	1	0.0486005	0.0182509	0.118891	0.0532751
TID_125698	0	#N/A	#N/A	#N/A	0.146419	0.123515	0.133995	1	0.260925	0.0524557	0.145375	2.17289	1	1	6.8358	0.0469706	0.317409	0	0.149851		0	0.232489	0.499207	0.235398	1.31097	1.85041	2.09968	1.85713	10.323	8.3924e-05	8.03787e-05	0.78354	0.363475	0.25369	0.511554
TID_125592	0	#N/A	#N/A	#N/A	0.112184	0.047318	0.0769992	0.0683092	0.0499794	0.0803817	0.0668307	1.90453	1	0.308176	2.09646	1	0.340472	0	0.160739		0.207229	0.641269	1.07096	0.625244	0.105731	0.573138	0.252803	0.334802	0.436954	0.494314	0.369421	0.141256	0.159137	0.356352	0.195973
TID_125440	0	#N/A	#N/A	#N/A	0	0	0	NA	0	0.0988767	0.0548052	Inf	1	1	0	1	0	0	0		0	0	0	0	0	0	0	0	NA	NA	NA	0.0434394	0	0	0.0178566
TID_125309	0	#N/A	#N/A	#N/A	0.0816419	0	0.0373574	1	0	0	0	0	1	1	Inf	1	0	0	0		0	0	0.111341	0.0350016	0.0769459	0	0	0.0152282	1.33162	1	1	0	0	0.141455	0.0316931
TID_125264	0	#N/A	#N/A	#N/A	0	0	0	1	0	0.0754937	0.0418445	Inf	1	1	0.56891	1	0	0	0		0	0.100379	0.0718453	0.0564637	0.0993018	0	0.0215845	0.029479	1.2713	1	1	0.0165833	0	0.0304257	0.0136337
TID_124948	0	#N/A	#N/A	#N/A	0.309807	0.0871152	0.189013	1	0.092015	0.0739938	0.0820263	0.905397	1	1	1.19035	1	0.0895472	0.0400419	0.0634136		0.222554	0.262359	0.0704179	0.188162	0.145993	0.305447	0.126934	0.192622	0.552326	1	1	0.0325076	0.14649	0.178927	0.106903
TID_124807	0	#N/A	#N/A	#N/A	78.6232	30.8778	52.725	0.00239739	0.0778391	0.0312971	0.0520419	0.00199483	7.38091e-05	2.85778e-26	4.72878	0.4619	0	0	0		38.9444	329.247	367.721	240.278	0.28817	0.540269	0.554789	0.496987	0.00217093	1.14018e-27	6.22184e-05	0.329993	0.387256	0.378403	0.361733
TID_124716	0	#N/A	#N/A	#N/A	0.0408923	0.0689916	0.056134	1	0	0	0	0	1	0.723483	Inf	0.719432	0.0709176	0	0.0334806		0.0251791	0.285694	0.111536	0.140251	0.154161	0.263892	0.0502633	0.144921	1.25486	1	0.747412	0.038617	0.0290036	0.0236171	0.0317485
TID_124692	0	#N/A	#N/A	#N/A	1.31608	1.26161	1.28654	0.0611213	1.49248	2.2289	1.90066	3.31832	0.508495	0.0286636	0.440718	0.657337	0.363113	0.278348	0.318366		0	0.493936	0.285544	0.256469	1.46591	1.60855	1.81376	1.67374	9.13104	0.000148592	0.772552	0.0564934	0.0636446	0.138199	0.077409
TID_124569	0	#N/A	#N/A	#N/A	0	0	0	NA	0	0	0	NA	NA	NA	Inf	1	0	0	0		0	0	0	0	0	0.0434503	0	0.0150704	Inf	1	1	0	0	0	0
TID_124357	0	#N/A	#N/A	#N/A	0	0	0	NA	0	0	0	NA	NA	NA	Inf	1	0	0	0		0	0	0	0	0	0.0204534	0	0.00709413	Inf	1	1	0	0	0	0
TID_124352	0	#N/A	#N/A	#N/A	0	0	0	NA	0.0516516	0	0.0230222	Inf	1	1	0.428737	1	0.150799	0	0.071193		0	0	0	0	0	0.0623488	0	0.0216252	Inf	1	1	0	0	0	0
TID_124153	0	#N/A	#N/A	#N/A	0	0	0	NA	0	0	0	NA	NA	NA	NA	NA	0.0350604	0	0.0165522		0	0	0	0	0	0	0	0	NA	NA	NA	0	0	0	0
TID_124037	0	#N/A	#N/A	#N/A	0.0739033	0.187029	0.135266	1	0.329248	0.0529529	0.176104	2.67749	1	0.88286	0.0317301	0.330087	0.0640835	0	0.0302542		0.0910106	0.0469386	0.201575	0.110894	0	0	0.0302797	0.0137848	0.0609889	0.540431	0.653067	0	0	0.17073	0.038252
TID_123955	0	#N/A	#N/A	#N/A	0.732296	0.436057	0.571609	1.81192e-17	0.038382	0	0.0171077	0.0561674	0.219665	6.38941e-22	4.16662	1	3.77261	2.93965	3.33289		3.10328	18.1665	23.8217	14.7003	0.0811971	0.138993	0.141194	0.128557	0.00886445	1.35262e-35	0.0790428	5.97987	6.09523	8.88161	6.6721
TID_123782	0	#N/A	#N/A	#N/A	4.09989	1.89187	2.90221	1	0	0.050216	0.0278336	0.0227277	0.0026731	5.35948e-07	1.04193	1	0	0	0		0.733607	1.95855	3.67977	2.07319	0.0330262	0.0942237	0.0717868	0.0718978	0.0290306	4.03098e-11	5.99696e-05	0.0110307	0.012427	0	0.00906874
TID_123681	0	#N/A	#N/A	#N/A	0	0	0	NA	0	0	0	NA	NA	NA	NA	NA	0	0	0		0	0	0	0	0	0	0	0	NA	NA	NA	0	0	0	0
TID_122999	0	#N/A	#N/A	#N/A	0.416334	0.957844	0.710062	1	0	0.0271191	0.0150315	0.0528763	0.108136	0.0245757	2.76077	1	0.393834	0.176107	0.278897		0.0932196	0.985597	0.954915	0.665285	0.107015	0.101771	0.046522	0.0776566	0.15913	0.00024778	0.0204888	0.190627	0.255025	0.633917	0.313444
TID_122948	0	#N/A	#N/A	#N/A	0.478331	0.295907	0.37938	1	0.31255	0.0913952	0.189969	1.00945	1	0.983415	0.654568	0.960647	0.497728	0.222564	0.352471		0.0196352	0.202537	0.543615	0.246085	0.270491	0.291535	0.078393	0.190337	1.13184	1	0.625882	0.11042	0.180941	0.276258	0.173308
TID_122658	0	#N/A	#N/A	#N/A	0	0.0412363	0.0223676	1	0	0	0	0	1	1	Inf	1	0	0	0		0	0.0310472	0.0333326	0.0209571	0.138213	0.131441	0.0801132	0.109414	8.12074	0.553621	0.713992	0	0.0693418	0.028232	0.0316269
TID_122445	0	#N/A	#N/A	#N/A	0.0332486	0	0.0152138	1	0	0	0	0	1	NA	NA	NA	0	0	0		0	0	0	0	0	0	0	0	NA	NA	1	0	0	0	0
TID_122397	0	#N/A	#N/A	#N/A	1.75703	2.43502	2.12479	0.0254126	0.195694	0.022481	0.0996858	0.0937132	0.000728818	0.330717	0.0499088	0.447308	0	0.0729939	0.038533		0.135234	0.777179	1.00555	0.625486	0	0.0168731	0.0128552	0.0117046	0.0150578	1.9737e-08	7.10442e-18	0.00987656	0	0.0181207	0.0081199
TID_122060	0	#N/A	#N/A	#N/A	0	0	0	NA	0	0	0	NA	NA	NA	NA	NA	0	0	0		0	0	0	0	0	0	0	0	NA	NA	NA	0	0	0	0
TID_121822	0	#N/A	#N/A	#N/A	0	0	0	1	0	0	0	NA	NA	1	NA	NA	0	0	0		0	0	0.0281299	0.00884299	0	0	0	0	0	1	NA	0	0	0.0238254	0.00533808
TID_121820	0	#N/A	#N/A	#N/A	0	0.0248196	0.0134628	1	0	0.0421625	0.0233697	4.50862	1	1	0.318354	1	0	0	0		0.0181163	0.0373738	0	0.0189207	0	0.0316449	0.0241095	0.0219517	0.540955	1	1	0	0	0	0
TID_121777	0	#N/A	#N/A	#N/A	0	0	0	NA	0.0268748	0	0.0119787	Inf	1	1	2.74989	1	0	0	0		0	0	0	0	0.0852805	0.0324406	0.0247158	0.0393814	Inf	0.451371	0.709371	0.00949449	0.0106963	0.0174197	0.0117087
TID_121272	0	#N/A	#N/A	#N/A	0	0	0	1	0	0	0	NA	NA	1	Inf	1	0	0	0		0	0	0.0247282	0.0077736	0.0341783	0.0585063	0.074291	0.0608776	9.62457	0.644279	0.693688	0.0114155	0.025721	0.0628326	0.0281553
TID_120862	0	#N/A	#N/A	#N/A	0.0512105	0.0648	0.0585818	1	0.136889	0	0.0610146	2.00565	1	1	0.874585	1	0.044406	0.0198566	0.0314465		0.0157662	0.146365	0.0872997	0.0823313	0.0965299	0.0826198	0.0734371	0.0811923	1.21233	1	1	0.0241805	0.018161	0.0147882	0.0198797
TID_120556	0	#N/A	#N/A	#N/A	0	0	0	NA	0	0	0	NA	NA	NA	NA	NA	0	0	0		0	0	0	0	0	0	0	0	NA	NA	NA	0	0	0	0
TID_120396	0	#N/A	#N/A	#N/A	0.137456	0.077303	0.104828	1	0.0204127	0.0328298	0.0272952	0.576553	1	1	1.50472	1	0.0198653	0	0.00937851		0.0141062	0.130955	0.265567	0.132593	0.0647747	0.086241	0.0938642	0.0854631	0.756357	0.864557	1	0.0288461	0.0162488	0	0.0177866
TID_119995	0	#N/A	#N/A	#N/A	0	0	0	1	0	0	0	NA	NA	1	Inf	1	0	0	0		0	0.0133298	0	0.00449886	0.0395604	0	0	0.00782933	5.57839	1	1	0	0.00744281	0	0.00271574
TID_118662	0	#N/A	#N/A	#N/A	0.0124949	0	0.00571735	1	0.0389663	0.00895277	0.0223305	7.35876	0.589096	0.114702	0.0223234	0.0964531	0	0.00484481	0.00255755		0	0	0.00426006	0.0013392	0	0.00335974	0	0.0011653	0.890763	1	1	0	0	0	0
TID_118644	0	#N/A	#N/A	#N/A	0	0	0	NA	0.00749826	0	0.00334214	Inf	1	0.886014	0	0.959093	0	0	0		0	0	0	0	0	0	0	0	NA	NA	NA	0	0	0	0
TID_118635	0	#N/A	#N/A	#N/A	0	0	0	1	0	0	0	NA	NA	1	NA	NA	0	0	0		0.00832029	0	0.00460707	0.00434487	0	0	0	0	0	0.900819	NA	0	0	0	0
TID_118601	0	#N/A	#N/A	#N/A	0	0	0	NA	0	0	0	NA	NA	NA	NA	NA	0	0	0		0	0	0	0	0	0	0	0	NA	NA	NA	0	0	0	0
TID_118599	0	#N/A	#N/A	#N/A	0	0	0	NA	0	0	0	NA	NA	NA	NA	NA	0	0	0		0	0	0	0	0	0	0	0	NA	NA	NA	0	0	0	0
TID_118581	0	#N/A	#N/A	#N/A	0.0207362	0.020991	0.0208744	1	0.0184764	0.0237725	0.0214119	2.28977	1	0.540302	1.50417	1	0.0359618	0.0096484	0.0220711		0.00510724	0.00526811	0.0282795	0.012446	0.0351782	0.127127	0.0441794	0.0711677	4.61686	0.0181831	0.17065	0.1188	0.125014	0.100599	0.116989
CADANGAT00000001	An01g00010	0	#N/A	#N/A	0	0	0	NA	0	0	0	NA	NA	NA	Inf	1	0	0	0		0	0	0	0	0	0.137474	0	0.0476819	Inf	1	1	0	0	0
TID_141870	An01g00020	0	#N/A	#N/A	0	0	0	NA	0	0	0	NA	NA	NA	Inf	1	0	0	0		0	0	0	0	0.0583974	0.0999645	0.177708	0.127131	Inf	0.28199	0.577428	0	0	0.143142	0.0320709
TID_206419	An01g00030	Ortholog of A. nidulans FGSC A4 : AN9409, A. fumigatus Af293 : Afu3g04260, A. oryzae RIB40 : AO090124000087, A. niger ATCC 1015 : 206419-mRNA and Aspergillus wentii : Aspwe1_0110466	#N/A	#N/A	2.0269	0.991709	1.46539	0.0871849	0.144481	0.435691	0.305893	0.473208	0.812351	1	1.06399	1	2.21455	0.817355	1.47698		0.124804	0.386206	0.608133	0.364969	0.458475	0.523211	1.01316	0.73345	1.78794	0.337744	0.407963	0.433867	0.359403	0.444837	0.409154
TID_196922	An01g00040	TFIIF, alpha subunit	#N/A	#N/A	3.69269	3.85998	3.78343	0.199362	1.78819	1.07848	1.39482	0.787887	1	0.713065	0.929126	1	2.9584	1.75865	2.32506		0.580793	2.84247	1.99798	1.78963	2.13735	2.74134	2.33524	2.43693	1.34519	0.682015	0.480929	0.777045	0.910993	1.04317	0.885544
TID_206414	An01g00050	Has domain(s) with predicted catalytic activity, enoyl-[acyl-carrier-protein] reductase (NADH) activity, fatty acid synthase activity, transferase activity	#N/A	#N/A	3.49373	2.59504	3.00626	1	0.593884	0.467075	0.523596	0.373785	0.0277773	0.00285826	0.822326	1	6.40197	2.10727	4.13482		1.17709	4.17282	3.99054	3.0726	0.807661	0.921701	0.675214	0.786919	0.250686	5.19346e-06	6.39123e-05	1.51709	2.06499	1.40018	1.69082
TID_55511	An01g00060	Fatty acid synthase subunit alpha; induced by growth on starch and lactate	#N/A	#N/A	11.7351	10.9978	11.3352	0.490199	2.10323	1.36027	1.69142	0.319037	0.00319868	0.123177	0.353291	0.00593293	20.9416	7.64775	13.9239		1.27757	9.26737	10.614	6.90918	0.799621	1.29651	1.32507	1.21117	0.184377	4.71882e-09	1.58918e-13	2.8611	3.43776	2.95941	3.09354
TID_46885	An01g00070	Ortholog(s) have nucleus localization	#N/A	#N/A	0.338501	0.133257	0.227172	0.328672	0.16086	0.0161694	0.0806611	0.677721	1	0.798959	1.28345	1	0.841432	0.140002	0.471151		0.0416857	0.0716646	0.030776	0.0483741	0.17015	0.182039	0.166429	0.172579	2.45153	0.158425	1	0.0994517	0.144052	0.195499	0.137245
TID_46884	An01g00080	Ortholog of A. nidulans FGSC A4 : AN9405, A. fumigatus Af293 : Afu3g04190, A. oryzae RIB40 : AO090124000081, A. niger ATCC 1015 : 46884-mRNA and Aspergillus versicolor : Aspve1_0145010	#N/A	#N/A	0.280125	0.0393844	0.149541	1	0.249598	0.200714	0.222502	3.0604	0.830081	0.37473	1.18889	1	2.02419	0.687906	1.31878		0.0287474	0.118611	0.127343	0.0900714	0.22001	0.728118	0.669509	0.600877	5.58988	0.00861132	0.117017	0.837704	1.12587	1.59088	1.1116
TID_36558	An01g00090	Has domain(s) with predicted nucleic acid binding, zinc ion binding activity and intracellular localization	#N/A	#N/A	0.351207	0.059254	0.192845	1	0	0.0503291	0.0278963	0.334341	1	1	1.60079	1	0.365449	0.0544714	0.201286		0	0.0892256	0.0957938	0.0602279	0.0662012	0.113323	0.115118	0.104814	2.24232	1	1	0	0.02491	0	0.00908916
TID_55510	An01g00100	Pyruvate dehydrogenase (lipoamide)	#N/A	#N/A	1.21072	0.79437	0.984881	1	0.0599322	0.0963888	0.0801392	0.181099	0.108136	0.413171	2.29722	0.83001	1.1665	0.54769	0.839832		0.41416	0.619448	0.848508	0.619988	0.253573	0.542582	0.344484	0.395201	0.445941	0.845508	0.147733	0.582263	0.488994	0.543856	0.539626
TID_46882	An01g00110	Ortholog(s) have extracellular region localization	#N/A	#N/A	2.0544	1.41984	1.7102	1	0.55136	0.266025	0.393205	0.478068	0.505666	0.491064	0.885442	1	1.37363	0.345504	0.830886		0.47246	1.33626	2.22789	1.31584	0.629857	0.678859	0.567913	0.618653	0.466671	0.0691661	0.0265837	0.241537	0.272112	0.257314	0.256228
TID_206405	An01g00120	Has domain(s) with predicted nucleotide binding, oxidoreductase activity, zinc ion binding activity and role in oxidation-reduction process	#N/A	#N/A	8.16285	10.962	9.68117	0.954668	3.39203	3.64567	3.53262	0.814078	1	1	0.403649	0.258866	6.69733	5.62053	6.12889		1.17203	10.9735	9.93422	7.23456	1.51797	4.15358	3.11952	3.16122	0.44545	0.0183885	0.00120327	4.09054	5.42616	5.05266	4.79345
TID_170115	An01g00130	Ortholog(s) have fibrinogen binding, glutaminyl-tRNA synthase (glutamine-hydrolyzing) activity and role in endoplasmic reticulum organization, glutaminyl-tRNAGln biosynthesis via transamidation	#N/A	#N/A	1.04987	1.01588	1.03143	0.100559	0.275134	0.0663746	0.159423	0.313514	0.376035	1	0.695597	1	1.17812	0.862051	1.01127		0.114079	0.392239	0.421113	0.304479	0.174614	0.265692	0.151818	0.195826	0.61007	0.739926	0.00196633	0.097201	0.262812	0.303172	0.203777
TID_172648	An01g00140	Ortholog(s) have histone methyltransferase activity (H3-K4 specific) activity and role in histone H3-K4 methylation, regulation of secondary metabolite biosynthetic process, transcription, DNA-dependent	#N/A	#N/A	0.764115	0.763957	0.76403	0.853978	0.504329	0.304167	0.393384	1.09868	1	0.986422	1.33058	1	0.858905	0.219467	0.52135		0.174258	1.4919	1.64032	1.07984	0.800182	1.24799	0.916031	1.00824	1.05197	1	0.723646	0.276167	0.421525	0.555724	0.39184
CADANGAT00000015	An01g00150	Ortholog of A. nidulans FGSC A4 : AN9398, A. fumigatus Af293 : Afu3g04110, A. oryzae RIB40 : AO090124000075, Aspergillus wentii : Aspwe1_0112091 and Aspergillus sydowii : Aspsy1_0062610	#N/A	#N/A	0.883848	0.372797	0.606641	0.239566	0.562521	0.226175	0.376092	1.2556	1	0.0517444	0.920658	1	1.88865	0.587497	1.20178		0.0971823	0.0801947	0.215245	0.128563	0.416505	0.746923	0.775995	0.694765	3.49633	0.00152845	1	0.347779	0.302248	0.565154	0.379868
CADANGAT00000016	An01g00160	Transcription factor involved in regulation of the unfolded protein response; activates transcription of several genes involved in the UPR; during secretion stress, altered transcription start site relieves translational regulation of hacA	#N/A	#N/A	0	0	0	NA	0	0	0	NA	NA	NA	NA	NA	0	0	0		0	0	0	0	0	0	0	0	NA	NA	NA	0	0	0	0
CADANGAT00000017	An01g00170	Ortholog(s) have role in late endosome to vacuole transport via multivesicular body sorting pathway and endosome localization	#N/A	#N/A	0	0	0	NA	0	0	0	NA	NA	NA	NA	NA	0	0	0		0	0	0	0	0	0	0	0	NA	NA	NA	0	0	0	0
TID_206395	An01g00190	Has domain(s) with predicted sequence-specific DNA binding RNA polymerase II transcription factor activity, zinc ion binding activity, role in regulation of transcription, DNA-dependent and nucleus localization	#N/A	#N/A	1.88716	1.54815	1.70327	0.0623994	0.797044	0.624401	0.701352	0.886514	1	0.0245879	1.68378	0.307827	1.56635	1.05173	1.29468		1.44273	10.0763	4.8089	5.4148	1.39787	2.53874	2.97934	2.51353	0.437823	0.108316	0.340168	6.99964	8.37484	5.92289	7.26018
TID_172302	An01g00200	3-oxoadipate CoA transferase	#N/A	#N/A	5.29272	5.64103	5.48165	0.431904	2.66222	4.01659	3.41292	1.40434	1	0.54401	0.352119	0.541401	4.41673	2.29496	3.29666		0.648284	4.80744	3.97771	3.09866	1.52867	2.93813	2.89138	2.6379	0.85346	0.892993	0.0739468	6.19851	8.02255	5.98209	6.81558
TID_46876	An01g00210	Ortholog(s) have extracellular region localization	#N/A	#N/A	0.0310012	0.0523037	0.0425562	1	2.37556	1.71039	2.00687	103.496	5.39618e-14	1.51083e-13	0.529742	0.379369	0.0537639	0	0.0253823		0	0.0984498	0.211394	0.0996814	1.08107	2.96758	2.33714	2.30721	28.0849	2.34382e-13	1.34765e-12	0.00975875	0	0.107427	0.0280806
TID_55505	An01g00220	Has domain(s) with predicted role in transmembrane transport and integral to membrane localization	#N/A	#N/A	1.40582	0.832663	1.09492	0.35516	0.239863	0.0857268	0.154429	0.286884	0.258695	0.95196	0.661874	1	0.648415	0.185565	0.40408		0.128922	0.683911	0.632276	0.474468	0.140953	0.225197	0.196083	0.19527	0.40625	0.15448	0.000876291	0.0941557	0.222756	0.259124	0.178041
TID_46874	An01g00240	Has domain(s) with predicted electron carrier activity, heme binding, iron ion binding, monooxygenase activity, oxidoreductase activity, acting on paired donors, with incorporation or reduction of molecular oxygen activity	#N/A	#N/A	0	0	0	NA	0	0	0	NA	NA	NA	Inf	1	0	0	0		0	0	0	0	0	0.0149748	0	0.00519392	Inf	1	1	0	0.00987502	0	0.0036032
TID_171834	An01g00250	Has domain(s) with predicted heme binding, oxidoreductase activity and role in oxidation-reduction process	#N/A	#N/A	0	0	0	NA	0	0	0	NA	NA	NA	NA	NA	0.0290164	0	0.0136988		0	0	0	0	0	0	0	0	NA	NA	NA	0	0	0.0386524	0.00866006
TID_130183	An01g00260	Has domain(s) with predicted DNA binding, sequence-specific DNA binding RNA polymerase II transcription factor activity, zinc ion binding activity and role in regulation of transcription, DNA-dependent, transcription, DNA-dependent	#N/A	#N/A	0.421449	0.222203	0.313373	0.357783	0.21123	0.0566203	0.125533	0.799927	1	0.602239	0.39339	0.643553	0.182725	0.0817071	0.129398		0	0.0501894	0.215536	0.0846955	0.0993018	0.113323	0.0431691	0.0786107	1.42691	1	0.134218	0.0746247	0.0747299	0.0304257	0.0647603
TID_172695	An01g00270	Has domain(s) with predicted role in transmembrane transport and integral to membrane localization	#N/A	#N/A	0.378792	0.213027	0.288877	0.554433	0.112504	0.135705	0.125364	0.94612	1	0.714462	0.718735	1	0.218974	0.0489581	0.129223		0	0.120292	0.150672	0.0879645	0.148752	0.101853	0.258665	0.182523	2.8138	0.686622	0.895424	0.0794923	0.0559718	0.0729231	0.0694383
TID_206389	An01g00280	Has domain(s) with predicted phosphatase activity and role in metabolic process	#N/A	#N/A	0.618668	1.16422	0.914591	0.356736	0	0.102297	0.0567008	0.153946	0.193148	0.880253	0.479378	1	0.0412664	0.110716	0.0779285		0.029303	0.45339	0.519216	0.326444	0	0.127964	0.0779942	0.0798902	0.226077	0.163637	0.00166706	0.104864	0.101262	0.192397	0.123161
TID_36539	An01g00290	Ortholog of A. oryzae RIB40 : AO090124000045, Aspergillus wentii : Aspwe1_0072249, Aspwe1_0103026, Aspwe1_0177402 and Aspergillus versicolor : Aspve1_0025846, Aspve1_0086138	#N/A	#N/A	6.48205	6.06134	6.25384	4.78831e-07	1.17148	1.16112	1.16574	0.408826	0.0825249	0.123154	0.191005	0.0090339	0.583286	0.355666	0.463127		0.207094	1.3788	1.10501	0.884819	0.172902	0.855034	0.40088	0.513281	0.525156	0.346167	5.97163e-13	0.0577488	0.0975884	0.158929	0.094955
TID_36538	An01g00310	Ortholog of A. niger CBS 513.88 : An15g02540, An13g03420, An08g08360, An15g04200, An12g09890, An02g10090, An18g01500 and A. oryzae RIB40 : AO090003001172, AO090010000569	#N/A	#N/A	0	0	0	1	0	0	0	NA	NA	1	Inf	1	0	0	0		0	0.0284599	0.0611098	0.0288159	0	0.120487	0.0183593	0.0501482	1.7976	1	0.968288	0.0705266	0.0317817	0.0517586	0.0521843
TID_172895	An01g00320	Ortholog of A. niger CBS 513.88 : An11g08720, An13g03430, An02g01130, An15g02550, An15g04190 and Aspergillus wentii : Aspwe1_0032489, Aspwe1_0173955, Aspwe1_0734444, Aspwe1_0739925	#N/A	#N/A	0	0.0696	0.0377527	1	0	0	0	0	1	1	Inf	1	0	0	0		0	0.0524024	0	0.017686	0.0777602	0	0	0.0153894	2.78919	1	1	0	0	0.0953016	0.0213523
TID_131891	An09g00880	Has domain(s) with predicted alpha-N-arabinofuranosidase activity and role in L-arabinose metabolic process	GH51	CAK49012.1	0	0	0	NA	0	0	0	NA	NA	NA	NA	NA	0	0	0		0	0	0	0	0	0	0	0	NA	NA	NA	0	0	0.0687481	0.015403
TID_172733	An01g00340	Has domain(s) with predicted role in transport and integral to membrane localization	#N/A	#N/A	3.34426	3.54283	3.45197	1	0.658332	0.55726	0.60231	0.380752	0.15267	0.049291	1.2467	1	3.16966	1.26656	2.16503		1.31693	3.68006	4.37522	3.0759	1.0262	2.3422	1.13122	1.53046	0.421729	0.0754011	0.0731795	0.783425	1.61349	1.93146	1.34352
TID_36532	An01g00360	0	#N/A	#N/A	0	0	0	NA	0	0	0	NA	NA	NA	Inf	1	0	0	0		0	0	0	0	0.050504	0	0	0.00999517	Inf	1	1	0	0	0	0
TID_206384	An01g00370	Pepsin family secreted protease; only detected under starvation conditions	#N/A	#N/A	14.8688	10.1153	12.2904	0.244186	19.0322	12.5783	15.4549	2.66256	0.0179009	6.25045e-06	0.132664	1.01875e-10	69.5398	33.3519	50.4364		0.945067	6.15364	10.9892	5.86049	2.65203	4.86646	4.3496	4.19291	0.762128	0.632822	0.00176636	5.39515	9.69547	7.64556	7.46846
TID_36530	An01g00380	Has domain(s) with predicted role in transmembrane transport and integral to membrane localization	#N/A	#N/A	0	0.0640116	0.0347215	1	0.067612	0	0.0301362	1.77066	1	1	0.535922	1	0.0328993	0	0.015532		0	0.0481949	0.129357	0.0569308	0	0.102018	0	0.0353844	0.644576	1	1	0.0119432	0	0	0.00490948
TID_52085	An01g00390	0	#N/A	#N/A	0.481284	0.1624	0.308314	0.730098	0.0857671	0	0.0382283	0.228692	1	1	0.214369	1	0.0834668	0.074646	0.0788104		0.118538	0	0	0.0412673	0	0.0517649	0	0.0179543	0.0977768	1	0.272932	0	0	0	0
TID_36527	An01g00400	Has domain(s) with predicted integral to membrane localization	#N/A	#N/A	0.050302	0.0424335	0.0460339	1	0.0448202	0	0.0199774	0.824134	1	1	0	1	0.130854	0	0.0617772		0	0.159743	0.137201	0.0970447	0	0	0	0	0	0.296206	0.842783	0.0633374	0	0.0290516	0.0325451
TID_36526	An01g00420	Ortholog of A. nidulans FGSC A4 : AN3379, A. fumigatus Af293 : Afu7g01170, A. niger CBS 513.88 : An01g01580, An12g01970 and A. oryzae RIB40 : AO090010000104, AO090038000140	#N/A	#N/A	0	0	0	1	0	0	0	NA	NA	1	Inf	1	0	0	0		0	0	0.0304674	0.00957779	0	0.0480568	0	0.0166682	1.78153	1	1	0	0	0	0
TID_36525	An01g00430	Ortholog of Aspergillus tubingensis : Asptu1_0028328, Aspergillus brasiliensis : Aspbr1_0484225, A. niger ATCC 1015 : 36525-mRNA and Aspergillus acidus : Aspfo1_0280280	#N/A	#N/A	0	0	0	1	0	0	0	NA	NA	1	Inf	1	0.0320798	0.0143448	0.0227176		0	0.0117486	0.0126134	0.00793037	0.0174338	0	0.00757892	0.00690058	1.80119	1	1	0	0	0	0
TID_36523	An01g00450	Has domain(s) with predicted coenzyme binding, nucleotide binding, oxidoreductase activity, oxidoreductase activity, acting on the CH-OH group of donors, NAD or NADP as acceptor, phosphogluconate dehydrogenase (decarboxylating) activity	#N/A	#N/A	0.0506286	0	0.0231664	1	0	0.108829	0.0603213	5.88843	1	0.756457	0	0.895165	0.175605	0.0785237	0.124357		0	0	0	0	0	0	0	0	NA	NA	1	0.127497	0.179546	0.0877208	0.137577
TID_36522	An01g00460	0	#N/A	#N/A	0.161871	0.0682754	0.111103	1	0	0.0579917	0.0321435	0.683741	1	1	0.164718	1	0	0	0		0.149506	0.154215	0.0551891	0.121446	0	0.0435255	0	0.0150965	0.0508143	0.736947	0.825491	0	0	0.0467439	0.010473
TID_206381	An01g00470	Ortholog of Aspergillus tubingensis : Asptu1_0115311, Aspergillus brasiliensis : Aspbr1_0040646, Aspergillus acidus : Aspfo1_0028633 and Aspergillus zonatus : Aspzo1_0068398	#N/A	#N/A	0	0.153853	0.0834533	1	0	0	0	0	1	1	Inf	1	0	0	0		0	0	0.0621819	0.0195477	0	0.0980808	0	0.0340186	1.78153	1	1	0	0	0.0526667	0.0118
TID_171222	An01g00480	Has domain(s) with predicted RNA binding, RNA-directed DNA polymerase activity and role in RNA-dependent DNA replication	#N/A	#N/A	0.298302	0.162826	0.224817	0.131912	0.234524	0.188593	0.209065	1.97789	0.832817	0.00632088	1.6233	0.831454	0.517331	0.176899	0.337619		0	0.066869	0.0478609	0.0376142	0.512675	0.651119	0.769271	0.677508	24.2376	4.55392e-09	0.0211649	0.193326	0.379592	0.192551	0.261117
TID_172176	An01g00490	Has domain(s) with predicted UDP-N-acetylmuramate dehydrogenase activity, flavin adenine dinucleotide binding, oxidoreductase activity, oxidoreductase activity, acting on CH-OH group of donors activity	#N/A	#N/A	0.023807	0.020083	0.021787	1	0.0212126	0	0.00945494	0.824134	1	1	2.32652	1	0.0619311	0.221545	0.14619		0	0	0.0324675	0.0102066	0.0224377	0.0768175	0.0195085	0.0399654	4.86171	0.812004	1	0	0.0168855	0.0274992	0.0123224
CADANGAT00000049	An01g00500	0	#N/A	#N/A	0.856792	0.144554	0.470457	0.825324	0.152684	0.122781	0.13611	0.59695	1	1	0.916593	1	0.148589	0.132886	0.1403		0	0.217671	0	0.0734648	0.323004	0.184306	0.140418	0.191775	4.62047	0.998452	0.89693	1.07882	1.82308	1.1876	1.37476
TID_55501	An01g00510	Has domain(s) with predicted electron carrier activity, heme binding, iron ion binding, monooxygenase activity, oxidoreductase activity and acting on paired donors, more	#N/A	#N/A	0.781685	0.608686	0.687846	1	2.65206	1.40022	1.95819	5.97508	0.000171488	3.17095e-05	0.370957	0.0389461	0.886379	0.186519	0.516927		0.111073	0.706523	0.984041	0.586467	0.793394	1.7785	1.63832	1.51972	2.59031	0.0305321	0.0950929	0.160888	0.522437	0.642459	0.400706
CADANGAT00000051	An01g00520	Ortholog of Neosartorya fischeri NRRL 181 : NFIA_096130, Aspergillus wentii : Aspwe1_0177733, Aspergillus versicolor : Aspve1_0777922 and Aspergillus zonatus : Aspzo1_0019349	#N/A	#N/A	0.73095	0	0.334465	1	3.69067	0.523737	1.93531	10.6991	0.508495	0.246626	1.3653	1	0	0	0		0.150025	0.309501	0.498427	0.313373	4.36307	5.24119	3.89331	4.45379	12.6455	1.93218e-05	0.000530053	0.920372	0.691251	0.985031	0.851257
TID_52082	An01g00530	Extracellular acidic protease; A4 family peptidase; expression increases by growth without ammonia; under carbon control and pH regulation	#N/A	#N/A	7.32836	8.93122	8.19779	4.31412e-19	12.5371	15.8391	14.3674	3.93323	0.197752	5.17429e-06	0.00424134	3.64044e-07	21.187	11.2591	15.9462		0.244199	0.602347	0.199885	0.351145	0.0487542	0.268918	0.0847788	0.141517	0.253126	0.648238	6.90069e-31	0.0217117	0.152875	0.0597523	0.0780938
CADANGAT00000053	An01g00540	0	#N/A	#N/A	0	0	0	1	0	0	0	NA	NA	1	NA	NA	0	0	0		0.0762033	0.0786035	0	0.0530579	0	0	0	0	0	0.967564	NA	0	0	0	0
TID_46862	An01g00550	Ortholog of A. nidulans FGSC A4 : AN9377, A. fumigatus Af293 : Afu3g02940, A. oryzae RIB40 : AO090120000006, A. niger ATCC 1015 : 46862-mRNA and Aspergillus wentii : Aspwe1_0112345	#N/A	#N/A	0	0	0	NA	0	0	0	NA	NA	NA	Inf	1	0	0	0		0	0	0	0	0	0	0.0456359	0.0207757	Inf	1	1	0.0525927	0	0.128657	0.0504449
TID_36513	An01g00560	Putative signal peptidase complex subunit; expression enhanced by maltose; expression induced by tunicamycin and DTT	#N/A	#N/A	3.19167	2.30779	2.71223	0.84489	1.86882	1.30679	1.5573	1.22242	1	1	0.918362	1	1.5024	1.06076	1.26926		0.505348	5.09682	6.21819	3.85089	1.71891	4.16843	2.61539	2.97663	0.840036	0.767411	1	0.861167	2.68416	1.52733	1.6756
TID_170427	An01g00570	Ortholog of A. nidulans FGSC A4 : AN5461, A. fumigatus Af293 : Afu5g00130, A. niger ATCC 1015 : 170427-mRNA, Aspergillus wentii : Aspwe1_0022994 and Aspergillus versicolor : Aspve1_0039792	#N/A	#N/A	0.0842898	0	0.038569	1	0.112656	0.0301975	0.0669512	3.29396	1	1	0.640546	1	0.21927	0.0326829	0.120772		0.0259503	0.0267677	0.114953	0.0542051	0.0397207	0.181317	0.0345353	0.0864717	1.20978	1	1	0.0265332	0.0448379	0.0243405	0.032721
TID_206373	An01g00600	Has domain(s) with predicted oxidoreductase activity and role in oxidation-reduction process	#N/A	#N/A	0	0	0	1	0	0	0	NA	NA	1	Inf	1	0	0	0		0	0.0188648	0	0.00636695	0	0.0319463	0	0.0110804	1.86578	1	1	0	0	0.0343086	0.00768684
TID_52079	An01g00610	Ortholog of Aspergillus tubingensis : Asptu1_0188672, Aspergillus brasiliensis : Aspbr1_0040622, Aspergillus acidus : Aspfo1_0178307 and Aspergillus wentii : Aspwe1_0026425	#N/A	#N/A	5.88592	4.34457	5.04986	0.0546104	0.819452	0.527169	0.657446	0.275983	0.0443549	4.76557e-06	0.171008	0.0462289	9.46336	4.94483	7.07806		2.07637	14.8366	19.0643	11.7234	0.173355	0.263777	0.200965	0.217287	0.0205342	9.52936e-17	7.88847e-13	0.482502	1.58725	0.849845	0.967907
TID_196874	An01g00620	Has domain(s) with predicted oxidoreductase activity, oxidoreductase activity, acting on the aldehyde or oxo group of donors, NAD or NADP as acceptor activity and role in oxidation-reduction process	#N/A	#N/A	0.207257	0.324697	0.270959	0.286044	2.05776	1.18802	1.57568	12.5646	1.23556e-06	6.94284e-14	0.377473	0.0417276	0.359436	0.367372	0.363625		0.0364618	0.0564154	0.0605683	0.0507744	0.892962	1.40119	1.06753	1.14871	15.9668	5.78539e-10	0.00265473	0.177084	0.0945002	0.171	0.145588
TID_46858	An01g00630	Has domain(s) with predicted nucleotide binding, oxidoreductase activity, transferase activity, transferring acyl groups other than amino-acyl groups, zinc ion binding activity and role in oxidation-reduction process	#N/A	#N/A	0	0.0709132	0.038465	1	0.224705	0	0.100156	5.31198	1	0.619493	1.02667	1	0.0728928	0	0.0344132		0.0258804	0	0	0.00900984	0.198068	0.248639	0.0516633	0.148958	5.63941	0.0836398	0.544828	0	0.0149057	0	0.0054388
TID_170463	An01g00640	Has domain(s) with predicted catalytic activity and role in nucleoside metabolic process	#N/A	#N/A	0	0.0414965	0.0225087	1	0	0	0	0	1	1	Inf	1	0.042655	0	0.0201377		0.090867	0	0.0335429	0.0421785	0	0.26454	0.141083	0.155981	1.01685	0.756218	0.610864	0	0	0.14205	0.0318264
CADANGAT00000064	An01g00650	Ortholog of Aspergillus tubingensis : Asptu1_0115071, Aspergillus brasiliensis : Aspbr1_0040618 and Aspergillus carbonarius ITEM 5010 : Acar5010_208172	#N/A	#N/A	0	0	0	NA	0	0	0	NA	NA	NA	Inf	0.959093	0	0	0		0	0	0	0	0.159746	0.638058	0.625013	0.537458	Inf	0.0936053	0.311592	0	0	0	0
TID_36504	An01g00660	Ortholog of A. niger ATCC 1015 : 36504-mRNA, Aspergillus acidus : Aspfo1_0152112 and Aspergillus carbonarius ITEM 5010 : Acar5010_148138	#N/A	#N/A	0.342179	0.288654	0.313146	1	0.30489	0.210152	0.252379	1.72348	1	0.851919	3.5479	0.107495	0.211938	0.151632	0.180103		0.0601982	0.310472	0.366659	0.241006	1.38213	1.34069	2.24317	1.75975	7.46498	5.61341e-05	0.00172937	0.138489	0.294703	0.169392	0.202412
TID_36503	An01g00670	0	#N/A	#N/A	0	0	0	1	0	0	0	NA	NA	1	NA	NA	0	0	0		0	0	0.0604154	0.0189923	0	0	0	0	0	1	NA	0	0	0	0
TID_36502	An01g00680	Has domain(s) with predicted electron carrier activity, heme binding, iron ion binding, oxidoreductase activity, acting on paired donors, with incorporation or reduction of molecular oxygen activity and role in oxidation-reduction process	#N/A	#N/A	0.103727	0.145836	0.126568	1	0.0616154	0.12387	0.0961217	1.75393	1	1	2.88185	0.49778	0.0299814	0	0.0141544		0.127738	0.219602	0.165037	0.170468	0.553976	0.557821	0.509989	0.535285	2.34461	0.0608101	0.0401259	0.0435357	0.0613083	0.0399379	0.0492145
TID_172892	An01g00690	Has domain(s) with predicted sequence-specific DNA binding RNA polymerase II transcription factor activity, zinc ion binding activity, role in regulation of transcription, DNA-dependent and nucleus localization	#N/A	#N/A	0	0.190643	0.10341	1	0.302049	0.161928	0.224383	4.9103	1	0.602239	0.303032	0.971361	0.195966	0	0.0925165		0	0.0717684	0.0770515	0.0484442	0.106498	0.24307	0.0462973	0.126461	3.62387	1	1	0	0.0801451	0	0.0292434
TID_171417	An01g00700	Has domain(s) with predicted role in response to stress and integral to membrane localization	#N/A	#N/A	0	0	0	NA	0	0	0	NA	NA	NA	Inf	1	0.0471137	0	0.0222426		0	0	0	0	0	0	0.0222614	0.0101345	Inf	1	1	0	0	0.0313798	0.00703064
TID_36500	An01g00710	Has domain(s) with predicted carboxy-lyase activity, catalytic activity, pyridoxal phosphate binding activity and role in carboxylic acid metabolic process	#N/A	#N/A	0	0	0	1	0	0	0	NA	NA	1	Inf	1	0	0	0		0	0	0.022769	0.00715771	0.0314704	0	0	0.00622825	2.66323	1	1	0	0	0.0385696	0.00864152
TID_171904	An01g00720	Has domain(s) with predicted role in transmembrane transport and integral to membrane localization	#N/A	#N/A	0.0539571	0.0227585	0.0370342	1	0.0240385	0.0966528	0.064287	3.95575	1	1	0.983842	1	0	0	0		0	0.0856751	0.165567	0.0809638	0.152561	0.145085	0.0773757	0.11574	2.24272	1	0.540231	0	0.019135	0.0934879	0.027928
TID_36498	An01g00730	0	#N/A	#N/A	0	0.0229038	0.0124235	1	0	0.00648466	0.0035943	0.751437	1	1	1.1489	1	0	0	0		0	0.00574814	0.00617128	0.00388003	0.0170594	0.00486704	0	0.0050643	3.18043	1	1	0.00569779	0	0.0209077	0.00702656
CADANGAT00000073	An01g00740	0	#N/A	#N/A	0	0	0	NA	0	0	0	NA	NA	NA	NA	NA	0	0	0		0	0	0	0	0	0	0	0	NA	NA	NA	0	0	0	0
CADANGAT00000074	An01g00750	Ortholog of Aspergillus tubingensis : Asptu1_0054330, Aspergillus brasiliensis : Aspbr1_0040606, A. clavatus NRRL 1 : ACLA_008280 and Aspergillus acidus : Aspfo1_0040371	#N/A	#N/A	3.61315	5.29384	4.5248	0.00147541	1.69442	1.22631	1.43496	0.693072	1	0.000124923	0.727274	1	52.1077	23.3005	36.9006		3.51279	31.7654	32.6774	22.2164	1.79228	2.76121	1.40247	1.95089	0.103354	1.37549e-08	0.249279	116.79	121.256	90.8288	112.603
CADANGAT00000075	An01g00760	Ortholog of Aspergillus tubingensis : Asptu1_0040533 and Aspergillus acidus : Aspfo1_0040369	#N/A	#N/A	0	0	0	NA	0	0	0	NA	NA	NA	NA	NA	0	0	0		0	0	0	0	0	0	0	0	NA	NA	NA	0	0	0	0
TID_46856	An01g00770	Has domain(s) with predicted ATP binding, ATP-dependent helicase activity, helicase activity, nucleic acid binding activity	#N/A	#N/A	0.482587	0.305324	0.386436	1	0.0537496	0	0.0239574	0.116582	0.401534	0.368648	6.2162	0.525245	1.54309	0.561361	1.02484		0.092859	0.210724	0.514173	0.265084	0.142134	0.48661	0.17301	0.275669	0.893095	1	0.948445	0.598153	0.759441	0.714209	0.683006
TID_47677	An08g01900	Putative xylan beta-xylosidase; abundantly expressed on d-xylose	GH43	CAK39870.1	0.0268855	0.0907199	0.0615109	1	10.0853	8.93845	9.44964	347.955	1.62735e-25	3.27325e-23	3.72645	2.06e-05	0.233131	0.125096	0.1761		0.248318	0.153683	0.128331	0.178659	40.4665	83.888	85.5358	76.0447	191.639	3.23109e-43	3.40336e-42	0.448549	0.800898	0.621103	0.615775
CADANGAT00000078	An01g00790	0	#N/A	#N/A	0	0	0	NA	0	0	0	NA	NA	NA	Inf	1	0	0	0		0	0	0	0	0.629857	0	0.182544	0.207757	Inf	0.758711	0.937761	0	0	0	0
TID_127714	An01g00800	Ortholog of Aspergillus tubingensis : Asptu1_0115661, Aspergillus brasiliensis : Aspbr1_0173195, Aspergillus acidus : Aspfo1_0178266 and Aspergillus carbonarius ITEM 5010 : Acar5010_397326	#N/A	#N/A	0	0	0	NA	0.0884985	0	0.0394458	Inf	1	1	1.44289	1	0	0	0		0	0	0	0	0	0.16024	0.162778	0.129683	Inf	0.631756	0.901312	0	0.035223	0	0.0128522
TID_36489	An01g00810	Ortholog of Aspergillus tubingensis : Asptu1_0925173, Aspergillus brasiliensis : Aspbr1_0193964, Aspergillus acidus : Aspfo1_0202635 and A. niger ATCC 1015 : 36489-mRNA	#N/A	#N/A	0	0	0	NA	0.106063	0	0.0472747	Inf	1	1	2.73547	1	0	0	0		0	0	0	0	0.336565	0.0640146	0.146314	0.155421	Inf	0.452164	0.710088	0	0	0	0
TID_171073	An01g00820	Has domain(s) with predicted substrate-specific transmembrane transporter activity, transmembrane transporter activity, transporter activity, role in transmembrane transport and integral to membrane, membrane localization	#N/A	#N/A	0	0	0	1	0.470992	0.0210415	0.221594	Inf	0.549673	0.434564	0.772478	1	0.127322	0.0227734	0.0721315		0	0.0373034	0	0.01259	0.0553547	0.47378	0.433154	0.372475	32.9534	0.0129946	0.0228189	0	0	0.118723	0.0265999
CADANGAT00000082	An01g00830	Has domain(s) with predicted DNA binding activity and role in regulation of transcription, DNA-dependent	#N/A	#N/A	0.273572	0	0.12518	1	0.243759	0	0.108649	1.5417	1	1	11.3904	0.490489	0	0	0		0	0	0	0	2.57836	1.91258	1.23297	1.73495	Inf	0.00355197	0.0868898	0.0861167	0	0	0.0353999
CADANGAT00000083	An01g00840	0	#N/A	#N/A	0	0	0	1	0	0.063006	0.0349228	Inf	1	1	0	1	0	0	0		0	0.0558499	0	0.0188495	0	0	0	0	0	1	NA	0	0	0.0507857	0.0113785
TID_172786	An01g00850	Putative xylose permease; induced by xylose and repressed by glucose	#N/A	#N/A	1.49078	0.503036	0.955006	0.730683	78.2383	44.8204	59.7155	128.435	1.37612e-35	6.30852e-45	0.10561	3.19976e-13	8.89376	3.02894	5.79776		0.14687	0.435551	0.691254	0.415434	4.77712	17.6056	15.5878	14.1481	27.3303	2.50297e-07	0.000124504	0.497435	1.41687	0.792115	0.898941
TID_131667	An01g00860	Putative multicopper oxidase	AA1	CAK43464.1	0	0	0	1	0	0.0421625	0.0233697	Inf	1	1	0.153635	1	0	0	0		0	0.0186869	0.0200625	0.0126138	0	0	0.0241095	0.0109758	0.877627	1	1	0.0092616	0.020868	0	0.0114215
TID_171687	An01g00870	Ortholog(s) have role in austinol biosynthetic process, dehydroaustinol biosynthetic process	#N/A	#N/A	0	0	0	NA	0	0	0	NA	NA	NA	Inf	1	0	0	0		0	0	0	0	0	0.111072	0	0.0385244	Inf	0.917235	1	0	0.0366226	0.0298212	0.0200443
TID_36484	An01g00880	Has domain(s) with predicted O-methyltransferase activity, methyltransferase activity	#N/A	#N/A	0	0	0	NA	0	0	0	NA	NA	NA	Inf	1	0	0	0		0	0	0	0	0	0.0215023	0	0.00745793	Inf	1	1	0	0	0.0692769	0.0155215
TID_36483	An01g00890	0	#N/A	#N/A	0	0	0	1	0	0	0	NA	NA	1	Inf	1	0	0	0		0	0.0276649	0	0.00933701	0	0.0234243	0	0.00812457	0.932892	1	1	0	0	0.0503128	0.0112726
TID_36481	An01g00900	Has domain(s) with predicted phosphatase activity, protein tyrosine phosphatase activity and role in dephosphorylation, protein dephosphorylation	#N/A	#N/A	1.06384	1.18083	1.12729	0.171786	1.02274	0.280831	0.611515	1.11228	1	0.243473	0.645218	1	0.631171	0.217103	0.412587		0.0689524	0.51565	0.687239	0.41408	0.34301	0.722663	1.1241	0.830281	1.97098	0.403927	0.821844	0.149815	0.208492	0.113181	0.163018
TID_172886	An01g00910	Has domain(s) with predicted catalytic activity and role in nucleoside metabolic process	#N/A	#N/A	0.0803794	0.101709	0.0919492	1	0.07162	0	0.0319226	0.66855	1	1	2.74268	1	0.0348495	0.0311666	0.0329054		0.0247464	0.0765777	0.0822147	0.0603055	0.227268	0.0648395	0.0823328	0.104949	2.20169	0.966585	1	0	0.0142526	0.0464227	0.0156015
CADANGAT00000091	An01g00920	0	#N/A	#N/A	0.247518	0.3132	0.283145	1	0.165408	0.0443376	0.0983013	0.714202	1	0.874472	2.63862	1	0.0536572	0	0.0253319		0.190508	0.825337	0.253169	0.424463	0.524881	0.432606	0.354946	0.415513	0.974016	1	0.888217	0.136351	0.153611	0.0357381	0.120107
TID_171010	An01g00930	Has domain(s) with predicted S-adenosylmethionine-dependent methyltransferase activity	#N/A	#N/A	0.388453	0.327689	0.355493	0.424884	0	0	0	0	0.552653	0.00998685	Inf	1	0.0481197	0.0430344	0.0454352		0.136678	1.55081	1.05953	0.904062	0.0523013	0.119372	0.0454735	0.0724561	0.0900103	7.0358e-05	0.254165	0.034937	0.0393595	0.0320498	0.0359038
TID_36478	An01g00940	Has domain(s) with predicted DNA binding, sequence-specific DNA binding, sequence-specific DNA binding transcription factor activity and role in regulation of transcription, DNA-dependent	#N/A	#N/A	0.178826	0	0.0818264	1	0.12747	0.0256263	0.0710204	1.62592	1	1	0.681465	1	0.0620258	0	0.0292828		0	0.113579	0.0975514	0.0689996	0.033708	0.230805	0.0293075	0.100066	1.71731	1	1	0.0225167	0.050734	0.165248	0.0647916
TID_171597	An01g00950	0	#N/A	#N/A	0	0	0	NA	0	0	0	NA	NA	NA	Inf	1	0	0	0		0	0	0	0	0.0979778	0	0	0.0193906	Inf	1	1	0	0.0737335	0	0.0269039
TID_46850	An01g00960	Has domain(s) with predicted nucleotide binding, oxidoreductase activity and role in metabolic process	#N/A	#N/A	0	0	0	1	0	0	0	NA	NA	1	Inf	1	0	0	0		0	0.0594838	0.0319313	0.030114	0.0441341	0.0251829	0	0.017469	1.22144	1	1	0	0	0.0540901	0.0121189
TID_46849	An01g00970	0	#N/A	#N/A	0.820716	0.259626	0.516367	1	0	0.073507	0.0407433	0.18496	0.967888	0.789451	3.58437	1	0	0	0		0.126337	0.521266	0.699547	0.439822	0.290066	0.551704	0.126099	0.306168	0.727909	0.967564	0.962624	0.0322937	0	0.1185	0.0398249
CADANGAT00000097	An01g00990	0	#N/A	#N/A	0	0.144554	0.0784094	1	0.152684	0	0.0680548	1.77066	1	1	2.89751	1	0.148589	0	0.0701499		0	0.108836	0.116847	0.0734648	0.161502	0.368611	0.491464	0.383551	6.25675	0.617272	0.80404	0.0539412	0	0	0.0221736
TID_52069	An01g01000	Ortholog of A. nidulans FGSC A4 : AN2923, AN10601, A. fumigatus Af293 : Afu2g17770, Afu8g00650, A. niger CBS 513.88 : An11g02090 and A. oryzae RIB40 : AO090020000174, AO090103000301	GT25	CAK43477.1	2.65513	4.08853	3.43264	1	2.85396	1.02671	1.84116	1.12735	1	1	0.400676	0.129793	1.71761	0.522926	1.08694		0.986112	1.90051	5.63267	2.75543	1.50939	1.33721	0.966988	1.20274	0.461894	0.236344	0.0374423	0.0928663	0.313865	0.267746	0.212686
TID_46848	An01g01010	Ortholog of A. nidulans FGSC A4 : AN3302/artF, A. oryzae RIB40 : AO090120000027, Aspergillus versicolor : Aspve1_0061419 and Aspergillus sydowii : Aspsy1_0043459	#N/A	#N/A	0.934448	0.640476	0.774991	0.441137	0.208154	0.12554	0.162363	0.441277	0.966214	1	0.159074	0.658198	0.405142	0	0.19127		0.143844	0.222563	0.398244	0.250386	0	0.125632	0.0478579	0.0653617	0.155487	0.297427	0.00455669	0.147076	0.0207117	0	0.0680155
TID_36472	An01g01020	Has domain(s) with predicted NAD+ ADP-ribosyltransferase activity, acid-amino acid ligase activity	#N/A	#N/A	0.456537	0.361054	0.404745	1	0.266953	0.21467	0.237974	1.26624	1	1	1.52672	0.903091	0.0989689	0.0663824	0.0817667		0.0878464	0.897073	0.53506	0.50155	0.63197	0.690514	0.713139	0.689228	1.58906	0.743568	0.264559	0.0269459	0.146725	0.140075	0.0959975
TID_46846	An01g01030	Ortholog of A. oryzae RIB40 : AO090020000546, Aspergillus wentii : Aspwe1_0044301, Aspergillus sydowii : Aspsy1_0092445 and A. niger ATCC 1015 : 46846-mRNA	#N/A	#N/A	0.202514	0.341672	0.277997	1	0.541335	0.507866	0.522784	4.19311	0.66615	0.299105	0.57797	1	0.614619	0.0785237	0.331618		0	0.450184	0.138092	0.19535	0.381732	0.653447	0.746769	0.642157	4.23574	0.328473	0.634588	0.0318743	0	0.116961	0.0393077
TID_36470	An01g01040	Ortholog of Aspergillus tubingensis : Asptu1_0188641, Aspergillus brasiliensis : Aspbr1_0193957, Aspergillus acidus : Aspfo1_0122654 and A. niger ATCC 1015 : 36470-mRNA	#N/A	#N/A	0.0537711	0.04536	0.0492087	0.9436	0.0958226	0.115583	0.106776	4.796	0.736258	0.0741511	0.783734	1	0.0699394	0.0208494	0.0440251		0	0	0.0183329	0.00576319	0.177374	0.173502	0.121171	0.150445	38.7677	0.0121972	0.447255	0.00846319	0.0095345	0.0310552	0.0139158
TID_36469	An01g01050	Has domain(s) with predicted zinc ion binding activity, role in DNA repair and Smc5-Smc6 complex localization	#N/A	#N/A	0.0906605	0.191198	0.145194	1	0	0.0324798	0.0180029	0.308936	1	0.827667	7.34453	0.576389	0.0786141	0	0.0371142		0.0558233	0.34549	0.154551	0.184623	0.256337	0.536308	0.0928637	0.279022	1.55917	0.917235	0.733862	0.142693	0.0643025	0.130901	0.111448
TID_55496	An01g01060	Has domain(s) with predicted RNA binding, nucleic acid binding, nucleotide binding, zinc ion binding activity and nucleus localization	#N/A	#N/A	3.93484	3.21396	3.54381	0.0121949	1.11303	0.93979	1.01701	0.620547	0.859191	0.406559	0.416655	0.250784	4.0619	2.13115	3.04267		0.230746	1.0314	1.40544	0.870249	0.941843	1.10842	0.307083	0.710645	0.966465	0.967947	0.000369188	0.412877	0.442992	0.613226	0.468753
TID_133810	An01g01070	Has domain(s) with predicted oxidoreductase activity and role in oxidation-reduction process	#N/A	#N/A	1.10724	0.622693	0.844409	0.756524	0	0	0	0	0.0216561	0.0484084	Inf	0.965292	0.200024	0.214663	0.207752		0.227257	0.644642	0.377507	0.415359	0.0869625	0.223293	0.0756098	0.12908	0.241544	0.166546	0.0078134	0.0726132	0.179971	0.0799349	0.113426
TID_171497	An01g01080	Has domain(s) with predicted nucleotide binding, oxidoreductase activity and role in metabolic process	#N/A	#N/A	4.60139	1.77908	3.0705	0.889225	0.512494	0.641077	0.583765	0.410538	0.753643	0.989621	0.939939	1	2.77082	1.93284	2.32846		0.236105	1.86716	3.05048	1.67132	0.722787	1.2029	1.3616	1.18013	0.762756	0.676189	0.304779	0.905284	1.83578	1.66094	1.41411
TID_36465	An01g01090	Has domain(s) with predicted protein heterodimerization activity, sequence-specific DNA binding activity and intracellular localization	#N/A	#N/A	1.19951	2.11574	1.6965	1	0.291488	0.156267	0.216538	0.275599	0.622401	0.395345	3.29258	0.510444	0.472784	0.42282	0.446408		0.268577	2.21629	2.37944	1.58951	0.411096	1.99385	1.92118	1.64753	0.963473	1	1	0.446241	0.734757	0.440853	0.550308
TID_36430	An01g01110	Has domain(s) with predicted catalytic activity, hydrolase activity	#N/A	#N/A	0	0.0292971	0.0158914	1	0.0309449	0.00829478	0.0183904	2.5221	1	1	0.790056	1	0.0401533	0.0269324	0.0331741		0	0.022058	0.0236818	0.0148893	0.0109107	0.0684818	0.0094863	0.0302304	2.41746	0.92981	1	0.0182207	0.0164217	0.0534877	0.0254659
TID_36428	An01g01120	0	#N/A	#N/A	7.1997	3.66153	5.28051	0.730456	0.491108	0.27151	0.36939	0.145143	0.0310706	1.30609e-05	1.51298	0.978867	1.46368	1.122	1.28331		3.16047	10.1301	8.97315	7.34005	0.649337	1.37089	1.21382	1.15658	0.128396	1.1349e-05	0.0113539	1.17114	1.30717	1.25341	1.23921
CADANGAT00000110	An01g01130	Putative polyketide synthase, encoded in a predicted secondary metabolite gene cluster	#N/A	#N/A	0	0.0175626	0.00952638	1	0	0	0	0	1	NA	NA	NA	0	0	0		0	0	0	0	0	0	0	0	NA	NA	1	0	0	0	0
CADANGAT00000111	An01g01140	Ortholog of A. nidulans FGSC A4 : AN6764, AN2660, AN7798, A. fumigatus Af293 : Afu8g01960 and A. niger CBS 513.88 : An15g04120, An11g05430, An01g12050, An11g03480	#N/A	#N/A	0	0	0	NA	0	0	0	NA	NA	NA	NA	NA	0	0	0		0	0	0	0	0	0	0	0	NA	NA	NA	0	0	0	0
CADANGAT00000112	An01g01150	0	#N/A	#N/A	0	0	0	1	0	0	0	NA	NA	1	NA	NA	0	0	0		0	0.0763154	0.0273111	0.0343423	0	0	0	0	0	0.799661	NA	0	0	0	0
TID_170237	An01g01160	Has domain(s) with predicted hydrolase activity and role in metabolic process	#N/A	#N/A	3.17373	3.10565	3.1368	1	0.0565574	0.0909612	0.0756267	0.0544011	0.000425675	0.000127055	1.43871	1	0.935689	0.344567	0.623639		0.781678	3.10425	3.982	2.57162	0.0598236	0.341353	0.312083	0.272311	0.0852007	1.47217e-07	4.09618e-07	0.259752	0.315143	0.366594	0.303901
TID_206357	An01g01170	Ortholog of A. nidulans FGSC A4 : AN5419, A. niger CBS 513.88 : An18g02752, A. oryzae RIB40 : AO090012000481, A. niger ATCC 1015 : 206357-mRNA and Aspergillus versicolor : Aspve1_0135496	#N/A	#N/A	0.422487	0.2916	0.351491	1	0	0	0	0	0.273069	0.509649	Inf	1	0.133218	0.0595697	0.0943395		0	0.317125	0.471419	0.255227	0	0.0206549	0.0157365	0.0143281	0.0574944	0.139173	0.00659751	0.386889	0.217931	0.244005	0.293226
TID_36425	An01g01180	Has domain(s) with predicted chromate transmembrane transporter activity and role in chromate transport	#N/A	#N/A	0.0610317	0	0.0279266	1	0	0	0	0	1	0.950915	Inf	1	0.0529222	0	0.0249849		0.0187899	0.0581451	0.124851	0.0654139	0.0287606	0.0164108	0	0.0113839	0.264836	0.489283	1	0.00960597	0.0108219	0.0704971	0.0236923
TID_36424	An01g01190	Ortholog of A. oryzae RIB40 : AO090701000875, Aspergillus wentii : Aspwe1_0055015, Aspwe1_0176501, Aspergillus versicolor : Aspve1_0130993 and A. niger ATCC 1015 : 36424-mRNA	#N/A	#N/A	2.64797	2.29581	2.45695	0.000209372	0.131078	0.105406	0.116849	0.102748	0.0223568	3.57755e-10	0.319744	1	0.892937	0.513368	0.692565		2.67215	22.6578	26.2818	16.8394	0	0.197781	0.0602738	0.0960385	0.00491257	7.79832e-18	8.99114e-08	1.25032	2.0868	2.12406	1.75129
TID_139486	An01g01210	Has domain(s) with predicted serine-type peptidase activity and role in proteolysis	#N/A	#N/A	0.0247911	0.0209132	0.0226876	0.875368	0	0.0888161	0.0492288	5.24621	1	1	0.804621	1	0.021497	0	0.0101489		0.0305298	0.11022	0.101429	0.0797134	0.0700954	0.106657	0.0812595	0.087859	1.00845	1	0.602607	0.0312156	0.0175835	0.0429539	0.0288715
TID_171230	An01g01220	0	#N/A	#N/A	0	0	0	NA	0	0	0	NA	NA	NA	Inf	1	0	0	0		0	0	0	0	0	0.135804	0.0258665	0.0588784	Inf	0.816902	1	0	0	0.0729231	0.0163384
TID_172537	An01g01230	Ortholog of A. nidulans FGSC A4 : AN8638/cetJ, A. fumigatus Af293 : Afu2g14320, Afu3g13130, Afu4g00730, Afu8g01530, A. niger CBS 513.88 : An12g10710 and A. oryzae RIB40 : AO090113000154	#N/A	#N/A	0.0689983	0	0.0315719	1	0	0	0	0	1	1	Inf	1	0	0	0		0	0	0.0940983	0.029581	0.130059	0.0742116	0	0.0514795	3.554	1	1	0	0.0489382	0.159398	0.0535698
CADANGAT00000120	An01g01240	#N/A	#N/A	#N/A	0	0	0	NA	0	0	0	NA	NA	NA	NA	NA	0	0	0		0	0	0	0	0	0	0	0	NA	NA	NA	0	0	0	0
TID_121297	An01g01250	#N/A	#N/A	#N/A	0	0	0	NA	0.0562521	0	0.0250728	Inf	1	0.886014	1.06195	1	0	0.0244791	0.0129223		0	0	0	0	0.0595007	0.0509266	0.0129333	0.0353271	Inf	0.582318	0.827778	0	0.0111944	0.0546923	0.0163384
TID_46827	An01g01260	Has domain(s) with predicted catalytic activity, cation binding, hydrolase activity, hydrolyzing O-glycosyl compounds activity and role in carbohydrate metabolic process	GH2	CAK36851.1	0	0	0	1	0.0700552	0.0187783	0.0416335	Inf	0.830081	0.638318	19.9936	3.34416e-06	0.0227254	0	0.0107288		0	0.0166455	0	0.0056179	1.01271	1.71946	1.80396	1.61806	379.098	6.98399e-19	6.1196e-14	0.00824983	0.00929414	0.0605445	0.0203475
CADANGAT00000123	An01g01270	0	#N/A	#N/A	0	0	0.00952638	NA	0	0	0	0	NA	NA	NA	1	0	0	0		0	0	0	0	0	0.192044	0	0	NA	1	1	0	0	0	0
TID_172233	An01g01280	Has domain(s) with predicted role in transmembrane transport and integral to membrane localization	#N/A	#N/A	0	0	0	NA	0	0	0	NA	NA	NA	Inf	1	0	0	0		0	0	0	0	0.0302401	0	0.0394384	0.023939	Inf	0.845724	1	0.0101001	0	0	0.00415184
TID_120511	An01g01290	Has domain(s) with predicted intramolecular transferase activity and role in hopanoid biosynthetic process	#N/A	#N/A	0	0	0	1	0	0	0	NA	NA	1	Inf	1	0	0	0		0.0146292	0	0	0.00509291	0.0223921	0.0511076	0.0194688	0.0310211	1.74353	0.729635	0.824855	0.0074789	0.00842561	0.0274434	0.0122974
TID_144154	An01g01300	0	#N/A	#N/A	0	0	0	1	0	0	0	NA	NA	1	Inf	1	0	0	0		0	0.0892256	0.191588	0.0903419	0.132402	0.0755487	0	0.0524071	1.20277	1	1	0.0442221	0.0996398	0	0.054535
TID_171940	An01g01310	Ortholog of Aspergillus aculeatus ATCC16872 : Aacu16872_047505	#N/A	#N/A	0	0	0	NA	0.100683	0.0809642	0.0897534	Inf	1	0.879836	0.720099	1	0	0	0		0	0	0	0	0	0.24307	0.185189	0.168614	Inf	0.544172	0.83232	0	0	0	0
TID_39180	An11g06330	Alpha-galactosidase	GH27	CAK96935.1	0	0	0	1	0	0	0	NA	NA	1	Inf	1	0	0	0		0	0	0.0491137	0.0154395	0.0339415	0	0	0.00671731	1.33162	1	1	0	0	0.0207991	0.00466003
TID_119939	An01g01330	Has domain(s) with predicted DNA binding, sequence-specific DNA binding RNA polymerase II transcription factor activity, zinc ion binding activity and role in regulation of transcription, DNA-dependent, transcription, DNA-dependent	#N/A	#N/A	0.0737868	0	0.0337631	1	0.153407	0.140985	0.146522	8.83146	0.242483	0.0557629	0.601419	1	0.042655	0	0.0201377		0.0151445	0	0.0503144	0.0210893	0.139085	0.211632	0.161237	0.174332	5.81814	0.0307424	0.18588	0	0.0261672	0.0568202	0.0222785
TID_123651	An06g02070	Has domain(s) with predicted polygalacturonase activity and role in carbohydrate metabolic process	GH28	ABD61569.1	0.0713666	0	0.0326556	1	0	0	0	0	1	1	Inf	1	0	0	0		0	0	0.12166	0.0382454	0.0672617	0.0575692	0.0584808	0.0599024	2.286	1	1	0	0	0	0
TID_171699	An01g01350	Has domain(s) with predicted role in transmembrane transport and integral to membrane localization	#N/A	#N/A	0	0	0	1	0.228712	0.160929	0.191141	Inf	0.0319368	0.0100601	0.484155	0.747868	0.0556445	0.049764	0.0525402		0	0	0.0218788	0.00687788	0.21168	0.241569	0.0525846	0.149619	34.5446	0.0498192	0.0962942	0	0.0341359	0.0926543	0.0332147
TID_172825	An01g01360	Ortholog of A. nidulans FGSC A4 : AN3486, AN7279, A. fumigatus Af293 : Afu1g01220, Afu1g01300, A. niger CBS 513.88 : An09g02890 and A. oryzae RIB40 : AO090102000097, AO090010000040/aoiA	#N/A	#N/A	0	0	0	NA	0.0377562	0	0.0168288	Inf	1	1	2.73815	1	0	0	0		0	0	0	0	0.0798732	0.0911512	0.0520845	0.0711341	Inf	0.347993	0.62848	0	0	0	0
TID_124966	An01g01370	Ortholog of Aspergillus tubingensis : Asptu1_0143129 and Aspergillus acidus : Aspfo1_0121750	#N/A	#N/A	0.0896184	0	0.0410072	1	0.0399261	0.0321065	0.0355919	1.75226	1	1	0.545175	1	0	0.069498	0.0366876		0	0	0.152775	0.0480266	0.0422318	0.0240974	0.0367185	0.0334321	1.05392	1	1	0.0423159	0.0158908	0.103517	0.0463861
TID_36409	An01g01380	Ortholog of A. niger CBS 513.88 : An12g05680, A. oryzae RIB40 : AO090038000267, A. niger ATCC 1015 : 36409-mRNA, Aspergillus zonatus : Aspzo1_0017959 and Aspergillus terreus NIH2624 : ATET_06412	#N/A	#N/A	2.17077	2.03709	2.09826	0.341018	2.95282	1.55539	2.17826	2.19265	0.11785	0.000736233	0.593131	0.349617	1.91575	0.9961	1.43027		0.150272	1.77033	1.53278	1.13165	1.70694	2.41078	3.11557	2.59234	2.54768	0.0231188	0.716377	0.630766	0.610397	0.511873	0.596695
TID_171085	An01g01390	Ortholog of A. nidulans FGSC A4 : AN9359, A. fumigatus Af293 : Afu3g02330, A. oryzae RIB40 : AO090120000040, A. niger ATCC 1015 : 171085-mRNA and Aspergillus wentii : Aspwe1_0172765	#N/A	#N/A	1.21206	0.688197	0.927904	0.128432	0.145381	0.217115	0.185141	0.44024	0.506827	1	0.854969	1	1.5563	0.271136	0.87787		0.0574088	0.340498	0.572185	0.314779	0.219681	0.564074	0.210102	0.334771	1.12348	1	0.0576255	0.234793	0.206652	0.175004	0.211129
TID_36407	An01g01400	Ortholog of A. nidulans FGSC A4 : AN9338, AN7059, A. niger CBS 513.88 : An12g03220, An12g02100, An09g02230, A. oryzae RIB40 : AO090138000084 and A. niger ATCC 1015 : 50192-mRNA, 50339-mRNA, 50930-mRNA	#N/A	#N/A	3.96928	3.58756	3.76223	0.0417006	0	0	0	0	0.00219877	0.351474	Inf	1	0.368772	0.109933	0.232132		0.174575	1.44059	0.773317	0.790081	0	0.0762355	0	0.0264418	0.0275032	0.00938213	5.73131e-09	0	0.100546	0	0.0366872
CADANGAT00000137	An01g01410	Ortholog of A. nidulans FGSC A4 : AN11871, A. fumigatus Af293 : Afu1g11260, Afu4g01030, Afu6g00270, A. niger CBS 513.88 : An03g03440, An01g01460, An04g04460 and A. niger ATCC 1015 : 190306-mRNA	#N/A	#N/A	0	0	0	1	0	0	0	NA	NA	1	Inf	1	0	0	0		0	0	0.108501	0.0341087	0	0.0855705	0	0.0296795	0.890763	1	1	0	0	0	0
TID_36405	An01g01420	Ortholog of A. nidulans FGSC A4 : AN6458, A. fumigatus Af293 : Afu3g07420, A. niger CBS 513.88 : An02g10960, An12g05390 and A. oryzae RIB40 : AO090020000161, AO090005000921, AO090003001427	#N/A	#N/A	0.107542	0	0.0492087	0.933449	0	0	0	0	1	0.909793	Inf	1	0.0932526	0.0833976	0.0880502		0.066218	0.341519	0.366659	0.25358	0	0.115668	0	0.0401185	0.124328	0.442187	1	0	0	0.0621103	0.0139158
TID_36404	An01g01430	Ortholog(s) have extracellular region localization	#N/A	#N/A	3.05988	3.12727	3.09643	0.615117	0.943762	0.695681	0.806256	0.562798	0.578589	0.0685515	1.54929	0.708411	1.65831	1.04955	1.33695		0.815232	7.8298	5.31655	4.59772	1.05372	3.51259	3.0378	2.80981	0.592054	0.344927	1	3.54719	4.40314	3.12661	3.76528
TID_170838	An01g01440	Has domain(s) with predicted catalytic activity and role in nucleoside metabolic process	#N/A	#N/A	0.0899631	0	0.041165	0.257607	0.0801593	0	0.0357287	1.5417	1	0.646408	1.77886	1	0	0.0697653	0.0368287		0.0553939	0.514249	0.429414	0.327837	0	0.266091	0.110579	0.142633	0.370875	0.459951	0.828593	0	0.0638078	0	0.0232822
TID_36402	An01g01450	Ortholog of A. nidulans FGSC A4 : AN7859, AN5315, A. oryzae RIB40 : AO090001000269, A. niger ATCC 1015 : 36402-mRNA, Aspergillus wentii : Aspwe1_0166871 and Aspergillus versicolor : Aspve1_0044763	#N/A	#N/A	0.0800699	0.13509	0.109914	0.989546	0.0356721	0.0430285	0.0397496	0.818184	1	0.8418	15.9165	0.00272093	0	0.0310466	0.0163893		0.0493023	0.355986	0.122847	0.175929	1.28289	0.925787	1.31225	1.1724	7.31997	0.00138866	0.000464329	0.0945183	0.0780874	0.138732	0.098429
CADANGAT00000142	An01g01460	Ortholog of A. nidulans FGSC A4 : AN11871, A. fumigatus Af293 : Afu1g11260, Afu4g01030, Afu6g00270, A. niger CBS 513.88 : An03g03440, An01g01410, An04g04460 and A. niger ATCC 1015 : 190306-mRNA	#N/A	#N/A	0	0	0	1	0	0	0	NA	NA	1	NA	NA	0	0	0		0	0	0.111927	0.0351858	0	0	0	0	0	1	NA	0	0	0	0
CADANGAT00000143	An01g01470	0	#N/A	#N/A	0	0	0	NA	0	0	0	NA	NA	NA	NA	NA	0	0	0		0	0	0	0	0	0	0	0	NA	NA	NA	0	0	0	0
TID_172697	An01g01475	Ortholog of A. fumigatus Af293 : Afu8g07235, A. oryzae RIB40 : AO090023000051, A. niger ATCC 1015 : 172697-mRNA, Aspergillus wentii : Aspwe1_0170039 and Aspergillus versicolor : Aspve1_0045698	#N/A	#N/A	12.699	13.5482	13.1596	0.859751	0.415996	0.267618	0.333754	0.0544506	5.86672e-08	4.20516e-05	1.79113	1	1.29548	0.434467	0.840959		1.43737	14.4706	12.1612	9.2073	0.792036	1.80774	0.918183	1.20175	0.142461	4.63879e-06	7.17937e-11	0.411504	0.993415	1.18642	0.797452
TID_121887	An01g01480	Has domain(s) with predicted role in transmembrane transport and integral to membrane localization	#N/A	#N/A	0	0	0	NA	0	0	0	NA	NA	NA	Inf	1	0	0	0		0	0	0	0	0	0.029017	0	0.0100643	Inf	1	1	0	0	0	0
TID_172072	An01g01490	Ortholog of A. niger CBS 513.88 : An10g00710, An01g14380, A. oryzae RIB40 : AO090009000551, Aspergillus wentii : Aspwe1_0184470 and Aspergillus versicolor : Aspve1_0507685	#N/A	#N/A	0	0	0	NA	0	0	0	NA	NA	NA	Inf	1	0	0	0		0	0	0	0	0.09195	0.0262333	0	0.0272965	Inf	0.915178	1	0.0153555	0	0	0.00631218
TID_36399	An01g01500	Has domain(s) with predicted zinc ion binding activity and intracellular localization	#N/A	#N/A	1.83995	3.14308	2.5468	1	0.655777	0.659178	0.657662	0.578356	0.735312	0.832485	0.623298	0.824527	0.957283	0.784774	0.866217		1.18958	1.48999	3.63847	2.06081	0.86706	1.01422	0.433474	0.720714	0.307619	0.312098	0.0274628	0.217197	0.407818	0.398496	0.327371
TID_36398	An01g01520	Pyrroline-5-carboxylate reductase	#N/A	#N/A	0	0.291241	0.157976	1	0.0512704	0	0.0228523	0.29511	1	1	3.83347	1	0.149686	0	0.0706676		0	0.182731	0	0.0616725	0.216925	0.154722	0.0235757	0.107328	3.34392	1	1	0	0.0204059	0.0332325	0.0148915
TID_132598	An01g01530	Proline dehydrogenase	#N/A	#N/A	0	0	0	NA	0.169857	0.081954	0.121134	Inf	0.291048	0.0773182	2.01652	1	0	0	0		0	0	0	0	0.467131	0.615103	0.249937	0.419577	Inf	6.69425e-06	0.000677667	0.0120016	0.0405624	0.0880782	0.0394679
TID_52061	An01g01540	Putative alpha,alpha-trehalase; expression repressed by tunicamycin and DTT	GH65	CAK43526.1	0.902615	0.321226	0.587255	0.039363	0.779118	0.343579	0.537708	1.85491	0.548151	0.463691	0.979199	1	0.733763	0.437479	0.577357		0.295256	2.66934	2.76006	1.87136	0.478517	1.05424	1.47928	1.1338	0.604739	0.335287	0.477952	1.10545	1.26038	1.55575	1.26287
TID_55494	An01g01550	Catalase	#N/A	#N/A	0.567168	0.194924	0.365253	7.01962e-13	0.299472	0.150513	0.216907	1.211	1	1.50374e-11	6.10396	4.05352e-05	1.53006	0.602732	1.04053		2.66448	23.9885	20.0105	15.3143	1.74222	2.80158	2.90906	2.64085	0.183906	1.13159e-06	1.24499e-07	8.43089	6.02664	8.00713	7.45868
TID_36394	An01g01560	Ortholog of A. nidulans FGSC A4 : AN6772, AN11002, A. fumigatus Af293 : Afu8g07350, A. oryzae RIB40 : AO090120000069, A. niger ATCC 1015 : 191468-mRNA, 36394-mRNA and Aspergillus wentii : Aspwe1_0172775	#N/A	#N/A	0.127122	0	0.0581679	1	0	0	0	0	1	1	Inf	1	0	0	0		0	0.0807395	0	0.0272499	0.0399366	0.0227878	0.034723	0.0316152	1.83962	1	1	0	0	0.0734185	0.0164494
TID_36393	An01g01580	Ortholog of A. nidulans FGSC A4 : AN3379, A. fumigatus Af293 : Afu7g01170, A. niger CBS 513.88 : An12g01970, An01g00420 and A. oryzae RIB40 : AO090010000104, AO090038000140	#N/A	#N/A	0	0	0	NA	0	0	0	NA	NA	NA	Inf	1	0	0	0		0	0	0	0	0.032732	0	0	0.00647794	Inf	1	1	0	0	0.0601737	0.0134819
TID_170782	An01g01590	Pyruvate decarboxylase	#N/A	#N/A	0	0	0	0.905572	0	0	0	NA	NA	1	Inf	1	0.0261035	0.0233449	0.0246473		0.0370719	0.0382396	0.0410545	0.0387179	0.0567439	0.048567	0.0246681	0.0393053	0.746121	1	0.758217	0	0.0106757	0.0347722	0.0116861
TID_171379	An01g01600	Ortholog(s) have role in cellular response to drug	#N/A	#N/A	0	0.0298286	0.0161797	0.632155	0.0630126	0	0.0280861	3.54132	1	1	14.527	0.0280792	0.0919838	0.054842	0.0723769		0.0435447	0.112291	0.217002	0.121275	0.63319	0.646533	0.695404	0.666141	5.33387	0.00250705	3.88705e-05	0.144699	0.137937	0.102109	0.132689
CADANGAT00000158	An01g01610	0	#N/A	#N/A	0.58476	0.986579	0.802717	0.03237	0	4.60889	2.55461	7.87592	1	0.393308	0.949037	1	23.8319	11.3369	17.2358		4.32073	47.168	15.5509	22.3122	3.30675	7.54732	5.51053	5.78083	0.265614	0.138137	0.0583574	9.20372	13.4794	6.7545	10.2151
TID_172823	An01g01620	Ortholog(s) have zinc ion transmembrane transporter activity and role in response to zinc ion, zinc ion transmembrane transport	#N/A	#N/A	0.0444262	0.0374769	0.0406567	0.0234486	0.0395848	0	0.0176438	0.824134	1	0.0809284	1.45463	1	0.577847	0.068904	0.309179		0.10942	0.902933	0.757344	0.580916	0.0418709	0.0238915	0.0546071	0.041433	0.0830554	0.000201122	1	0.0419543	0.0472651	0	0.0344922
TID_52059	An01g01630	Ortholog of A. nidulans FGSC A4 : AN5396, A. niger CBS 513.88 : An05g02350, An09g00510, A. niger ATCC 1015 : 52059-mRNA and Aspergillus wentii : Aspwe1_0029051, Aspwe1_0065325	#N/A	#N/A	0.806566	0.06804	0.405972	1	0	0	0	0	0.933815	0.3672	Inf	0.0145759	1.04909	0.250193	0.627358		0.0496635	0.768417	0.659986	0.484108	0.608138	1.47476	1.42101	1.27878	2.86542	0.168001	0.135881	0.406233	0.715088	0.419245	0.521843
TID_36386	An01g01640	Has domain(s) with predicted catalytic activity, coenzyme binding, nucleotide binding activity and role in cellular metabolic process	#N/A	#N/A	0.134815	0.0758178	0.102814	1	0	0	0	0	1	0.99866	Inf	1	0	0	0		0.0276704	0.114168	0.122572	0.086697	0	0.0241669	0	0.00838212	0.0719841	0.422367	0.499503	0	0.0159366	0	0.00581497
TID_36385	An01g01650	Ortholog of A. niger CBS 513.88 : An12g05420, An03g01830, A. oryzae RIB40 : AO090701000546, AO090001000314, A. niger ATCC 1015 : 45719-mRNA, 53991-mRNA and Aspergillus wentii : Aspwe1_0028536	#N/A	#N/A	0.353253	0.425708	0.392555	1	0.179861	0.325429	0.260546	1.5173	1	1	0.910233	1	0.0875186	0.117404	0.103295		0.0932196	0.737194	0.412936	0.41107	0.523182	0.488499	0.3515	0.432995	1.25795	1	1	0.111199	0.0894824	0.145728	0.111011
CADANGAT00000163	An01g01660	Ortholog of Aspergillus tubingensis : Asptu1_0054261, Aspergillus brasiliensis : Aspbr1_0053189 and Aspergillus acidus : Aspfo1_0056364	#N/A	#N/A	0.222237	0.187474	0.20338	1	0.693063	0.318472	0.485436	4.98295	0.645559	0.816675	0.952885	1	0.0963536	0.086171	0.0909782		0.13684	0.776327	0.303081	0.404929	0.523634	0.956113	1.13819	0.953411	2.07567	0.426335	0.173613	0.0349785	0.118219	0	0.0575143
TID_36384	An01g01670	Ortholog of A. fumigatus Af293 : Afu2g00210, Afu7g06340, A. niger CBS 513.88 : An01g11590, A. oryzae RIB40 : AO090009000035 and A. niger ATCC 1015 : 36384-mRNA	#N/A	#N/A	0.172305	0.121127	0.144545	0.817573	0.230292	0.102883	0.159672	2.28806	0.935304	1	0.547657	1	0.0498034	0.0668103	0.0587812		0.0707301	0.383029	0.391643	0.277015	0.0811971	0.185324	0.235323	0.187478	0.614962	0.80789	1	0.0451994	0.0712893	0.0497569	0.0557402
TID_36383	An01g01680	Ortholog of Aspergillus tubingensis : Asptu1_0028228, Aspergillus brasiliensis : Aspbr1_0053187, Aspergillus acidus : Aspfo1_0202574 and Aspergillus zonatus : Aspzo1_0166715	#N/A	#N/A	0	0	0	NA	0	0	0	NA	NA	NA	NA	NA	0	0	0		0	0	0	0	0	0	0	0	NA	NA	NA	0	0	0	0
CADANGAT00000166	An01g01690	0	#N/A	#N/A	0	0	0	1	0	0	0	NA	NA	1	NA	NA	0	0	0		0	0	0.0764972	0.0240478	0	0	0	0	0	1	NA	0	0	0	0
CADANGAT00000167	An01g01700	0	#N/A	#N/A	0	0	0	NA	0	0	0	NA	NA	NA	NA	NA	0	0	0		0	0	0	0	0	0	0	0	NA	NA	NA	0	0	0	0
CADANGAT00000168	An01g01710	0	#N/A	#N/A	0	0	0	NA	0	0	0	NA	NA	NA	NA	NA	0	0	0		0	0	0	0	0	0	0	0	NA	NA	NA	0	0	0	0
TID_52058	An01g01720	Has domain(s) with predicted cysteine-type endopeptidase activity and role in proteolysis	#N/A	#N/A	1.62667	1.3249	1.46298	0.766872	3.84841	2.41145	3.05194	4.43017	0.000611885	4.06711e-06	0.301802	0.00169596	0.632306	0.173995	0.390366		0.224498	0.979717	1.52994	0.88977	1.37451	2.63945	1.30998	1.78387	2.04536	0.127269	0.790626	0.0264855	0.0397843	0.0809892	0.0435495
CADANGAT00000170	An01g01730	Ortholog of Aspergillus tubingensis : Asptu1_0054257, Aspergillus brasiliensis : Aspbr1_0193903 and Aspergillus acidus : Aspfo1_0056361	#N/A	#N/A	0	0	0	NA	0	0	0	NA	NA	NA	Inf	1	0	0	0		0	0	0	0	0	0.0249333	0	0.00864795	Inf	1	1	0.0145946	0	0.053554	0.0179982
TID_36379	An01g01740	Has domain(s) with predicted calcium ion binding activity	#N/A	#N/A	0.882657	1.11688	1.00971	1	0.262156	1.05406	0.701092	1.64145	1	1	0.225985	0.839631	1.14806	0.68449	0.903345		0	1.30808	1.30406	0.85143	0.415944	0.395562	0.120548	0.274396	0.536987	0.418567	0.349548	0.370464	1.09557	0.424811	0.647217
TID_55493	An01g01750	Sedolisin family secreted protease	#N/A	#N/A	11.2927	12.4997	11.9474	0.228278	11.3804	5.06685	7.88093	1.38757	0.818183	0.833322	0.0990857	1.19049e-09	15.6411	7.27247	11.2233		5.33225	31.9095	23.3533	19.9673	0.512675	2.34025	1.83647	1.74922	0.0753699	2.06985e-16	6.95337e-10	0.890406	3.23313	2.57613	2.12291
CADANGAT00000173	An01g01760	0	#N/A	#N/A	0	0	0	NA	0	0	0	NA	NA	NA	NA	NA	0	0	0		0	0	0	0	0	0	0	0	NA	NA	NA	0	0	0	0
CADANGAT00000174	An01g01770	0	#N/A	#N/A	0	0	0	NA	0	0	0	NA	NA	NA	Inf	1	0	0	0		0	0	0	0	0	0.156583	0	0.0543099	Inf	1	1	0	0	0	0
TID_171681	An01g01780	Ortholog of A. niger CBS 513.88 : An15g02150, A. oryzae RIB40 : AO090026000150, A. niger ATCC 1015 : 171681-mRNA, 40476-mRNA and Aspergillus brasiliensis : Aspbr1_0047637	#N/A	#N/A	0	0	0	NA	0	0	0	NA	NA	NA	NA	NA	0	0	0		0	0	0	0	0	0	0	0	NA	NA	NA	0	0	0	0
TID_121153	An01g01790	Has domain(s) with predicted inorganic anion exchanger activity, role in anion transport and integral to membrane, membrane localization	#N/A	#N/A	0	0	0	NA	0	0.0199163	0.0110392	Inf	1	1	0.821529	1	0	0	0		0	0	0	0	0.0261973	0.0298963	0	0.015554	Inf	0.950014	1	0	0	0.0160535	0.00359678
TID_46815	An01g01800	Ortholog of A. nidulans FGSC A4 : AN0219, A. oryzae RIB40 : AO090023000623, Aspergillus wentii : Aspwe1_0056140, Aspergillus versicolor : Aspve1_0121031 and Aspergillus sydowii : Aspsy1_0144751	#N/A	#N/A	0	0	0	1	0	0	0	NA	NA	1	NA	NA	0.0373525	0	0.0176344		0	0.0273592	0.0587464	0.0277015	0	0	0	0	0	0.918271	NA	0	0	0.0248785	0.00557402
TID_172416	An01g01810	Has domain(s) with predicted role in transmembrane transport and integral to membrane localization	#N/A	#N/A	0.0628774	0.0265209	0.0431568	1	0	0.0225263	0.0124859	0.683741	1	1	2.569	1	0.0272613	0	0.0128702		0	0.199678	0.107189	0.101088	0	0.169071	0.0772866	0.0938256	0.96605	1	0.971458	0.00989647	0.0334476	0.0544718	0.0284769
TID_206342	An01g01820	Putative catalase	#N/A	#N/A	0	0.0293406	0.0159151	1.16959e-05	0.0154955	0.037382	0.0276267	4.2668	1	0.00658139	3.27604	0.573594	0.934952	0.957523	0.946867		0.139206	0.651679	0.770801	0.510717	0.131123	0.224456	0.206634	0.197871	0.37419	0.0434476	0.012302	0.766406	0.9806	0.723158	0.834872
TID_206339	An01g01830	Putative catalase-peroxidase	#N/A	#N/A	0.945067	1.25963	1.11569	5.72403e-07	32.6894	12.0398	21.2438	39.8821	3.44417e-07	0.000785224	0.567027	0.349315	5.31031	1.92017	3.52067		1.37332	8.94365	9.79535	6.5759	13.61	27.4041	26.7023	24.3546	3.68067	2.06315e-05	1.74483e-20	2.40375	2.83539	2.51076	2.58522
TID_52052	An01g01840	Has domain(s) with predicted oxidoreductase activity and role in oxidation-reduction process	#N/A	#N/A	0	0	0	0.00749538	0.0289063	0	0.0128842	Inf	1	0.147522	10.4219	0.462667	0.0562619	0	0.0265616		0.0799025	0.453306	0.530918	0.34771	0.0917268	0.366375	0.26584	0.266251	0.693565	0.921363	0.0115575	0.0816974	0.0805341	0.0562094	0.0755623
TID_142667	An01g01850	Ortholog of Aspergillus tubingensis : Asptu1_0054241, Aspergillus brasiliensis : Aspbr1_0193893 and Aspergillus wentii : Aspwe1_0736959	#N/A	#N/A	0	0	0	NA	0	0	0	NA	NA	NA	NA	NA	0	0	0		0	0	0	0	0	0	0	0	NA	NA	NA	0	0	0	0
TID_36368	An01g01860	0	#N/A	#N/A	0	0	0	1	0.365639	0	0.162973	Inf	1	0.832318	0.276209	1	0	0.212152	0.111994		0	0.0868776	0	0.0293215	0	0.147121	0.112088	0.102056	3.66255	1	1	0	0.145527	0	0.0530999
CADANGAT00008650	An11g03120	Endo-1,4-beta-xylanase	GH43	CAK40644.1	0	0.0412363	0.0223676	1	0.130667	0.175126	0.15531	16.5835	0.511014	0.571115	3.03745	0.415463	0.0423875	0.113724	0.0800456		0.0300991	0.0931415	0.0666652	0.0628712	0.967492	0.788643	0.901273	0.875314	12.8723	2.18871e-05	5.12578e-05	0	0.0173355	0.112928	0.0316269
TID_46810	An01g01880	Has domain(s) with predicted FMN binding, catalytic activity, oxidoreductase activity and role in oxidation-reduction process	#N/A	#N/A	0	0.0654447	0.0354988	1	0.172814	0.166762	0.16946	11.1896	0.389932	0.136635	0.131429	0.258491	0.100908	0.0601625	0.0793985		0	0.0246369	0.052901	0.0249451	0.0365589	0.0625814	0.0317862	0.0434119	2.3863	1	1	0.0366317	0.0137562	0.022403	0.0250969
CADANGAT00000186	An01g01890	0	#N/A	#N/A	0	0	0	NA	0	0	0	NA	NA	NA	NA	NA	0	0	0		0	0	0	0	0	0	0	0	NA	NA	NA	0	0	0	0
TID_36364	An01g01900	Has domain(s) with predicted transporter activity, role in transmembrane transport and integral to membrane, membrane localization	#N/A	#N/A	0	0	0	1	0	0	0	NA	NA	1	Inf	1	0	0	0		0	0	0.0196183	0.00616725	0.0271156	0.0154722	0	0.0107328	3.554	1	1	0	0	0.0332325	0.00744574
TID_36363	An01g01920	N-acetyl-betaglucosaminidase; beta-1,6-N-acetylglucosaminidase	GH20	CAK43562.1	0	0	0	1	0.136986	0.0157367	0.0697801	Inf	0.480832	0.366047	0.893828	1	0	0	0		0	0	0.0299524	0.00941591	0.0827981	0.2126	0.0449931	0.110609	15.4879	0.0629332	0.0690409	0	0	0.0126845	0.00284196
TID_36362	An01g01930	Ortholog of Aspergillus acidus : Aspfo1_0178095	#N/A	#N/A	0	0	0	1	0	0	0	NA	NA	1	NA	NA	0	0	0		0	0	0.0694974	0.0218474	0	0	0	0	0	1	NA	0	0	0	0
TID_46809	An01g01940	Has domain(s) with predicted amino acid transmembrane transporter activity, role in amino acid transmembrane transport and membrane localization	#N/A	#N/A	0.35373	0.174066	0.256276	1	0.105061	0	0.0468278	0.340804	1	1	1.78339	1	0.255607	0.114297	0.181011		0.036301	0.262111	0.160803	0.151651	0.111128	0.190229	0.120776	0.142955	0.9817	1	0.791713	0.0556747	0.0418148	0.0340491	0.0457723
TID_36360	An01g01950	Has domain(s) with predicted metal ion transmembrane transporter activity, role in metal ion transport, transmembrane transport and membrane localization	#N/A	#N/A	1.49939	5.67373	3.76365	0.662876	0.648908	0.521819	0.578465	0.346984	0.870597	0.000229506	1.31033	1	1.52304	1.02987	1.2627		1.0815	9.63196	9.20173	6.52	0.807509	1.70483	1.98341	1.65406	0.257348	8.86917e-05	0.608708	0.485471	1.3825	0.964928	0.920203
TID_171353	An01g01960	Has domain(s) with predicted 5-amino-6-(5-phosphoribosylamino)uracil reductase activity and role in oxidation-reduction process, riboflavin biosynthetic process	#N/A	#N/A	0.0562946	0.142466	0.103036	0.199577	0.10032	0.040336	0.067072	1.39704	1	0.455609	2.40108	1	0.439331	0.0873116	0.253502		0.173314	0.893867	0.5758	0.54303	0.0530566	0.605481	0.345976	0.378012	0.540918	0.839857	0.474152	0.318974	0.598918	0.487689	0.458921
TID_36357	An01g01970	Ortholog of Aspergillus brasiliensis : Aspbr1_0120644	#N/A	#N/A	0	0	0	NA	0	0	0	NA	NA	NA	NA	NA	0	0	0		0	0	0	0	0	0	0	0	NA	NA	NA	0	0	0	0
TID_36356	An01g01980	Ortholog of A. fumigatus Af293 : Afu1g01420, A. niger CBS 513.88 : An14g00460, A. oryzae RIB40 : AO090138000165, AO090038000492 and A. niger ATCC 1015 : 36356-mRNA, 41492-mRNA	#N/A	#N/A	0	0	0	1	0	0	0	NA	NA	1	Inf	1	0	0	0		0	0	0.0212379	0.0066764	0.0587084	0	0	0.0116189	5.32647	1	1	0	0.0110453	0	0.00403022
CADANGAT00000196	An01g01990	Ortholog of Aspergillus brasiliensis : Aspbr1_0205234	#N/A	#N/A	0	0	0	1	0.36089	0	0.160857	Inf	1	1	17.9892	0.00593293	0.175605	0.157047	0.165809		0	0.128624	0.138092	0.0868221	4.00818	5.5543	4.81251	4.91061	77.3003	4.44378e-09	3.10789e-07	0.50999	0.143637	0.116961	0.288256
TID_170119	An01g02000	Has domain(s) with predicted carboxy-lyase activity, catalytic activity, pyridoxal phosphate binding activity and role in carboxylic acid metabolic process, cellular amino acid metabolic process	#N/A	#N/A	0.211132	0.381655	0.303628	1	0.295623	0.108057	0.191659	1.33461	1	1	1.23079	1	0.26154	0.0701702	0.160517		0.092859	0.344822	0.514173	0.310343	0.312695	0.794796	0.247158	0.450073	1.38694	0.81355	0.753005	0.104439	0.0962671	0.330975	0.152213
TID_36354	An01g02010	0	#N/A	#N/A	0	0	0	1	0	0	0	NA	NA	1	Inf	1	0	0	0		0	0	0.0165883	0.00521474	0	0.0130825	0	0.00453759	0.890763	1	1	0	0	0	0
TID_128447	An01g02020	Ortholog of A. nidulans FGSC A4 : AN11076, A. fumigatus Af293 : Afu3g02220, A. niger ATCC 1015 : 128447-mRNA, Aspergillus wentii : Aspwe1_0171305 and Aspergillus versicolor : Aspve1_0056749	#N/A	#N/A	0.165889	0	0.075907	1	1.47811	0.594312	0.988242	25.2311	0.0896277	0.131816	0.416157	0.84009	0	0	0		0	0.421449	0.339354	0.248921	0.156348	1.42739	0.951557	0.959217	4.24157	0.317299	0.167753	0	0.23532	0	0.0858636
TID_171221	An01g02030	Has domain(s) with predicted nucleotide binding, oxidoreductase activity, transferase activity, transferring acyl groups other than amino-acyl groups, zinc ion binding activity and role in oxidation-reduction process	#N/A	#N/A	0.0595176	0.0502076	0.0544676	0.317648	0.141418	0.0947673	0.11556	4.52934	0.0854824	3.31466e-05	1.46074	0.909599	0.0344062	0.0512835	0.0433156		0.00814386	0	0.0225469	0.00992305	0.199446	0.344967	0.430812	0.355248	21.8296	4.9628e-13	4.97246e-05	0.108248	0.121951	0.194786	0.132637
CADANGAT00000201	An01g02040	Ortholog of A. niger CBS 513.88 : An10g00240, Aspergillus wentii : Aspwe1_0162306, Aspwe1_0185967, Aspergillus versicolor : Aspve1_0087805 and Aspergillus sydowii : Aspsy1_0092563	#N/A	#N/A	0	0.0518911	0.028147	1	0	0.0440752	0.0244299	2.25431	1	1	2.24201	1	0	0	0		0	0.0195346	0	0.006593	0.0869625	0.132322	0.138618	0.126211	25.7129	0.0765799	0.495743	0.0580905	0.0109073	0.0710532	0.0437786
TID_36349	An01g02050	Has domain(s) with predicted sequence-specific DNA binding RNA polymerase II transcription factor activity, zinc ion binding activity, role in regulation of transcription, DNA-dependent and nucleus localization	#N/A	#N/A	0	0	0	1	0	0	0	NA	NA	1	Inf	1	0	0	0		0	0	0.0322215	0.0101292	0	0.0254118	0.0387214	0.0264418	2.60638	1	1	0	0.0167576	0.109164	0.0305726
TID_123933	An01g02060	Has domain(s) with predicted role in transmembrane transport and integral to membrane localization	#N/A	#N/A	0	0	0	1	0	0	0	NA	NA	1	NA	NA	0	0	0		0	0.0239228	0.0513677	0.0242221	0	0	0	0	0	0.918271	NA	0	0	0.0435072	0.0097478
TID_46803	An01g02070	Has domain(s) with predicted metalloendopeptidase activity, zinc ion binding activity and extracellular space localization	#N/A	#N/A	0	0	0	1	0	0	0	NA	NA	1	Inf	1	0	0	0		0	0	0.0337559	0.0106116	0.0699841	0.013311	0.0101413	0.0230841	4.86914	1	0.923319	0	0	0.0285905	0.0064057
TID_137631	An01g02080	Ortholog of A. nidulans FGSC A4 : AN0070/uaW, A. fumigatus Af293 : Afu5g12325, A. niger ATCC 1015 : 137631-mRNA, Aspergillus wentii : Aspwe1_0038965 and Aspergillus sydowii : Aspsy1_0054888	#N/A	#N/A	0.746999	0.551382	0.640891	1	0.748793	1.27119	1.03834	3.63031	0.615316	0.357495	0.403064	0.913639	0.647742	0.217233	0.420479		0.172484	0.652362	0.955069	0.58046	0.264012	1.6571	0.879926	1.02759	1.45817	0.651998	0.803846	0.205752	0.894074	0.970706	0.628295
TID_170268	An01g02090	Ortholog of A. nidulans FGSC A4 : AN0071, A. fumigatus Af293 : Afu5g12320, A. oryzae RIB40 : AO090120000349, A. niger ATCC 1015 : 170268-mRNA and Aspergillus wentii : Aspwe1_0026685	#N/A	#N/A	0.124971	0.187418	0.158844	0.296947	0.210332	0.099493	0.148896	1.9989	0.852426	1	1.02397	1	0.132447	0.129218	0.130742		0.0940497	0.546795	0.463956	0.363137	0.209392	0.358436	0.290152	0.297852	0.815614	0.917235	0.376183	0.249148	0.177276	0.20049	0.212021
TID_196832	An01g02100	Has domain(s) with predicted RNA binding, pseudouridine synthase activity and role in RNA processing, pseudouridine synthesis	#N/A	#N/A	0.104577	0.176437	0.143556	1	0.0931807	0.0749311	0.0830653	1.27837	1	1	1.46332	1	0.544089	0.351426	0.442383		0.0643924	0.332103	0.26147	0.216699	0.16427	0.393675	0.17139	0.247079	1.08536	1	0.805485	0.296275	0.321416	0.362387	0.320261
TID_55487	An01g02110	Ortholog of A. nidulans FGSC A4 : AN0073, A. fumigatus Af293 : Afu5g12302, A. oryzae RIB40 : AO090120000347, A. niger ATCC 1015 : 55487-mRNA and Aspergillus wentii : Aspwe1_0170763	#N/A	#N/A	1.61142	1.46392	1.53141	1	0.706863	0.44408	0.561208	0.781309	1	0.908089	1.64598	0.63314	1.24683	0.499855	0.852505		0.320563	2.42484	1.85953	1.51456	1.16826	2.2398	1.94007	1.89128	1.26637	0.898157	0.784711	0.499449	0.562672	0.672944	0.56139
TID_52046	An01g02120	Ortholog of A. nidulans FGSC A4 : AN0074, A. fumigatus Af293 : Afu5g12270, A. oryzae RIB40 : AO090120000346, A. niger ATCC 1015 : 52046-mRNA and Aspergillus wentii : Aspwe1_0038954	#N/A	#N/A	0.339915	0.465959	0.408285	1	0.0757181	0.0304443	0.0506238	0.261205	0.839184	0.944946	3.3464	0.83001	0.589499	0.1977	0.382671		0.0784873	0.350825	0.28973	0.236809	0.160182	0.456998	0.365585	0.35664	1.28837	0.876586	1	0.254126	0.391772	0.662567	0.395862
TID_137102	An01g02130	0	#N/A	#N/A	0.748493	0.841881	0.799149	1	0	0	0	0	0.557198	0.324185	Inf	0.967133	0	0	0		0.0768129	1.26772	1.10584	0.802236	0.235147	0.536698	0.255561	0.349031	0.50991	0.501508	0.667792	0	0.0884802	0	0.0322847
TID_170848	An01g02140	Has domain(s) with predicted role in transmembrane transport and integral to membrane localization	#N/A	#N/A	0	0.0602032	0.0326556	1	1.8123	1.09941	1.41716	98.9315	3.45375e-10	8.87604e-12	3.55423	0.0582477	0.0618839	0.027672	0.0438236		0.0219717	0.0453274	0.0729962	0.0458945	8.44134	7.19614	11.7254	9.50451	178.607	3.21327e-14	1.3635e-12	0.056163	0.0885814	0.0824348	0.0738781
TID_36340	An01g02150	Ortholog(s) have sequence-specific DNA binding transcription factor activity and role in positive regulation of transcription from RNA polymerase II promoter, regulation of arginine metabolic process	#N/A	#N/A	0.607543	0.4176	0.504513	0.426737	0.280692	0.112859	0.187666	0.765319	1	0.283025	3.24373	0.154119	0.487793	0.244296	0.359252		0.138551	1.31482	1.4423	0.945396	0.678634	1.07698	1.63183	1.25074	1.39111	0.857413	0.108114	0.481657	0.550607	0.350883	0.477516
TID_170443	An01g02160	Has domain(s) with predicted role in transmembrane transport and integral to membrane localization	#N/A	#N/A	0.628774	0.297035	0.448831	0.590908	1.0981	0.306358	0.659253	2.92853	0.442742	0.0375883	7.17041	0.00288327	0.567036	0.156034	0.350071		0.0619459	0.271563	0.257253	0.194089	8.05946	6.68167	9.60415	8.2848	43.3752	9.12624e-11	2.08635e-07	0.752132	0.303259	0.653661	0.566284
TID_172301	An01g02170	Ortholog of A. nidulans FGSC A4 : AN0200, A. fumigatus Af293 : Afu4g03700, Afu5g11090, A. niger CBS 513.88 : An14g01450, A. oryzae RIB40 : AO090011000307 and A. niger ATCC 1015 : 172301-mRNA, 49257-mRNA	#N/A	#N/A	1.37015	0.825589	1.07477	1	0.46508	0.327245	0.388681	0.765502	1	1	3.84963	0.0449822	1.07494	0.354178	0.694455		0.321393	1.40894	1.42368	1.03496	2.27522	2.87717	3.28808	2.9451	2.74607	0.0159564	0.0262843	0.308074	0.85611	0.94205	0.650084
TID_52045	An01g02180	Ortholog(s) have role in inositol metabolic process and cytoplasm, nucleus localization	#N/A	#N/A	0.28352	0.0597927	0.162165	1	0	0.0507866	0.0281499	0.402984	1	1	1.13988	1	0.122924	0.1649	0.145083		0	0.0450184	0.0966646	0.0455816	0.066803	0.114353	0.029041	0.0661044	2.096	1	0.933832	0.022312	0.0502728	0.204682	0.0733743
TID_170557	An01g02190	Has domain(s) with predicted hydrolase activity	#N/A	#N/A	2.36559	2.23991	2.29742	1	2.49495	1.59121	1.99403	1.8548	0.553676	0.384306	1.26373	1	2.59548	2.02168	2.29258		0.564801	2.545	3.09446	2.02836	3.64004	5.29636	5.34067	4.98873	2.41104	0.0178618	0.040978	1.07899	1.59223	2.37	1.55551
TID_196819	An01g02200	DNA-directed RNA polymerase	#N/A	#N/A	2.49898	1.51781	1.96677	0.858843	0.623461	0.143244	0.357287	0.361855	0.741632	0.98469	1.68306	1	1.47351	1.78289	1.63683		0.430842	1.46021	1.43138	1.09279	0.942094	1.3439	0.901016	1.06276	0.905491	1	0.547003	1.16423	2.09148	1.03915	1.47454
TID_172459	An01g02210	Has domain(s) with predicted role in regulation of transcription from RNA polymerase II promoter and Elongator holoenzyme complex localization	#N/A	#N/A	0.356199	0.634349	0.507074	1	0	0.226864	0.125746	0.614743	1	0.617691	1.61326	1	0.480464	0.245536	0.356447		0.121848	0.804389	0.89059	0.593872	0.29841	0.702373	0.372963	0.472462	0.815828	0.925543	1	0.261629	0.294747	0.502873	0.327764
TID_36333	An01g02220	Has domain(s) with predicted nuclease activity, nucleic acid binding, tRNA-intron endonuclease activity and role in tRNA splicing, via endonucleolytic cleavage and ligation, tRNA-type intron splice site recognition and cleavage	#N/A	#N/A	1.6199	1.07664	1.32523	0.876753	0.393647	0.105517	0.233943	0.35522	0.577391	0.0599348	6.35251	0.00268738	1.48979	0.79941	1.12534		0.513833	2.71244	2.17571	1.7783	2.40575	2.71904	2.67494	2.63696	1.52689	0.575465	0.114583	2.8123	3.09866	3.23195	3.01081
TID_36332	An01g02230	Has domain(s) with predicted RNA binding, ribonuclease activity, role in mRNA cleavage, rRNA processing, tRNA processing and ribonuclease MRP complex, ribonuclease P complex localization	#N/A	#N/A	0.192514	0.3248	0.264269	1	0.171534	0.0919594	0.127428	1.03971	1	1	1.8643	1	0.667734	0.24882	0.446592		0.0395128	0.122272	0.262546	0.137558	0.302401	0.586668	0.473261	0.478781	3.27131	0.217821	0.755328	0.141401	0.091029	0.481802	0.199288
TID_36331	An01g02240	Has domain(s) with predicted oxidoreductase activity, acting on paired donors, with incorporation or reduction of molecular oxygen, 2-oxoglutarate as one donor, and incorporation of one atom each of oxygen into both donors activity	#N/A	#N/A	0.0891063	0.037584	0.0611594	1	0.396979	0.255384	0.318496	10.8404	0.129291	0.139899	2.3853	0.359672	0	0.0691009	0.0364779		0	0.169784	0.151902	0.105055	0.797819	2.53973	1.25955	1.61219	19.0335	5.98876e-07	6.96084e-06	0.0701236	0.1106	0.102926	0.092242
TID_170794	An01g02250	Has domain(s) with predicted ATP binding, nucleoside-triphosphatase activity, nucleotide binding activity	#N/A	#N/A	0	0.2349	0.127415	1	0.93042	0.648437	0.774123	13.9665	0.0226979	0.000355154	0.470434	0.531494	0.422551	0.10797	0.256486		0	0.088429	0.0474692	0.0447676	0.721712	0.449245	0.770106	0.64924	21.7019	0.00221191	0.0919334	0.0438272	0.0493751	0	0.036032
TID_36329	An01g02260	Ortholog of Aspergillus tubingensis : Asptu1_0167102, Aspergillus brasiliensis : Aspbr1_0193848, A. niger ATCC 1015 : 36329-mRNA and Aspergillus acidus : Aspfo1_0276378	#N/A	#N/A	0.141975	0.139728	0.140756	1	0.864439	0.610365	0.723611	11.0684	0.0001534	0.000179265	0.674421	0.863624	0.410368	0.1101	0.251858		0.01457	0.360694	0.145217	0.172458	0.735949	0.992566	1.03737	0.962175	6.83146	8.14099e-05	0.000109567	0.0372432	0.0923067	0.081997	0.0673619
CADANGAT00000224	An01g02270	Has domain(s) with predicted nucleic acid binding, ribonuclease H activity	#N/A	#N/A	0.0618794	0.0522	0.056629	0.928434	0	0	0	0	1	0.758368	Inf	1	0	0	0		0.0381017	0.314414	0.253169	0.198967	0.11664	0	0.0760598	0.0577102	0.434208	0.504788	1	0	0.153611	0.0714762	0.0720641
TID_206311	An01g02280	0	#N/A	#N/A	0.945067	1.10386	1.0312	0.99029	0.0971627	0.312533	0.216538	0.491392	0.697583	0.109302	1.6132	1	0.409746	0.42282	0.416648		0.514772	1.36209	1.93329	1.24668	0.753675	0.742808	0.580821	0.671214	0.52653	0.222227	0.752679	0.354704	0.618742	0.503832	0.484459
CADANGAT00000226	An01g02290	0	#N/A	#N/A	0	0	0	NA	0	0	0	NA	NA	NA	Inf	1	0	0	0		0	0	0	0	0	0.285883	0	0.0991566	Inf	1	1	0	0	0.102341	0.0229295
TID_171101	An01g02300	Ortholog(s) have role in actin filament debranching, negative regulation of Arp2/3 complex-mediated actin nucleation and actin cortical patch, nucleus localization	#N/A	#N/A	0.219628	0.463183	0.351738	1	0.489235	0.236051	0.3489	2.14008	1	0.612731	0.469554	1	0.666559	0	0.314686		0	0.278987	0.224643	0.164779	0.206995	0.41339	0.314952	0.327729	2.57597	0.906087	1	0.103704	0.116831	0.190268	0.127888
TID_206308	An01g02310	Has domain(s) with predicted role in Mo-molybdopterin cofactor biosynthetic process	#N/A	#N/A	1.88379	1.70263	1.78552	0.314967	0.679394	0.449922	0.552203	0.661339	1	1	0.486765	0.700957	0.972312	0.382606	0.66101		0.248556	1.28192	0.764605	0.759547	0.253634	0.844219	0.532929	0.585623	0.66107	0.874603	0.0317802	0.225901	0.461276	0.414466	0.354033
TID_206304	An01g02320	Ras GTPase; expressed in germinating conidia	#N/A	#N/A	4.86462	1.9747	3.29706	1	0.977705	0.681391	0.813465	0.515483	0.863891	0.0998255	0.7325	1	3.29847	1.21967	2.20108		0.945898	6.8763	3.94065	3.88887	0.965223	1.14085	1.22885	1.14615	0.311063	0.000510211	0.206953	1.37012	1.91972	1.79557	1.66598
TID_46788	An01g02330	Ortholog of A. nidulans FGSC A4 : AN2606, A. fumigatus Af293 : Afu4g01370, Afu5g02660, A. oryzae RIB40 : AO090020000155 and A. niger ATCC 1015 : 46788-mRNA	#N/A	#N/A	0	0	0	1	0	0	0	NA	NA	1	Inf	1	0	0	0		0	0.018409	0	0.0062131	0	0.0311744	0	0.0108126	1.86578	1	1	0	0	0	0
TID_46787	An01g02340	Ortholog(s) have intracellular localization	#N/A	#N/A	3.7977	4.80548	4.34435	0.00117784	1.33303	0.371061	0.799832	0.379435	0.244701	0.668712	0.244014	0.140618	2.99372	1.42792	2.16714		0.177152	1.05984	1.45175	0.87575	0.271156	0.43322	0.353636	0.364916	0.441933	0.175162	5.5745e-09	0.126792	0.265277	0.166162	0.186143
TID_36323	An01g02350	0	#N/A	#N/A	0	0	0	NA	0	0	0	NA	NA	NA	Inf	1	0	0	0		0	0	0	0	0	0.111812	0	0.0387813	Inf	1	1	0	0	0	0
TID_170145	An01g02360	0	#N/A	#N/A	0.111782	0.188593	0.153446	1	0	0	0	0	1	1	Inf	1	0	0	0		0	0.283987	0.114334	0.131789	0	0.030057	0.0457995	0.0312752	0.24499	0.63141	0.626184	0	0.0594625	0.0645591	0.0361612
TID_52040	An01g02370	Ortholog(s) have sequence-specific DNA binding activity and role in cellular iron ion homeostasis, negative regulation of iron ion transport	#N/A	#N/A	0.493078	1.19585	0.874281	1	0.878689	0.706597	0.783302	2.00073	0.524252	0.14338	0.321599	0.0211141	1.53209	0.669159	1.07656		0.126504	1.00476	0.770515	0.625371	0.48408	0.552431	0.370378	0.456025	0.855171	0.713258	0.548517	0.782538	0.823309	0.759399	0.79223
CADANGAT00000235	An01g02380	0	#N/A	#N/A	0	0	0	NA	0	0.0669046	0.0370837	Inf	1	1	0	1	0	0	0		0	0	0	0	0	0	0	0	NA	NA	NA	0.0293931	0	0	0.0120826
CADANGAT00000236	An01g02390	0	#N/A	#N/A	0	0	0	0.0177806	0	0	0	NA	NA	0.0890202	Inf	1	0	0.228163	0.120446		0.181163	0.887627	0.952967	0.662223	0	0.0791123	0.0301369	0.0411594	0.0476739	0.00141919	1	0.185232	0.0782549	0	0.104697
CADANGAT00000237	An01g02400	0	#N/A	#N/A	0.10259	0	0.0469425	1	0	0	0	0	1	1	Inf	1	0	0	0		0.0631685	0.0651582	0	0.0439822	0	0.0551704	0.0420331	0.038271	0.31735	1	1	0.0322937	0	0	0.013275
CADANGAT00000238	An01g02410	0	#N/A	#N/A	0.335587	0.39633	0.368536	0.16757	0.598032	0.192363	0.373178	2.09721	0.981688	0.0144674	0.153003	0.200233	0.349195	0.104097	0.21981		0.0413269	0	0	0.0143873	0.0632568	0.216566	0.0549988	0.112672	2.13463	0.564896	0.499503	0.211276	0.309427	0.193816	0.243178
TID_196801	An01g02420	Ortholog of A. nidulans FGSC A4 : AN10025, A. fumigatus Af293 : Afu5g11280, A. oryzae RIB40 : AO090026000715, Aspergillus terreus NIH2624 : ATET_07716 and Aspergillus tubingensis : Asptu1_0520661	#N/A	#N/A	0.286999	0.242105	0.262648	1	0.0284136	0.0913952	0.0633229	0.557901	1	1	1.20044	1	0.276516	0.0741881	0.169708		0.0196352	0.425327	0.152212	0.198235	0.0901636	0.154342	0.235179	0.178441	0.994951	1	0.962624	0.170648	0.135706	0.0736687	0.13617
TID_52038	An01g02430	Has domain(s) with predicted nucleotide binding, oxidoreductase activity, oxidoreductase activity, acting on the CH-NH2 group of donors, oxygen as acceptor activity and role in oxidation-reduction process	#N/A	#N/A	10.6205	8.28371	9.35297	1	1.8025	1.84205	1.82442	0.425907	0.0988847	0.0305698	1.4602	0.681034	8.6246	4.96779	6.6942		2.25768	13.598	12.9609	9.44976	3.53515	5.41684	6.71711	5.63638	0.588139	0.175924	0.311976	5.89038	4.00552	5.33058	5.07721
TID_171198	An01g02440	Ortholog of A. nidulans FGSC A4 : AN0173, A. oryzae RIB40 : AO090026000850, A. niger ATCC 1015 : 171198-mRNA, Aspergillus wentii : Aspwe1_0442639 and Aspergillus versicolor : Aspve1_0121598	#N/A	#N/A	0.397289	0.251358	0.318133	1	0.235996	0.047444	0.131486	0.819673	1	1	1.32265	1	0.17225	0.0513489	0.108427		0.142699	0.336443	0.36121	0.27678	0.249625	0.373894	0.298426	0.314943	0.93225	1	1	0.125061	0.328748	0.0956051	0.192783
TID_36316	An01g02460	Ortholog of A. nidulans FGSC A4 : AN0172, A. fumigatus Af293 : Afu5g11310, A. oryzae RIB40 : AO090026000711, A. niger ATCC 1015 : 36316-mRNA and Aspergillus wentii : Aspwe1_0442534	#N/A	#N/A	0.355748	0.116706	0.226086	1	0.10566	0.127449	0.117737	1.11706	1	1	0.344665	0.577273	0.411304	0.122612	0.258906		0.0243387	0.276158	0.323441	0.203355	0.0745078	0.106285	0.0566834	0.0774151	0.47241	0.22799	0.360083	0.0559922	0.0770977	0.0456578	0.0613778
CADANGAT00000244	An01g02470	0	#N/A	#N/A	0	0	0	1	0	0	0	NA	NA	1	Inf	1	0	0	0		0.0338085	0.0348734	0	0.0235398	0.103498	0	0	0.0204831	0.966704	1	1	0	0	0.0317113	0.00710491
CADANGAT00000245	An01g02480	0	#N/A	#N/A	0	0	0	NA	0	0	0	NA	NA	NA	NA	NA	0	0	0		0	0	0	0	0	0	0	0	NA	NA	NA	0	0	0	0
CADANGAT00000246	An01g02490	0	#N/A	#N/A	0	0	0	NA	0	0	0	NA	NA	NA	Inf	1	0	0	0		0	0	0	0	0.0861133	0	0	0.0170425	Inf	1	1	0	0	0	0
TID_206291	An01g02500	Thioredoxin	#N/A	#N/A	1.26649	1.53579	1.41256	0.803444	1.199	0.453728	0.785912	1.16337	1	0.671657	0.73982	1	1.30412	1.28906	1.29617		0.341174	0.854664	1.02553	0.729614	1.11904	1.40475	0.583769	0.974453	1.26321	0.918921	0.901312	0.772427	1.60005	2.10292	1.37251
TID_55476	An01g02510	Ortholog of A. nidulans FGSC A4 : AN0168, A. fumigatus Af293 : Afu5g11330, A. oryzae RIB40 : AO090026000707, A. niger ATCC 1015 : 55476-mRNA and Aspergillus wentii : Aspwe1_0075145	#N/A	#N/A	1.32626	0.898431	1.0942	1	1.21754	0.561533	0.853929	1.61739	0.716067	0.440943	0.952721	1	3.06676	1.37133	2.17175		0.34645	1.30182	1.02768	0.883045	1.28785	1.95599	1.26793	1.51052	1.58177	0.278304	0.515569	2.84019	2.7365	1.82209	2.57425
CADANGAT00000249	An01g02520	0	#N/A	#N/A	0	0	0	NA	0	0	0	NA	NA	NA	NA	NA	0	0	0		0	0	0	0	0	0	0	0	NA	NA	NA	0	0	0	0
CADANGAT00000250	An01g02530	0	#N/A	#N/A	0	0	0	1	0	0	0	NA	NA	1	NA	NA	0	0	0		0	0	0.149762	0.0470796	0	0	0	0	0	1	NA	0	0	0.126845	0.0284196
CADANGAT00000251	An01g02540	0	#N/A	#N/A	0	0	0	0.914337	0.396979	0.31923	0.353885	Inf	0.511014	0.935108	0.663103	1	0.643887	0.115168	0.364779		0	0.282973	0.607606	0.286513	0.419905	0.319463	0.547631	0.443214	2.17418	1	0.274721	0.654487	1.264	0.514629	0.845552
CADANGAT00000252	An01g02550	0	#N/A	#N/A	0	0	0	NA	0	0	0	NA	NA	NA	Inf	1	0	0	0		0	0	0	0	0.23328	0.13311	0	0.0923363	Inf	1	1	0	0.087778	0	0.0320285
CADANGAT00000253	An01g02560	0	#N/A	#N/A	0.112184	0.189272	0.153998	1	0	0	0	0	1	0.738777	Inf	0.608747	0	0	0		0.138153	0.427513	0.382486	0.312622	0.634389	0.361982	0.367714	0.418503	1.42075	1	0.653598	0.141256	0.198921	0.259165	0.188715
CADANGAT00000254	An01g02570	0	#N/A	#N/A	0	0	0	1	0	0	0	NA	NA	1	Inf	1	0.166934	0	0.0788104		0	0	0.196909	0.0619009	0	0.155295	0.157754	0.12568	2.03451	1	0.901312	0.0303003	0	0	0.0124555
CADANGAT00000256	An01g02590	0	#N/A	#N/A	0	0	0	NA	0	0	0	NA	NA	NA	NA	NA	0	0	0		0	0	0	0	0	0	0	0	NA	NA	NA	0	0	0	0
TID_139052	An01g02600	Has domain(s) with predicted protein transporter activity and role in intracellular protein transport, protein transport, vesicle-mediated transport	#N/A	#N/A	0.888947	0.843631	0.864366	0.416852	0.379535	0.371551	0.375109	0.951592	1	0.647721	0.835468	1	1.31683	0.330322	0.79606		0.10263	0.729277	0.429365	0.416839	0.50618	0.756923	0.561506	0.618335	1.55303	0.645709	0.812402	0.349785	0.426901	0.256703	0.357068
CADANGAT00000258	An01g02610	0	#N/A	#N/A	0	0	0	1	0	0	0	NA	NA	1	Inf	1	0	0	0		0	0	0.317933	0.0999463	0.585914	0.0835805	0.191034	0.231914	4.70571	0.994852	0.729265	0	0.220466	0.0897608	0.100555
TID_196788	An01g02620	Ortholog(s) have sequence-specific DNA binding, sequence-specific DNA binding transcription factor activity, transcription regulatory region DNA binding activity	#N/A	#N/A	0.933128	0.787164	0.853954	0.784974	1.10859	0.534881	0.790594	1.93824	0.591603	0.0737525	0.655983	0.728464	0.593369	0.554783	0.573		0.26813	0.711195	0.381774	0.453391	0.879455	1.07054	0.879341	0.94568	1.68836	0.164865	0.991147	0.156659	0.408132	0.251497	0.269665
TID_52032	An01g02630	Ortholog(s) have transcription regulatory region DNA binding activity and role in regulation of cellular amide catabolic process, regulation of transcription, DNA-dependent	#N/A	#N/A	0.097582	0	0.0446512	1	0.0173896	0.0559352	0.0387546	1.87859	1	0.971972	1.59599	1	0.0507695	0	0.0239686		0	0.0495822	0.0399241	0.0292848	0.183938	0.0734685	0.0799628	0.0982879	6.07766	0.602414	0.817255	0	0.0138423	0.0676295	0.0202032
TID_52031	An01g02640	Has domain(s) with predicted O-methyltransferase activity	#N/A	#N/A	6.76639	9.38772	8.18826	0.875368	1.65262	0.836749	1.2004	0.313058	0.0144582	0.113234	0.0274839	9.24231e-11	3.33573	1.01216	2.10913		0.951702	9.38048	7.51812	5.86068	0	0.129298	0.0844365	0.0832857	0.0121532	1.02872e-13	3.6031e-21	0.010812	0.0243613	0.178533	0.0533338
CADANGAT00000262	An01g02650	0	#N/A	#N/A	0.0573294	0.193447	0.131163	1	0	0.16431	0.0910733	1.75143	1	1	0.369069	1	0.149136	0	0.0704078		0.0706001	0.327707	0.156369	0.184337	0.162096	0	0	0.0320801	0.368126	0.256287	0.821392	0.0541395	0	0.165551	0.0593469
TID_135545	An01g02660	0	#N/A	#N/A	1.58579	2.43224	2.04493	0.716719	1.09185	0.103295	0.543914	0.530279	1	1	0.0313352	0.399131	0.750044	0.670779	0.7082		0.355067	1.87704	1.08133	1.09705	0	0.0387638	0.0590665	0.0403349	0.0267077	3.09094e-06	3.58298e-08	0	0.0255625	0.0416302	0.0186545
TID_46776	An01g02670	Has domain(s) with predicted endodeoxyribonuclease activity, producing 5'-phosphomonoesters activity	#N/A	#N/A	0.51451	0.534188	0.525184	0.615745	1.16373	0.538803	0.817348	3.2739	0.165598	0.651734	0.341817	0.197692	0.926609	0.951453	0.939724		0.243696	1.15631	1.43034	0.924743	0.149205	0.553385	0.940517	0.649635	0.586535	0.686622	1	0.311463	0.392996	0.64002	0.414826
TID_46775	An01g02680	Ortholog of A. nidulans FGSC A4 : AN4047, A. fumigatus Af293 : Afu1g03880, A. niger ATCC 1015 : 46775-mRNA, Aspergillus versicolor : Aspve1_0770708 and Aspergillus zonatus : Aspzo1_0141281	#N/A	#N/A	0.0785572	0	0.0359459	1	0.0699963	0.0281437	0.0467984	2.52311	1	1	3.64139	0.828428	0.068119	0	0.0321594		0.0241854	0.0997889	0.107135	0.075778	0.333174	0.380217	0.193119	0.285731	4.06455	0.162246	0.0791744	0	0	0.0453703	0.0101652
TID_196780	An01g02690	Ortholog of A. nidulans FGSC A4 : AN4046, A. fumigatus Af293 : Afu1g03890, A. oryzae RIB40 : AO090003000960, A. niger ATCC 1015 : 196780-mRNA and Aspergillus wentii : Aspwe1_0049487	#N/A	#N/A	0.216578	0.662287	0.458341	1	0.385952	0	0.172027	0.741869	1	1	1.23363	1	0.117375	0.0629826	0.0886617		0.116686	0.326696	0.941473	0.446847	0.357211	0.378531	0.288394	0.333276	0.819065	0.836508	0.989724	0.289747	0.336025	0.250167	0.297765
TID_36304	An01g02700	Ortholog of A. nidulans FGSC A4 : AN4045, A. fumigatus Af293 : Afu1g03910, A. oryzae RIB40 : AO090003000959, A. niger ATCC 1015 : 36304-mRNA and Aspergillus wentii : Aspwe1_0169355	#N/A	#N/A	0.134139	0.141445	0.138102	1	0.179281	0.0480562	0.106546	1.57729	1	1	0.992953	1	0.0581575	0	0.0274565		0.0619459	0.319485	0.228669	0.201278	0.189634	0.126239	0.219837	0.181396	0.946084	1	1	0.0738936	0.04757	0.0581032	0.0607508
TID_206273	An01g02720	Has domain(s) with predicted ATP binding, DNA binding, DNA helicase activity, nucleoside-triphosphatase activity, nucleotide binding activity, role in DNA replication, DNA replication initiation and MCM complex, nucleus localization	#N/A	#N/A	0.159973	0.186359	0.174286	1	0.108602	0.0109165	0.0544571	0.618223	1	1	1.3719	1	0.191562	0.0649825	0.124741		0.0469058	0.149988	0.161029	0.117572	0.107694	0.147481	0.127968	0.130723	1.00975	1	0.957728	0.0767351	0.170196	0.136388	0.124202
CADANGAT00000269	An01g02730	Has domain(s) with predicted role in cell wall macromolecule catabolic process	CBM50,CBM50	CAK43640.1	0	0	0	1	0.0606737	0	0.0270436	Inf	1	1	0.599835	1	0	0	0		0	0.0432491	0	0.0145967	0	0	0.083699	0.0381039	2.69514	1	1	0	0.120743	0	0.0440567
CADANGAT00000270	An01g02740	Tannin acyl hydrolase with a predicted role in tannic acid degradation	#N/A	#N/A	0	0	0	1	0	0	0	NA	NA	1	Inf	1	0	0	0		0	0	0.0361056	0.0113503	0	0.0284751	0	0.00987638	0.890763	1	1	0	0	0.0152903	0.0034258
CADANGAT00000271	An01g02750	0	#N/A	#N/A	0	0	0	NA	0	0	0	NA	NA	NA	Inf	1	0	0	0		0	0	0	0	0	0	0.0360283	0.0164018	Inf	1	1	0	0	0	0
CADANGAT00000272	An01g02760	Ortholog of N. fischeri NRRL 181 : NFIA_099680, Neosartorya fischeri NRRL 181 : NFIA_062410 and Aspergillus aculeatus ATCC16872 : Aacu16872_045086	#N/A	#N/A	0.454183	0.0638563	0.24246	0.448537	0	0.0542382	0.030063	0.285679	1	1	1.41597	1	0.59075	0.410916	0.495817		0	0	0	0	0	0.122125	0.186088	0.127075	Inf	0.466486	0.964946	0.762509	3.46297	2.66682	2.17452
CADANGAT00000273	An01g02770	0	#N/A	#N/A	0	0	0	1	0	0	0	NA	NA	1	Inf	1	0	0	0		0	0.0990405	0	0.0334265	0	0.167718	0.0638903	0.0872578	2.76417	1	1	0	0	0	0
CADANGAT00000274	An01g02790	Ortholog of A. nidulans FGSC A4 : AN10498, A. fumigatus Af293 : Afu1g03930, A. oryzae RIB40 : AO090003000957, Aspergillus wentii : Aspwe1_0066343 and Aspergillus zonatus : Aspzo1_1758881	#N/A	#N/A	0.184032	0.0827971	0.12912	0.397884	0.0109318	0	0.00487253	0.0701873	0.391688	1	5.0791	1	0.117024	0.0666	0.0904056		0.0151088	0.023377	0.0669275	0.0341892	0.0346892	0.0725767	0.0201071	0.0411917	1.06231	1	0.27921	0.0386204	0.0870183	0.0496003	0.0587399
TID_206270	An01g02800	Ortholog of A. nidulans FGSC A4 : AN4043, A. fumigatus Af293 : Afu1g03940, A. oryzae RIB40 : AO090003000956, A. niger ATCC 1015 : 206270-mRNA and Aspergillus wentii : Aspwe1_0037313	#N/A	#N/A	2.3365	2.37807	2.35905	0.83711	0.701502	0.764281	0.736299	0.690342	0.887949	0.240362	0.603051	0.662789	2.20222	1.61498	1.89222		0.906993	2.67764	5.80145	3.04323	0.861694	0.956048	0.707579	0.82426	0.285814	0.00273869	0.0128634	0.583602	1.38701	0.953404	0.959603
TID_206266	An01g02810	C-22 sterol desaturase	#N/A	#N/A	0.0293113	0.148358	0.093885	1	0	0.042004	0.0232819	0.630707	1	1	2.00808	1	0.711664	0.181844	0.431976		0.0360963	0.1117	0.0799482	0.0753981	0.0276253	0.204919	0.108085	0.125747	1.16584	0.917235	1	0.202989	0.155921	0.101571	0.163092
CADANGAT00000277	An01g02820	0	#N/A	#N/A	0	0	0	NA	0	0	0	NA	NA	NA	NA	NA	0	0	0		0	0	0	0	0	0	0	0	NA	NA	NA	0	0	0	0
TID_137095	An01g02830	Ortholog(s) have endoplasmic reticulum, mitochondrial outer membrane localization	#N/A	#N/A	0	0.189272	0.102666	1	0	0	0	0	1	0.874079	Inf	1	0.194556	0.173995	0.183702		0	0.498765	0.611977	0.360718	0.211463	0.361982	0.137893	0.230177	0.901974	0.966022	0.989762	0	0.397843	0	0.145165
TID_206262	An01g02840	Ortholog(s) have glutathione binding activity	#N/A	#N/A	1.63004	1.947	1.80197	0.306773	1.00255	0.837205	0.910901	1.10673	1	0.312617	0.733378	0.979414	3.7025	1.19696	2.37984		0.293111	1.05362	1.4066	0.899825	0.910894	1.62908	1.3771	1.37223	1.40246	0.469386	0.82508	0.672045	1.01801	1.1497	0.905301
TID_46769	An01g02850	Ortholog(s) have role in response to temperature stimulus	#N/A	#N/A	1.72161	1.65083	1.68322	1	1.11463	0.736588	0.90509	1.15206	1	0.923158	0.773899	0.954059	1.76136	0.758793	1.23211		0.320308	1.65199	2.19588	1.35936	1.19068	1.59858	1.1418	1.30991	1.04082	1	0.902792	0.432772	0.623718	0.529344	0.524082
TID_172191	An01g02860	Has domain(s) with predicted Rab GTPase activator activity, role in regulation of Rab GTPase activity and intracellular localization	#N/A	#N/A	0.405508	0.43537	0.421706	0.206183	0.131388	0.158483	0.146406	0.773778	1	0.580451	0.650012	1	0.31966	0.285878	0.301827		0	0.140483	0.100549	0.0790225	0.138976	0.158599	0.256769	0.199407	3.32631	0.563314	0.546156	0	0.0522932	0.0851631	0.0381616
TID_170718	An01g02870	Has domain(s) with predicted membrane localization	#N/A	#N/A	0.98547	2.39615	1.75066	0.590908	0.361561	0.124607	0.230222	0.279572	0.558494	0.879836	1.6914	1	0.552929	0.269725	0.403427		0.249856	0.809996	1.34396	0.782851	0.600979	0.436441	0.997543	0.724445	0.895298	1	0.400043	0.182478	0.205577	0.535673	0.270039
CADANGAT00000283	An01g02880	Cytoplasmic ubiquitin / ribosomal fusion protein	#N/A	#N/A	0	0	0	NA	0	0	0	NA	NA	NA	NA	NA	0	0	0		0	0	0	0	0	0	0	0	NA	NA	NA	0	0	0	0
TID_36289	An01g02890	Ortholog of A. nidulans FGSC A4 : AN10501, A. fumigatus Af293 : Afu1g04062, A. niger ATCC 1015 : 36289-mRNA-36288-mRNA, Aspergillus wentii : Aspwe1_0150756 and Aspergillus versicolor : Aspve1_0043617	#N/A	#N/A	0.504499	0.812477	0.671554	0.0758922	0.286059	0.16431	0.218576	0.703646	1	0.0240796	1.93102	0.895968	0.477234	0.142267	0.300407		0.677761	2.15559	2.72082	1.81879	0.605157	1.23322	0.60132	0.82125	0.409294	0.0721376	0.947658	0.6208	0.813237	0.9006	0.753706
TID_36287	An01g02900	Ortholog(s) have ribosome binding, translation elongation factor activity, translation initiation factor activity	#N/A	#N/A	18.4992	16.0957	17.1955	0.0610029	9.75188	6.31521	7.84701	0.973248	1	0.147387	1.31416	1	20.8283	13.67	17.0495		2.92223	8.30463	8.84992	6.60225	17.2526	17.1364	22.3417	19.5291	2.63187	0.00155828	0.841776	12.7137	19.5783	11.691	14.9893
TID_55469	An01g02910	Putative vacuolar protein sorting protein; expression enhanced by maltose	#N/A	#N/A	0.421056	0.159224	0.279032	1	0.181117	0.0624193	0.115326	0.827418	1	1	1.15154	1	0.314749	0.123854	0.213977		0.0268202	0.488747	0.396019	0.298784	0.246313	0.210819	0.232004	0.227488	1.01124	0.853998	1	0.127972	0.0823838	0.100626	0.105211
CADANGAT00000287	An01g02920	Has domain(s) with predicted oxidoreductase activity and role in oxidation-reduction process	#N/A	#N/A	0	0	0	1	0	0	0	NA	NA	1	NA	NA	0	0	0		0	0	0.0239484	0.00752849	0	0	0	0	0	1	NA	0	0	0	0
TID_36285	An01g02930	Ortholog of A. nidulans FGSC A4 : AN8649, A. fumigatus Af293 : Afu1g04100, A. oryzae RIB40 : AO090009000519 and A. niger ATCC 1015 : 186804-mRNA, 36285-mRNA	#N/A	#N/A	0.0597456	0.2016	0.136691	0.392256	0	0.0856173	0.0474558	0.875713	1	0.356546	5.79068	0.329144	0.103614	0	0.0489168		0.0367878	1.21429	1.2222	0.806846	0.337854	0.963897	0.587497	0.668642	0.972044	0.990133	0.0942962	0.526598	0.360192	0.828138	0.53344
TID_36284	An01g02940	Has domain(s) with predicted DNA binding, nucleic acid binding, zinc ion binding activity, role in transcription, DNA-dependent and intracellular, nucleus localization	#N/A	#N/A	0.0182381	0.0153853	0.0166907	1	0.0162506	0	0.00724325	0.824134	1	1	19.8424	0.0767572	0	0.0282869	0.0149325		0	0.0463347	0.1368	0.058643	0.206269	0.245202	0.254067	0.241532	5.62733	0.0396848	0.00349826	0.0401878	0.084082	0.0632	0.0613598
TID_170369	An01g02950	Has domain(s) with predicted catalytic activity and role in nucleoside metabolic process	#N/A	#N/A	0.0937679	0.0395502	0.0643589	0.811136	0.108614	0.0537489	0.0782036	2.49031	0.728768	0.0887585	0.662772	0.989846	0.00813086	0.036358	0.0230318		0.00577367	0.0416887	0.0255757	0.0241201	0.0972119	0.0958101	0.0845211	0.0909482	4.27141	0.0972935	0.843991	0.00590337	0.00332532	0.0433241	0.0133468
TID_171968	An01g02960	Has domain(s) with predicted homogentisate 1,2-dioxygenase activity and role in L-phenylalanine catabolic process, oxidation-reduction process, tyrosine metabolic process	#N/A	#N/A	0	0	0	1	0.133856	0.0430561	0.0835277	Inf	0.396793	0.228561	0.135288	0.576362	0	0	0		0.0185002	0	0	0.00644056	0	0.0323156	0.0369308	0.0280211	0.956065	0.929671	1	0	0	0.0347052	0.0077757
TID_52023	An01g02970	Has domain(s) with predicted catalytic activity	#N/A	#N/A	0.391471	0.357755	0.373183	1	0.11627	0.210371	0.168428	1.022	1	1	1.77174	0.934425	0.0848637	0.0758953	0.0801294		0.120522	0.372956	0.600615	0.356643	0.614923	0.771925	0.374253	0.559813	1.62865	0.656308	0.635114	0.0924223	0.0462762	0.056523	0.0675412
TID_36281	An01g02980	Has domain(s) with predicted dipeptidyl-peptidase activity, role in proteolysis and cytoplasm localization	#N/A	#N/A	0.098073	0	0.0448758	1	0	0	0	0	1	NA	Inf	1	0	0	0		0	0	0	0	0.277296	0	0.120548	0.109758	Inf	0.616393	1	0	0	0.0566415	0.0126905
TID_36280	An01g02990	Ortholog of A. oryzae RIB40 : AO090005000331, Aspergillus tubingensis : Asptu1_0040260, Asptu1_0193070 and Aspergillus brasiliensis : Aspbr1_0073342, Aspbr1_0179032	#N/A	#N/A	0	0	0	NA	0	0	0	NA	NA	NA	NA	NA	0	0	0		0	0	0	0	0	0	0	0	NA	NA	NA	0	0	0	0
TID_172523	An01g03000	Has domain(s) with predicted CoA-transferase activity and role in ketone body catabolic process, metabolic process	#N/A	#N/A	0.0926353	0.0260483	0.0565169	1	0.0825402	0	0.03679	1.1949	1	1	0.912717	1	0.0267755	0	0.0126409		0.0380262	0.0784479	0.168445	0.0926675	0.0582046	0.066423	0.0379546	0.0518363	0.547693	0.89335	1	0.213842	0.383268	0.428008	0.323646
CADANGAT00000296	An01g03010	Ortholog of A. nidulans FGSC A4 : AN11533, A. fumigatus Af293 : Afu8g06974, N. fischeri NRRL 181 : NFIA_099710, Aspergillus versicolor : Aspve1_0122429 and Aspergillus sydowii : Aspsy1_0054789	#N/A	#N/A	0.169496	0	0.0775572	1	0	0	0	0	1	1	Inf	1	0	0	0		0	0	0.115577	0.0363331	0	0.0911512	0	0.0316152	0.890763	1	1	0	0	0	0
TID_36278	An01g03020	Ortholog of A. fumigatus Af293 : Afu1g04140, A. niger ATCC 1015 : 36278-mRNA, Aspergillus wentii : Aspwe1_0169380, Aspergillus zonatus : Aspzo1_1762393 and Aspergillus brasiliensis : Aspbr1_0172832	#N/A	#N/A	0.188632	0.106084	0.143856	1	0.0560253	0	0.0249717	0.325158	1	0.83763	3.13536	1	0.218091	0.0487607	0.128702		0.116149	0.399357	0.171502	0.229133	0.177782	0.0338141	0.128811	0.105554	0.48393	0.704996	1	0	0.0445969	0	0.0162725
TID_171830	An01g03030	Tartrate dehydrogenase	#N/A	#N/A	0.0429576	0.144952	0.0982818	0.138061	0	0	0	0	1	0.0312136	Inf	1	0.0372496	0.0999393	0.0703431		0.105803	0.709381	0.820185	0.534087	0	0.27722	0.0528019	0.12019	0.186676	0.025681	1	0.0135225	0	0.0248099	0.0111173
TID_172476	An01g03040	Has domain(s) with predicted DNA binding, zinc ion binding activity, role in transcription, DNA-dependent and nucleus localization	#N/A	#N/A	0.139229	0.19575	0.169887	1	0	0	0	0	0.454834	0.342778	Inf	0.567148	0.120729	0	0.0569968		0.114305	0.0442145	0.316462	0.1542	0.0874802	0.149748	0.0760598	0.103878	0.475583	0.980167	0.901312	0.0657408	0.0822918	0.0402054	0.0660588
TID_46760	An01g03050	Has domain(s) with predicted RNA binding, nucleic acid binding, nucleotide binding activity	#N/A	#N/A	0.611514	0.842569	0.736844	1	1.12607	0.306712	0.671918	1.8827	0.80934	0.886014	0.778122	1	1.80288	0.758755	1.25169		0.464392	0.789734	0.792271	0.677269	0.633974	1.35928	0.910332	1.01135	1.0284	0.781068	0.635489	1.28331	1.72768	0.977121	1.37685
TID_46759	An01g03060	Has domain(s) with predicted ubiquitin-protein ligase activity, role in cellular protein modification process and intracellular localization	#N/A	#N/A	1.141	1.47586	1.32263	0.835967	0.609992	0.426938	0.508529	0.835115	1	1	0.341715	0.032434	0.857469	0.334269	0.581275		0.343472	0.628061	1.55606	0.820716	0.298713	0.354526	0.316854	0.32633	0.363215	0.129481	0.000325868	0.211511	0.224797	0.270912	0.229668
TID_55468	An01g03070	Ortholog of A. nidulans FGSC A4 : AN0476, A. fumigatus Af293 : Afu1g04230, A. oryzae RIB40 : AO090003000925, A. niger ATCC 1015 : 55468-mRNA and Aspergillus wentii : Aspwe1_0169388	#N/A	#N/A	3.55124	3.8599	3.71867	0.622838	0.851912	0.489331	0.650941	0.373512	0.282715	0.691465	0.852678	1	4.0861	1.58882	2.7678		0.798967	2.9929	2.42155	2.04951	0.64365	1.61597	1.00732	1.14645	0.473056	0.290126	0.011092	1.56933	2.90628	1.7749	2.10322
TID_171090	An01g03080	Has domain(s) with predicted role in rRNA processing and small-subunit processome localization	#N/A	#N/A	0.336207	0.405166	0.373612	0.636574	0.228243	0.0458853	0.127166	0.690109	1	1	1.84147	0.902414	0.708011	0.124155	0.399797		0.0591475	0.233874	0.262007	0.18189	0.316869	0.482147	0.446051	0.433004	2.23956	0.109456	0.968288	0.287262	0.300914	0.397595	0.316964
TID_170223	An01g03090	Glucan endo-1,3-beta-D-glucosidase; beta-glucanase	GH81	CAK43675.1	0.283824	0.478854	0.389613	1	4.37357	2.46429	3.3153	18.402	3.83829e-13	1.92797e-12	1.06431	1	0.405359	0.297785	0.348571		0.154202	0.508987	0.637531	0.425884	5.27129	8.46671	6.21117	6.80748	14.7572	1.7088e-17	1.15004e-16	0.893437	1.0243	0.867816	0.935444
TID_206243	An01g03100	Putative vacuolar Ca2+/H+ exchanger	#N/A	#N/A	8.3762	6.67341	7.45257	1	2.60975	1.86327	2.19599	0.630219	0.644963	0.851462	1.07255	1	4.46237	2.88695	3.63072		1.43266	9.02317	6.64491	5.63302	3.9472	4.10708	5.02449	4.49309	0.839799	0.750184	0.33595	4.62717	3.83444	4.2843	4.2611
TID_52020	An01g03110	Has domain(s) with predicted structural constituent of ribosome activity, role in translation and ribosome localization	#N/A	#N/A	1.3796	0.352665	0.822563	1	0.298	0.179728	0.232444	0.578093	1	1	1.13512	1	2.32006	0.74566	1.48895		0.102966	0.690362	0.627154	0.465999	0.433414	0.472129	0.54812	0.499062	1.15997	1	0.853303	0.460597	0.667159	1.30382	0.724891
TID_206238	An01g03120	Putative arsenite efflux transporter	#N/A	#N/A	1.03594	0.73591	0.873196	1	0.54654	0.3809	0.45473	1.10781	1	0.903263	0.860322	1	1.79658	0.644801	1.18856		0.151074	1.06486	0.752869	0.648661	0.462483	0.681721	1.10021	0.828848	1.23987	0.874748	1	0.93539	0.739591	0.747876	0.821934
TID_52018	An01g03130	Ortholog of A. fumigatus Af293 : Afu1g04300, A. oryzae RIB40 : AO090003000919, AO090701000446, A. niger ATCC 1015 : 52018-mRNA and Aspergillus wentii : Aspwe1_0025379	#N/A	#N/A	0.410358	0.846189	0.646763	0.611536	1.82819	1.4048	1.59352	5.46177	0.0057803	6.42289e-06	0.262543	0.0096318	0.711664	0.353586	0.522637		0.0842247	0.34751	0.373091	0.263893	0.644591	0.858207	0.878024	0.824952	3.00195	0.0562704	0.893232	0.344467	1.09953	0.579333	0.672598
TID_52017	An01g03140	0	#N/A	#N/A	0.879339	1.33522	1.12662	0.244667	1.93266	1.0501	1.44348	2.75556	0.243261	0.000552575	0.295975	0.0601499	0.0508332	0.136383	0.0959946		0.108289	0.484032	0.439715	0.339292	0.442005	1.00883	1.03281	0.907569	2.3382	0.154008	1	0.25835	0.270264	0.237	0.257914
TID_170869	An01g03150	0	#N/A	#N/A	1.8513	2.16237	2.02003	0.505374	0.253777	0.306111	0.282785	0.312908	0.364747	0.00446039	3.25273	0.421402	1.42008	0.331306	0.845322		0.964546	4.79374	4.36977	3.32739	0.603973	3.33139	2.04215	2.20469	0.554215	0.472971	1	0.672418	1.16155	1.89167	1.12407
TID_206235	An01g03160	Has domain(s) with predicted structural constituent of ribosome activity, role in translation and ribosome localization	#N/A	#N/A	9.6078	9.55221	9.57765	0.504551	5.24857	1.5981	3.2252	0.691383	0.960388	1	1.09487	1	17.4062	5.58805	11.1675		2.78189	4.93992	3.6267	3.7758	3.93468	11.5639	4.80349	6.97636	1.2102	0.61064	0.701764	6.48086	10.6274	9.71062	8.71746
TID_124929	An01g03170	Has domain(s) with predicted hydrolase activity	#N/A	#N/A	0.202734	0.812351	0.533405	0.491329	0.0451601	0.290524	0.18116	0.839413	1	0.301058	3.34079	0.349315	0.307643	0.275131	0.29048		0.156039	1.80269	2.45379	1.43412	0.764291	2.42583	0.913707	1.4086	1.08412	1	0.250135	0.191453	0.503273	0.673255	0.413178
TID_196738	An01g03180	Has domain(s) with predicted guanyl-nucleotide exchange factor activity and role in small GTPase mediated signal transduction	#N/A	#N/A	0.781541	1.01091	0.905956	0.354409	0.762693	0.485322	0.608952	1.45162	0.877958	0.982824	1.20614	1	1.04559	0.559899	0.789195		0.352899	2.16518	1.93883	1.46311	0.975101	1.54909	1.67121	1.49109	1.01277	1	0.198897	0.71931	0.752293	0.79098	0.747403
TID_170231	An01g03190	Ortholog(s) have cell wall-bounded periplasmic space, hyphal septin band, hyphal tip, plasma membrane localization	#N/A	#N/A	0.652855	0.857699	0.763967	0.336859	0.495883	0.31441	0.395297	1.11779	1	0.480052	0.667205	0.848025	0.798119	0.398385	0.587102		0.3295	1.79456	1.7807	1.28016	0.322782	0.644627	0.565672	0.544987	0.408446	0.0139422	0.723033	0.34027	0.51998	0.500677	0.441782
TID_170803	An01g03200	Has domain(s) with predicted amino acid transmembrane transporter activity, role in amino acid transmembrane transport and membrane localization	#N/A	#N/A	0	0	0	1	0	0	0	NA	NA	1	Inf	1	0	0.0250366	0.0132166		0	0	0.0220147	0.0069206	0.0304279	0.0520864	0.0396834	0.0421535	7.90895	0.800263	0.82508	0.0203257	0	0.018646	0.0125329
TID_36258	An01g03210	Has domain(s) with predicted nucleotide binding, oxidoreductase activity and role in metabolic process	#N/A	#N/A	0.0479803	0	0.0219546	1	0	0	0	0	1	1	Inf	1	0.041605	0.0744163	0.0589259		0	0.091422	0	0.0308552	0.0452205	0.0258028	0.0196585	0.0268486	1.54016	1	1	0.0302071	0	0.0277108	0.0186258
CADANGAT00000317	An01g03220	Has domain(s) with predicted zinc ion binding activity and intracellular localization	#N/A	#N/A	0.448952	0.15149	0.287602	1	0.106674	0.0857817	0.0950938	0.693134	1	1	0.551734	1	0.0519064	0	0.0245053		0.0737168	0.247126	0.265317	0.192475	0.0846257	0.177054	0.049052	0.100489	0.486311	0.635303	0.391718	0.0565296	0.0636853	0.121002	0.0735856
TID_36257	An01g03230	Ortholog of A. nidulans FGSC A4 : AN0461, A. fumigatus Af293 : Afu1g04370, A. oryzae RIB40 : AO090003000912, A. niger ATCC 1015 : 36257-mRNA and Aspergillus wentii : Aspwe1_0025386	#N/A	#N/A	0.235672	0.265076	0.251621	0.572383	0.0349982	0.197006	0.124796	1.17861	1	0.844061	0.352798	1	0.272476	0.1523	0.209036		0	0.124736	0.0535673	0.0589384	0.0740386	0.126739	0.0804663	0.0952436	2.20839	1	0.571619	0.0494574	0.0975065	0.136111	0.0864043
TID_121186	An01g03240	Ortholog of A. nidulans FGSC A4 : AN0460, A. fumigatus Af293 : Afu1g04380, A. oryzae RIB40 : AO090003000911, A. niger ATCC 1015 : 121186-mRNA and Aspergillus wentii : Aspwe1_0037367	#N/A	#N/A	0.102759	0	0.0470198	1	0.11445	0.0552211	0.0816209	3.39923	0.925141	0.840293	1.42859	1	0.28959	0.059766	0.168267		0.0474544	0.0652655	0.0525524	0.0550684	0.217908	0.151969	0.242088	0.206045	2.61158	0.127025	0.167746	0.0646939	0.091104	0.0593476	0.0731326
TID_170610	An01g03250	Has domain(s) with predicted electron carrier activity, heme binding, iron ion binding, oxidoreductase activity, acting on paired donors, with incorporation or reduction of molecular oxygen activity and role in oxidation-reduction process	#N/A	#N/A	0	0	0	0.764386	0	0	0	NA	NA	0.940543	Inf	0.865858	0	0.027672	0.0146079		0.0439433	0.0226637	0.12166	0.0611927	0.235416	0.0191897	0.146202	0.119805	1.86601	0.909151	0.381991	0	0.0506179	0	0.0184695
CADANGAT00000321	An01g03260	Ortholog(s) have structural constituent of ribosome activity, role in mitochondrial respiratory chain complex assembly, mitochondrial translation and mitochondrial small ribosomal subunit localization	#N/A	#N/A	0	0	0	NA	0	0	0	NA	NA	NA	NA	NA	0	0	0		0	0	0	0	0	0	0	0	NA	NA	NA	0	0	0	0
TID_206228	An01g03270	Ortholog(s) have extracellular region localization	#N/A	#N/A	0.419828	0.834798	0.644918	0.436212	0.561115	0.0859466	0.29774	0.941359	1	0.714095	0.433412	0.801863	0.702084	0.302316	0.491049		0.0923232	0.361879	0.327173	0.257127	0.169577	0.354788	0.172012	0.234925	0.836046	1	0.152002	0.179355	0.446655	0.381023	0.322071
TID_55463	An01g03280	0	#N/A	#N/A	0.188632	0.190951	0.18989	0.254827	0.134461	0.216253	0.179796	2.13898	1	0.875091	1.57467	1	0.228995	0.146282	0.185331		0.209067	0.910533	0.591681	0.566094	0.533347	0.689808	0.448262	0.54888	0.948457	1	0.149497	0.166261	0.0802744	0.108944	0.122044
CADANGAT00000324	An01g03290	0	#N/A	#N/A	0	0.149482	0.0810825	1	0	0.126967	0.0703748	2.25431	1	1	0	1	0	0	0		0	0	0	0	0	0	0	0	NA	NA	1	0	0	0	0
TID_36253	An01g03300	Ortholog of Aspergillus carbonarius ITEM 5010 : Acar5010_054822	#N/A	#N/A	0.060091	0.0760369	0.0687404	0.0999014	0.160627	0.0430561	0.0954602	2.85681	0.998101	0.731642	1.85882	1	0.625277	0.302899	0.455096		0.185002	0.400742	0.512192	0.360671	0.283173	0.436261	0.233895	0.313837	0.739288	1	0.0966833	1.54164	2.17365	1.82202	1.83507
TID_55462	An01g03310	Has domain(s) with predicted nucleotide binding activity	#N/A	#N/A	0.0657958	0.0277519	0.0451599	0.479875	0.0879384	0.0471437	0.0653268	2.97863	1	1	3.89984	0.424107	0.34232	0.12756	0.228949		0.0405131	0.229841	0.381356	0.21156	0.465085	0.548445	0.377411	0.454084	2.50129	0.334289	0.00510524	0.434944	0.758335	0.627	0.595973
CADANGAT00000327	An01g03320	0	#N/A	#N/A	0	0	0	1	0	0	0	NA	NA	1	Inf	1	0	0	0		0	0.0636234	0	0.0214731	0	0	0.041043	0.0186848	0.898381	1	1	0	0	0	0
TID_196729	An01g03330	Pcl-like cyclin	#N/A	#N/A	0	0	0	NA	0	0	0	NA	NA	NA	NA	NA	0	0	0		0	0	0	0	0	0	0	0	NA	NA	NA	0	0	0	0
TID_183088	An15g04550	Putative xylanase	GH11	CAG17889.1	0.131592	0.0555038	0.0903197	0.853978	31.5992	16.3117	23.1257	526.044	1.3692e-33	1.96179e-33	2.17506	0.495326	0.285266	0.102048	0.188546		0.121539	0.208946	0.448654	0.253872	35.5325	139.057	127.053	113.104	318.909	4.33246e-12	6.20015e-12	1.6155	1.14334	1.558	1.43034
TID_206219	An01g03350	Putative C-8 sterol isomerase; expression repressed by tunicamycin and DTT; induced by fenpropimorph	#N/A	#N/A	2.95804	2.54154	2.73212	0.0619292	0.146427	0.274747	0.217552	0.180245	0.0223568	0.731145	0.364149	0.9038	1.51999	0.807121	1.14367		0.236105	1.21771	1.12059	0.845448	0.103255	0.265128	0.134663	0.173698	0.194011	0.00708039	2.48321e-08	0.137948	0.446804	0.221459	0.269354
TID_134215	An01g03360	Has domain(s) with predicted ATP binding, tRNA binding activity, role in tRNA processing, tRNA thio-modification and cytoplasm localization	#N/A	#N/A	0.0374846	0.252969	0.154369	0.868722	0.233798	0.0268583	0.119096	1.60124	1	1	1.45507	1	0.227527	0	0.107417		0.0692424	0.42854	0.434526	0.305338	0.105986	0.503961	0.368598	0.363574	1.06256	1	0.506835	0.0117996	0.398799	0.194841	0.194019
TID_36247	An01g03370	Has domain(s) with predicted GTP binding, guanyl-nucleotide exchange factor activity, role in regulation of small GTPase mediated signal transduction, small GTPase mediated signal transduction and intracellular localization	#N/A	#N/A	0.535538	0.783949	0.670282	0.104849	0.477177	0.293434	0.375332	1.21178	1	0.299486	1.31461	1	0.997049	0.439733	0.702845		0.261862	2.07085	2.26625	1.5025	0.66803	1.16047	1.0003	0.990097	0.705066	0.376469	0.46846	1.07098	1.54729	1.4919	1.33908
TID_206215	An01g03390	Ortholog of A. nidulans FGSC A4 : AN0448, A. fumigatus Af293 : Afu1g04690, A. oryzae RIB40 : AO090003000900, A. niger ATCC 1015 : 206215-mRNA and Aspergillus wentii : Aspwe1_0037393	#N/A	#N/A	2.23098	1.99962	2.10549	0.812751	1.55301	0.749311	1.10754	1.10358	1	0.641419	2.30358	0.257685	1.4509	0.594721	0.99893		0.0429282	1.90406	1.99668	1.28525	4.27101	5.06154	4.57039	4.68149	4.91493	0.000798859	0.0465001	1.38262	2.89275	2.49645	2.18319
CADANGAT00000334	An01g03400	Has domain(s) with predicted sequence-specific DNA binding RNA polymerase II transcription factor activity, zinc ion binding activity, role in regulation of transcription, DNA-dependent and nucleus localization	#N/A	#N/A	0.434881	0.104816	0.255846	1	0.166067	0.0667713	0.11103	0.865918	1	1	0.967144	1	0.24242	0.168623	0.203463		0.0191267	0.355125	0.381267	0.246371	0.0878287	0.30069	0.241816	0.231761	1.01458	1	1	0.0488909	0.0660957	0.125582	0.0723512
TID_206214	An01g03410	Ortholog(s) have role in intracellular sequestering of iron ion, iron-sulfur cluster assembly and mitochondrial matrix localization	#N/A	#N/A	0.384851	0.649303	0.528296	0.613885	0.647722	0.459587	0.543443	2.25559	0.710779	0.0556718	0.673178	1	1.0753	0.530574	0.787744		0.105319	0.108637	0.408218	0.201659	0.48362	0.804863	0.823448	0.749747	2.87052	0.0258928	0.778378	0.471123	0.940203	0.518627	0.652924
CADANGAT00000336	An01g03430	0	#N/A	#N/A	0	0	0	NA	0	0	0	NA	NA	NA	Inf	1	0	0	0		0	0	0	0	0.128169	0.0731329	0.167155	0.126828	Inf	0.742415	0.96741	0	0	0	0
CADANGAT00000337	An01g03440	0	#N/A	#N/A	0	0	0	NA	0	0	0	NA	NA	NA	Inf	1	0	0	0		0	0	0	0	0	0.105262	0.080197	0.0730191	Inf	1	1	0	0	0	0
TID_196715	An01g03450	Ortholog of A. nidulans FGSC A4 : AN0446, A. fumigatus Af293 : Afu1g04670, A. oryzae RIB40 : AO090003000896, A. niger ATCC 1015 : 196715-mRNA and Aspergillus wentii : Aspwe1_0105170	#N/A	#N/A	2.19405	1.44961	1.79025	0.63268	2.03698	1.49512	1.73664	2.06495	0.221112	0.00742741	0.33612	0.00419112	2.87373	1.35641	2.07275		0.481813	1.22785	1.26593	0.980101	1.02669	1.21292	1.02467	1.09037	0.970938	1	0.423125	0.753443	0.892347	0.708901	0.794147
TID_196714	An01g03460	Ortholog(s) have RNA binding, structural constituent of ribosome activity, role in cytoplasmic translation and cytosolic large ribosomal subunit, nucleolus localization	#N/A	#N/A	33.4988	22.5575	27.564	0.00885803	12.9342	9.89574	11.2501	0.87155	1	0.0621236	0.641339	0.573608	81.3336	36.4147	57.6212		2.17122	14.2962	12.0224	9.36026	9.36082	17.0668	15.7237	14.9303	1.58811	0.331378	0.143745	21.0714	27.4486	18.6682	22.8599
TID_170641	An01g03470	Has domain(s) with predicted ubiquitin-protein ligase activity, role in cellular protein modification process and intracellular localization	#N/A	#N/A	0.717697	0.869621	0.800104	0.579886	1.18595	0.514241	0.813639	2.14249	0.236757	0.879836	0.914051	1	0.65628	0.32382	0.480776		0.265149	1.62443	1.7796	1.2	0.72561	1.8035	1.75899	1.56991	1.24338	0.793935	0.0959311	0.468273	0.56457	0.602912	0.533576
TID_206203	An01g03480	Sorbitol dehydrogenase	#N/A	#N/A	200.998	241.608	223.026	1	44.858	39.1691	41.7048	0.410582	0.0246711	0.0478931	1.7244	0.230639	25.8708	17.7862	21.603		37.9318	358.038	286.086	223.979	106.473	151.538	157.251	145.22	0.71147	0.25295	0.407963	64.2619	55.8737	49.5257	57.8996
TID_170512	An01g03490	Ortholog of A. nidulans FGSC A4 : AN0442, A. fumigatus Af293 : Afu1g04610, A. oryzae RIB40 : AO090003000887, A. niger ATCC 1015 : 170512-mRNA and Aspergillus wentii : Aspwe1_0025410	#N/A	#N/A	0.49243	0.553869	0.525756	1	0.341263	0.117611	0.217298	0.857676	1	1	1.39183	1	0.569331	0.0424304	0.291184		0	1.11203	0.89542	0.656801	0.515673	0.76503	0.358682	0.530691	1.16428	1	1	0.172233	0.407474	0.3476	0.297359
TID_172234	An01g03500	Has domain(s) with predicted zinc ion binding activity	#N/A	#N/A	0.0401897	0.101709	0.0735594	0.764386	0.07162	0	0.0319226	0.853637	1	0.886014	3.64059	1	0.522743	0.0623333	0.279696		0	0	0	0	0.075756	0.302584	0.246998	0.232388	Inf	0.00541693	0.528614	0.354232	0.370568	0.255325	0.338033
TID_36238	An01g03510	Ortholog of A. nidulans FGSC A4 : AN0440, A. fumigatus Af293 : Afu1g04590, A. oryzae RIB40 : AO090003000885, A. niger ATCC 1015 : 36238-mRNA and Aspergillus wentii : Aspwe1_0025461	#N/A	#N/A	0.163162	0.0393255	0.09599	1	0.0415374	0.0668046	0.0555424	1.25091	1	1	1.49136	1	0.141482	0.0723029	0.104963		0.0574088	0.10363	0.0794702	0.0799438	0.109841	0.30084	0.114601	0.178255	1.50441	0.480797	0.717496	0.0220119	0.0330643	0.0673094	0.0361936
TID_36237	An01g03520	Ortholog of A. nidulans FGSC A4 : AN0439, A. fumigatus Af293 : Afu1g04580, A. oryzae RIB40 : AO090003000884, A. niger ATCC 1015 : 36237-mRNA and Aspergillus wentii : Aspwe1_0025462	#N/A	#N/A	0.0286647	0.0241809	0.0262326	1	0.0510819	0	0.0227683	1.64827	1	1	3.06692	1	0.0745678	0.0444583	0.0586732		0.01765	0.0910298	0.117277	0.0737349	0.108064	0.184983	0.0587227	0.11228	1.67204	0.981773	0.495273	0.108279	0.162647	0.215217	0.152076
TID_206200	An01g03530	Ortholog of A. nidulans FGSC A4 : AN0438, A. fumigatus Af293 : Afu1g04575, A. oryzae RIB40 : AO090003000883, A. niger ATCC 1015 : 206200-mRNA and Aspergillus wentii : Aspwe1_0025463	#N/A	#N/A	0.307769	0.389439	0.352069	1	0.274229	0.257274	0.264831	1.66157	1	1	1.23112	1	3.46936	1.23313	2.28887		0.126337	0.521266	0.769501	0.461813	0.531787	0.689631	0.651513	0.641039	1.40829	0.893717	0.552857	3.71378	5.18439	4.08825	4.33428
TID_120082	An01g03540	Ortholog of A. nidulans FGSC A4 : AN0437, A. fumigatus Af293 : Afu1g04570, Aspergillus wentii : Aspwe1_0104551, Aspergillus versicolor : Aspve1_0243211 and Aspergillus zonatus : Aspzo1_0094616	#N/A	#N/A	0.0402416	0.0339468	0.0368271	1	0.0717124	0	0.0319638	1.64827	1	1	1.65372	1	0.0174473	0.0156034	0.0164739		0.0123892	0.0383382	0.096041	0.0474441	0.113781	0.129846	0.0082439	0.0713075	1.90895	0.998787	0.892921	0.025335	0.042813	0.0464826	0.0364505
TID_52004	An01g03550	Putative urease	#N/A	#N/A	1.83319	1.3604	1.57674	0.987032	0.515816	0.237024	0.361288	0.476257	0.366752	0.563034	0.921455	1	1.49399	0.513065	0.976167		0.330993	1.39194	1.73877	1.13162	0.415698	0.822778	0.655092	0.665874	0.551257	0.22038	0.0406786	0.407849	0.498581	0.557236	0.474425
CADANGAT00000349	An01g03560	Ortholog(s) have DNA binding, bending, double-stranded DNA binding, four-way junction DNA binding activity	#N/A	#N/A	0.0506286	0.0427091	0.0463328	1	0	0.0725524	0.0402142	2.09849	1	1	0.0823592	1	0.175605	0	0.0829044		0	0.064312	0	0.0217055	0	0.027227	0	0.00944349	0.466446	1	1	0.0478115	0	0	0.0196538
TID_52003	An01g03570	Cytochrome-b5 reductase	#N/A	#N/A	8.2968	7.3944	7.80732	0.165979	1.29476	0.503795	0.856344	0.227282	0.0028822	0.186098	0.824245	1	10.2428	4.07128	6.9849		1.32768	3.81078	5.59357	3.50677	0.839389	1.89061	1.28677	1.40767	0.345103	0.0133402	1.18584e-06	2.18381	2.59323	2.70721	2.45047
TID_137752	An01g03580	Has domain(s) with predicted structural constituent of ribosome activity, role in translation and ribosome localization	#N/A	#N/A	8.43143	9.86579	9.20946	0.546837	4.84684	3.89758	4.32069	1.02412	1	0.626068	0.801781	1	19.3391	8.57735	13.658		2.73534	3.80039	4.45107	3.63416	7.26289	7.75209	4.12315	6.0032	1.29313	0.755291	0.643291	6.36412	9.2917	11.4146	8.5639
TID_170577	An01g03590	Ortholog of A. nidulans FGSC A4 : AN0434, A. fumigatus Af293 : Afu1g04520, A. oryzae RIB40 : AO090003000871, A. niger ATCC 1015 : 170577-mRNA and Aspergillus wentii : Aspwe1_0037476	#N/A	#N/A	0.72129	0.376668	0.534359	1	0.397854	0.221492	0.3001	1.16673	1	1	0.695284	1	0.595666	0.346266	0.464009		0.253787	0.370856	0.562103	0.390221	0.226601	0.387894	0.576983	0.442055	0.764215	1	1	0.10812	0.328877	0.257881	0.222224
TID_172670	An01g03600	Ortholog of A. nidulans FGSC A4 : AN10356, AN0435, A. fumigatus Af293 : Afu1g04510, Afu3g13080, A. oryzae RIB40 : AO090003000870, AO090012000821 and A. niger ATCC 1015 : 172670-mRNA	#N/A	#N/A	0.119491	0.0504	0.0820145	1	0	0	0	0	1	1	Inf	1	0	0.046332	0.0244584		0	0.189733	0.0407399	0.0768425	0.112618	0.12852	0.146874	0.133728	2.43088	1	1	0.0564213	0.148314	0.0690115	0.0927722
TID_55451	An01g03610	Ortholog of A. nidulans FGSC A4 : AN0436, A. fumigatus Af293 : Afu1g04490, A. oryzae RIB40 : AO090003000869, A. niger ATCC 1015 : 55451-mRNA and Aspergillus wentii : Aspwe1_0104014	#N/A	#N/A	2.11141	1.97594	2.03793	0.856212	1.41098	1.34739	1.37573	1.47737	0.953656	0.309958	0.443471	0.242112	1.25871	1.02336	1.13447		0.243765	1.61342	2.29459	1.35073	0.746234	1.25966	1.595	1.31071	0.992179	1	0.543207	0.571176	0.374387	0.704983	0.529351
CADANGAT00000355	An01g03620	0	#N/A	#N/A	0.118133	0.199309	0.162165	1	0	0	0	0	1	1	Inf	1	0	0	0		0	0.0750306	0.161108	0.0759693	0	0	0.0968034	0.0440696	0.580613	1	0.947421	0.0743735	0.125682	0.0682273	0.0917179
TID_170355	An01g03630	Ortholog of A. nidulans FGSC A4 : AN0430, A. fumigatus Af293 : Afu1g04480, A. oryzae RIB40 : AO090003000868, A. niger ATCC 1015 : 170355-mRNA and Aspergillus wentii : Aspwe1_0103827	#N/A	#N/A	2.66069	4.0278	3.40224	0.118013	0.584566	0.809579	0.709286	0.473631	0.314226	1	0.419896	0.554304	1.37481	0.678357	1.00716		0.359079	2.16446	2.0504	1.50009	0.429392	0.67623	0.679472	0.628855	0.421207	0.0174055	4.67594e-05	0.694133	0.697983	1.10514	0.787624
TID_36230	An01g03640	Ortholog(s) have protein transporter activity, unfolded protein binding activity and role in protein import into mitochondrial inner membrane	#N/A	#N/A	2.98601	2.51893	2.73265	0.885532	1.03468	0.237725	0.592945	0.437079	0.935304	0.182511	3.52942	0.304494	3.45233	2.05832	2.71644		1.83861	4.84666	4.52473	3.69825	3.2833	4.01453	3.67029	3.7131	0.857877	1	0.749395	3.60316	4.94171	5.6527	4.55077
TID_170573	An01g03650	Has domain(s) with predicted ATP binding, aminoacyl-tRNA ligase activity, lysine-tRNA ligase activity, nucleic acid binding activity, role in lysyl-tRNA aminoacylation, tRNA aminoacylation for protein translation and cytoplasm localization	#N/A	#N/A	0.928861	1.18722	1.069	1	0.376199	0.121008	0.234752	0.456034	0.66615	0.590952	1.01891	1	1.63529	0.982256	1.29056		0.138651	1.37656	1.34353	0.935218	0.212226	0.756851	0.426704	0.498766	0.542238	0.221276	0.198894	1.77208	1.66699	1.64189	1.70456
TID_206184	An01g03660	0	#N/A	#N/A	0.515491	0.471094	0.491409	1	0.382762	0.123119	0.238848	0.997824	1	1	2.11427	1	0.558745	0.133252	0.33413		0.211606	0.545677	0.908061	0.543296	1.09314	0.739254	0.704025	0.793253	1.55683	0.811414	0.63821	0.162269	0.274215	0.694678	0.322402
CADANGAT00000360	An01g03670	Ortholog of A. nidulans FGSC A4 : AN10089, A. fumigatus Af293 : Afu1g04770, Aspergillus zonatus : Aspzo1_0131370, Aspergillus sydowii : Aspsy1_0144277 and Aspergillus terreus NIH2624 : ATET_02620	#N/A	#N/A	0.0197638	0.0333445	0.0271303	1	0	0	0	0	1	0.822459	Inf	1	0.0171377	0.0306531	0.0242724		0.0486774	0.0753159	0.0134767	0.0466022	0.018627	0.0106285	0.0404881	0.025805	0.314358	1	1	0.00622136	0	0.0342433	0.0102296
TID_196686	An01g03680	Has domain(s) with predicted ATP binding, ATPase activity, nucleoside-triphosphatase activity, nucleotide binding activity, role in transport and membrane localization	#N/A	#N/A	0.3554	0.41973	0.390294	0.648896	1.28478	0.662089	0.939634	5.11869	0.000221274	0.0112171	0.656251	0.601363	0.290567	0.0866199	0.182904		0.125048	0.683631	0.99707	0.587703	0.784758	1.52355	1.219	1.23869	2.13564	0.0619861	0.00144453	0.102286	0.223265	0.0703746	0.139279
CADANGAT00000362	An01g03690	0	#N/A	#N/A	0	0	0	1	0	0	0	NA	NA	1	Inf	1	0	0	0		0.0697454	0.0719422	0	0.0485615	0	0.121829	0	0.0422556	0.32333	1	1	0	0.120509	0.196257	0.0879426
TID_170726	An01g03700	Has domain(s) with predicted phosphatase activity	#N/A	#N/A	0.461057	0.402827	0.429472	0.617216	0.601547	0.330355	0.451231	2.21912	0.403861	0.0193705	0.535913	0.361327	0.599692	0.114925	0.343786		0.0912508	0.282375	0.258249	0.208254	0.465576	0.549025	0.303597	0.420779	1.93509	0.226092	1	0.057017	0.105111	0.161671	0.0980133
CADANGAT00000364	An01g03710	0	#N/A	#N/A	0	0	0	NA	0.185257	0	0.0825731	Inf	1	1	0	1	0	0	0		0	0	0	0	0	0	0	0	NA	NA	NA	0.196346	0.147467	0	0.13452
CADANGAT00000365	An01g03720	Ortholog of A. nidulans FGSC A4 : AN10088, A. fumigatus Af293 : Afu1g04800, A. oryzae RIB40 : AO090003000860, Aspergillus versicolor : Aspve1_0119931 and Aspergillus terreus NIH2624 : ATET_02623	#N/A	#N/A	0.0903977	0.152515	0.124091	0.80851	0	0.0971571	0.053852	1.07399	1	0.967326	0.161024	1	0.313545	0.140205	0.22204		0.0278308	0.0287074	0	0.0193777	0	0.048614	0.0185189	0.0252921	0.479015	1	0.626184	0.113824	0.0480871	0.104417	0.0877302
TID_171234	An01g03730	Ortholog of A. nidulans FGSC A4 : AN0424, A. fumigatus Af293 : Afu1g04810, A. niger ATCC 1015 : 171234-mRNA, Aspergillus wentii : Aspwe1_0169505 and Aspergillus versicolor : Aspve1_0146001	#N/A	#N/A	0.145057	0.0611832	0.0995617	1	0.0646245	0	0.0288046	0.537049	1	1	18.6391	0.0913553	0.251565	0.0562449	0.148457		0	0.230327	0.0989126	0.10883	0.546853	1.40415	0.861776	0.987569	11.5512	0.00193866	0.00956629	0.0684928	0.0771629	0.125665	0.0844658
TID_51997	An01g03740	D-xylose reductase (xylitol dehydrogenase); expression induced by growth on xylose or l-arabinose; XlnR regulated; key enzyme for d-galactose reduction	#N/A	#N/A	0.239551	0.259816	0.250543	1	29.8214	26.0405	27.7257	242.129	3.88086e-29	5.75652e-27	2.61304	0.114191	0.237395	0.265384	0.25217		0.442503	0.304294	0.653388	0.462151	68.0863	179.932	190.689	162.694	189.727	1.87318e-18	2.80695e-18	0.61403	1.0073	0.731284	0.783796
TID_55447	An01g03750	Putative transcription factor similar to A. nidulans abaA; predicted role in conidiophore development; expressed in germinating conidia	#N/A	#N/A	0.118733	0.133547	0.126769	1	0.0352646	0.0567161	0.0471547	0.843362	1	1	9.51364	0.000511173	0.343188	0.061384	0.194426		0.0243696	0.125686	0.121444	0.0890808	0.820626	1.02163	0.802682	0.882175	10.3989	1.46847e-07	4.11453e-05	0.591779	0.575458	0.400013	0.542858
TID_46719	An01g03760	Has domain(s) with predicted nucleic acid binding, nucleotide binding activity	#N/A	#N/A	1.90672	1.14663	1.49443	0.0868656	0.420529	0.270534	0.33739	0.475281	0.430953	1	1.75196	0.555412	3.32311	1.71288	2.47308		0.0697454	0.767384	0.798127	0.534176	0.729496	1.2386	1.43096	1.22541	2.50306	0.0553241	0.982301	1.72932	2.2428	1.96257	1.96894
TID_196672	An01g03770	Dynein light chain; induced by caspofungin	#N/A	#N/A	16.9879	15.6989	16.2887	1	2.73829	2.75249	2.74616	0.369917	0.0463885	0.600555	2.28454	0.0773799	8.43868	7.28207	7.82811		1.99742	54.7072	21.1886	25.8201	8.85018	14.0938	13.9556	12.9931	0.605578	0.664831	0.90173	9.88896	11.6251	11.5369	10.8917
TID_55445	An01g03780	0	#N/A	#N/A	3.0916	2.53937	2.79206	0.642714	0.942394	0.874414	0.904714	0.704747	1	1	0.904561	1	1.41095	0.757105	1.06579		0.300572	1.5502	2.77385	1.49983	0.843461	2.36264	1.80004	1.80586	1.16742	1	0.638542	0.998803	1.15409	1.26867	1.11593
TID_51992	An01g03790	Ortholog(s) have urea transmembrane transporter activity and role in urea transport	#N/A	#N/A	1.67824	0.452244	1.01323	1	0.145381	0.0501034	0.0925707	0.181257	0.651808	0.172539	1.90974	1	1.57651	0.37959	0.944664		0.143522	0.843842	0.937748	0.629557	0.307554	0.40112	0.238753	0.308685	0.548728	0.17463	0.397562	0.300829	0.438103	0.309623	0.352888
CADANGAT00000373	An01g03800	0	#N/A	#N/A	0	0	0	NA	0	0	0	NA	NA	NA	NA	NA	0	0	0		0	0	0	0	0	0	0	0	NA	NA	NA	0	0	0	0
CADANGAT00000374	An01g03810	Has domain(s) with predicted catalytic activity	#N/A	#N/A	0.102253	0.345033	0.233943	1.12133e-05	0	0.036633	0.0203049	0.218928	1	1.16267e-06	21.2075	0.0490255	0.354665	0.237888	0.29302		0.566653	3.44206	4.0092	2.61932	0.337301	1.75967	0.984538	1.12529	0.388889	0.0381263	0.0998004	0.820791	1.05161	1.09253	0.965895
TID_128153	An01g03820	ARF guanine nucleotide exchange factor	#N/A	#N/A	0	0.100415	0.0544676	0.976167	0.212126	0	0.0945494	3.54132	1	1	0.640421	1	0.103218	0.0923104	0.0974602		0	0.302414	0.64935	0.306197	0.224377	0	0	0.044406	0.450656	0.427722	1	0.0374706	0.295497	0.206244	0.169433
CADANGAT00000377	An01g03840	0	#N/A	#N/A	0.550363	0	0.251833	1	0	0	0	0	1	1	Inf	1	0	0.0711333	0.0375508		0	0.233036	0.187643	0.137639	0.345804	0.0493289	0.15033	0.153984	2.19594	1	1	0.0866232	0.0325295	0.211906	0.094955
CADANGAT00000378	An01g03850	0	#N/A	#N/A	0	0	0	1	0	0	0	NA	NA	1	Inf	1	0	0	0		0	0.0958456	0	0.0323482	0.284452	0	0	0.0562954	5.57839	1	1	0	0	0.0871548	0.019527
CADANGAT00000379	An01g03860	0	#N/A	#N/A	0	0	0	NA	0	0	0	NA	NA	NA	Inf	1	0	0	0		0	0	0	0	0.149966	0	0	0.0296795	Inf	1	1	0	0	0.0918979	0.0205897
TID_46716	An01g03870	Ortholog of A. nidulans FGSC A4 : AN0416, A. fumigatus Af293 : Afu1g04880, A. niger CBS 513.88 : An02g07740, A. oryzae RIB40 : AO090138000094, AO090003000852 and A. niger ATCC 1015 : 46716-mRNA	#N/A	#N/A	1.99561	0.822149	1.3591	0.95246	0.82704	0.465544	0.626671	0.951518	1	0.978033	0.55646	0.851036	0.68413	0.503861	0.588967		0.371491	1.06115	1.01268	0.805817	0.306181	0.673868	1.04582	0.770431	0.715603	1	0.669868	0.204527	0.444376	0.348446	0.324288
CADANGAT00000381	An01g03880	0	#N/A	#N/A	1.24749	0.526176	0.856231	1	0.277885	0	0.12386	0.268524	1	1	3.31183	1	0.540865	0	0.255346		0.384065	0.396162	1.7013	0.802236	0.293933	0.838591	1.02224	0.814406	0.734997	1	1	0	0.442401	0	0.161424
TID_171903	An01g03900	Has domain(s) with predicted ATP binding, ATPase activity, ATPase activity, coupled to transmembrane movement of substances, nucleoside-triphosphatase activity, nucleotide binding activity and role in transport	#N/A	#N/A	0.18512	0.0918603	0.134534	0.534753	0.135838	0.00780242	0.0648706	0.915964	1	0.886014	1.15926	1	0.122752	0.118224	0.120362		0.0335252	0.0345812	0.0742535	0.0466851	0.0821043	0.169826	0.142772	0.140149	1.98638	0.118857	1	0.0582731	0.0386174	0.0817584	0.056363
CADANGAT00000384	An01g03910	0	#N/A	#N/A	0	0	0	1	0	0	0	NA	NA	1	Inf	1	0	0	0		0	0	0.177712	0.055866	0.245627	0	0	0.0486116	2.66323	1	1	0	0.0462118	0.075259	0.0337236
CADANGAT00000385	An01g03920	0	#N/A	#N/A	0	0	0	NA	0	0	0	NA	NA	NA	NA	NA	0	0	0		0	0	0	0	0	0	0	0	NA	NA	NA	0	0	0.0754693	0.0169089
CADANGAT00000386	An01g03930	Has domain(s) with predicted DNA binding, DNA polymerase processivity factor activity, role in regulation of DNA replication and PCNA complex localization	#N/A	#N/A	0.140483	0	0.0642816	1	0.0834491	0.0671055	0.0743902	2.33634	1	0.762523	0.278271	0.808935	0.162422	0	0.0766804		0	0.0594838	0	0.020076	0.0882683	0	0	0.017469	2.78919	1	0.984931	0	0.0498199	0	0.0181783
CADANGAT00000387	An01g03940	Has domain(s) with predicted nucleotide binding activity	#N/A	#N/A	0.0508487	0.600527	0.349007	0.909532	0.0906148	0	0.040389	0.233774	1	1	1.6024	1	0.0881845	0.0394326	0.0624487		0.0313096	0.226071	0.0346732	0.0980995	0.191696	0.082036	0	0.0663918	1.08875	1	0.595203	0.0160065	0.126229	0.264306	0.111856
TID_206156	An01g03950	Has domain(s) with predicted DNA binding, DNA polymerase processivity factor activity, myosin binding activity, role in regulation of DNA replication and PCNA complex localization	#N/A	#N/A	0.913291	0.884569	0.897712	0.0347308	0.241115	0.157538	0.19479	0.464738	0.517932	1	0.726288	0.990803	0.542625	0.104925	0.311566		0.104139	0.236322	0.438241	0.25378	0.3188	0.191002	0.228674	0.233445	0.959076	1	0.00389252	0.117126	0.101963	0.18559	0.126933
CADANGAT00000389	An01g03960	0	#N/A	#N/A	0	0.0939599	0.0509661	1	0	0	0	0	1	NA	Inf	1	0	0	0		0	0	0	0	0.104976	0	0	0.0207757	Inf	1	1	0	0	0.0643286	0.0144128
TID_119363	An01g03970	Ortholog of A. nidulans FGSC A4 : AN0414, A. fumigatus Af293 : Afu1g04920/sha1, A. oryzae RIB40 : AO090003000844, A. niger ATCC 1015 : 119363-mRNA and Aspergillus wentii : Aspwe1_0037503	#N/A	#N/A	0.495289	0.444769	0.467886	0.896215	0.156595	0.10303	0.126905	0.579648	0.947215	1	0.906512	1	0.374061	0.16107	0.261625		0.108215	0.304428	0.457572	0.284262	0.255987	0.300724	0.0720075	0.187747	0.711278	0.643155	0.163389	0.0201174	0.0623259	0.0738197	0.0475505
CADANGAT00000391	An01g03980	0	#N/A	#N/A	0	0	0	NA	0	0	0	NA	NA	NA	Inf	1	0	0	0		0	0	0	0	0	0	0.108289	0.0492982	Inf	1	1	0	0.093729	0.152644	0.0683998
CADANGAT00000392	An01g03990	0	#N/A	#N/A	3.13614	4.26232	3.74701	0.853995	0.388108	0.561774	0.484367	0.293338	0.16173	0.36078	0.612868	1	0.679858	0.40534	0.534942		0.536403	4.20507	2.49492	2.39027	0.492626	0.655881	0.606779	0.601218	0.268756	0.00297024	0.00019132	0.493607	0.926817	1.05657	0.777809
TID_36209	An01g04000	0	#N/A	#N/A	0.176398	0.178566	0.177574	0.0417006	0.25148	0.0505568	0.140113	1.59028	1	0.32303	0.565664	1	0.183551	0.027359	0.101098		0.152062	1.12037	1.27501	0.831881	0.0332504	0.208699	0.216822	0.177674	0.190977	0.00194495	1	0.344272	0.412874	0.387136	0.378907
CADANGAT00000394	An01g04010	0	#N/A	#N/A	0	1.15389	0.6259	1	0	0	0	0	1	0.99866	Inf	1	0.237221	0	0.111994		0.168449	0.695021	0.746183	0.527787	0	0.294242	0.224176	0.204112	0.28261	0.845508	0.885718	0	0	0	0
CADANGAT00000395	An01g04020	0	#N/A	#N/A	0.0403979	0.0681575	0.0554554	1	0	0.0578915	0.032088	1.43198	1	1	1.4973	1	0.0700602	0.0313281	0.0496138		0	0.0513163	0.137735	0.060618	0.0380743	0.0869006	0.198623	0.128099	2.39085	0.872634	0.905364	0.0635835	0.143265	0.209984	0.125459
TID_51989	An01g04030	Ortholog of A. nidulans FGSC A4 : AN0412, A. fumigatus Af293 : Afu1g04930, A. oryzae RIB40 : AO090003000843, A. niger ATCC 1015 : 51989-mRNA and Aspergillus wentii : Aspwe1_0106315	#N/A	#N/A	3.68811	2.83829	3.22715	0.111767	1.47975	0.896318	1.15637	0.757929	1	0.56494	0.545578	0.43589	4.13317	1.68929	2.84306		0.371847	1.76711	2.04426	1.3685	0.650475	1.21787	1.7762	1.35976	0.901099	1	0.0289887	1.87384	2.01926	2.0304	1.96198
TID_206151	An01g04040	Small GTPase of the ARF family, likely a component of COPII coat of transport vesicles; complements S. cerevisiae sar1 mutants	#N/A	#N/A	0.788038	1.08781	0.950639	1	0.893659	0.359317	0.597485	1.32434	1	1	1.02851	1	0.683329	0.388891	0.527897		0.617562	1.82004	0.732756	1.05961	1.28286	1.07874	0.821866	1.0022	0.851209	1	1	1.03736	1.21948	1.24126	1.14949
CADANGAT00000398	An01g04050	Has domain(s) with predicted hydrolase activity	#N/A	#N/A	0	0	0	NA	0	0	0	NA	NA	NA	NA	NA	0	0	0		0	0	0	0	0	0	0	0	NA	NA	NA	0	0	0	0
TID_46707	An01g04060	Ortholog of A. nidulans FGSC A4 : AN0407, A. fumigatus Af293 : Afu1g04980, A. oryzae RIB40 : AO090003000835, A. niger ATCC 1015 : 46707-mRNA and Aspergillus wentii : Aspwe1_0151028	#N/A	#N/A	1.06597	0.924918	0.98946	0.2253	0.29851	0.163668	0.22377	0.477501	0.505666	1	0.480292	0.585991	0.884715	0.247994	0.548594		0.121896	0.415893	0.778792	0.427624	0.100466	0.376711	0.1747	0.230074	0.477175	0.257876	0.000687584	0.0766976	0.13501	0.211078	0.128083
CADANGAT00000400	An01g04070	0	#N/A	#N/A	0	0	0	NA	0	0	0	NA	NA	NA	NA	NA	0	0	0		0	0	0	0	0	0	0	0	NA	NA	NA	0	0	0	0
TID_206141	An01g04080	Ortholog of A. nidulans FGSC A4 : AN0406, A. fumigatus Af293 : Afu1g04990, A. oryzae RIB40 : AO090003000834, A. niger ATCC 1015 : 206141-mRNA and Aspergillus wentii : Aspwe1_0104266	#N/A	#N/A	0.659242	0.727235	0.696123	1	0.497031	0.327016	0.402796	1.24539	1	1	0.702905	1	0.835482	0.668537	0.747353		0.296635	0.611957	0.657005	0.516344	0.430146	0.763595	0.436324	0.548613	0.832236	1	1	0.502837	0.593465	0.688263	0.57745
TID_172299	An01g04090	0	#N/A	#N/A	2.34972	1.62177	1.95487	0.00678991	0.0951662	0.306111	0.212088	0.249332	0.411565	6.34192e-06	8.45012	0.00314386	0.926138	0.579785	0.743301		1.38105	11.9391	8.73954	7.25767	3.22119	4.59502	3.23827	3.70547	0.573254	0.0986397	0.221224	2.11812	4.46946	3.94784	3.38603
TID_130983	An01g04100	Ortholog(s) have role in cellular response to drug	#N/A	#N/A	0.0869532	0.171154	0.132626	0.545442	0.129129	0.0415355	0.0805778	1.2792	1	0.838879	0.0842343	0.218063	0	0.0224771	0.0118655		0.0713875	0.515452	0.434811	0.335508	0.0273172	0	0	0.00540631	0.039776	1.11956e-05	0.0960871	0.0273717	0.0925095	0.0167398	0.0487571
CADANGAT00000404	An01g04110	0	#N/A	#N/A	0.0446808	0.0753833	0.0613346	1	0.0398117	0.064029	0.0532348	1.99437	1	1	0.459984	1	0.348695	0.207897	0.274368		0.0275118	0.113513	0.213271	0.114934	0	0.0961135	0.0732267	0.0666726	0.45493	0.951846	1	0.140649	0.142608	0.0258052	0.115633
CADANGAT00000405	An01g04120	Has domain(s) with predicted hydrolase activity	#N/A	#N/A	0	0	0	NA	0	0	0	NA	NA	NA	NA	NA	0	0	0		0	0	0	0	0	0	0	0	NA	NA	NA	0	0	0	0
CADANGAT00000406	An01g04130	0	#N/A	#N/A	0	0	0	NA	0	0	0	NA	NA	NA	Inf	1	0	0	0		0	0	0	0	0	0.0578338	0	0.0200593	Inf	1	1	0	0	0	0
CADANGAT00000407	An01g04140	0	#N/A	#N/A	12.5948	7.58907	9.87959	1	6.41274	5.1568	5.7166	1.23469	1	1	1.70772	0.599755	9.62115	7.44163	8.4706		2.58505	17.5225	16.1541	11.8921	15.2619	17.4169	22.4845	19.2974	1.72146	0.398383	0.117406	4.34227	5.9554	3.63704	4.77286
TID_196651	An01g04150	Ortholog of A. nidulans FGSC A4 : AN0409, A. fumigatus Af293 : Afu1g04960, A. oryzae RIB40 : AO090003000840, A. niger ATCC 1015 : 196651-mRNA and Aspergillus wentii : Aspwe1_0103901	#N/A	#N/A	4.90719	4.57822	4.72875	0.914337	3.99599	2.1306	2.96205	1.3237	0.944519	1	1.08378	1	4.10017	1.99094	2.98672		1.37071	7.7815	8.26568	5.70189	4.11956	6.94699	7.14355	6.4769	1.12201	1	0.469719	2.38868	2.3626	2.10213	2.31496
TID_36202	An01g04160	0	#N/A	#N/A	0.158043	0.222203	0.192845	1	0.0469401	0	0.0209222	0.209657	1	1	8.87537	0.627401	0	0	0		0	0.167298	0.431072	0.191977	0.198604	0.226646	0.496445	0.343922	2.23609	0.792967	0.817255	0.0663331	0.0934123	0.182554	0.102253
CADANGAT00000410	An01g04170	0	#N/A	#N/A	0.103383	0.174423	0.141917	1	0.368467	0.185189	0.26688	4.0395	0.66615	0.694008	0.817119	1	0.134469	0.120258	0.126967		0.0318286	0.262649	0.352479	0.210532	0.341028	0.333583	0.508298	0.414595	2.24924	0.617052	0.362478	0.439338	0.293304	0.50752	0.401329
TID_206143	An01g04180	Has domain(s) with predicted role in lipid metabolic process, metabolic process	#N/A	#N/A	1.93356	1.96366	1.94988	0.00716689	1.62249	0.995353	1.27488	1.39735	0.938637	0.000778603	0.163858	1.65744e-05	0.472063	0.451291	0.461098		0.10403	0.810765	0.74244	0.543248	0.194619	0.585533	0.469178	0.455197	0.813093	0.930892	0.000155423	0.254099	0.432726	0.325257	0.335219
CADANGAT00000412	An01g04190	0	#N/A	#N/A	0	0	0	NA	0	0	0	NA	NA	NA	NA	NA	0	0	0		0	0	0	0	0	0	0	0	NA	NA	NA	0	0	0	0
CADANGAT00000413	An01g04200	0	#N/A	#N/A	0	0	0	NA	0	0	0	NA	NA	NA	NA	NA	0	0	0		0	0	0	0	0	0	0	0	NA	NA	NA	0	0	0	0
CADANGAT00000414	An01g04210	Has domain(s) with predicted secondary active sulfate transmembrane transporter activity, sulfate transmembrane transporter activity, role in sulfate transport, transmembrane transport and integral to membrane, membrane localization	#N/A	#N/A	0.0328056	0.027674	0.0300221	1	0.0292306	0	0.0130287	0.824134	1	1	2.30941	1	0.113786	0	0.0537193		0	0.020836	0	0.00703222	0.0618373	0.0352843	0.0403234	0.0428334	10.1393	0.762392	1	0.0309803	0.0698038	0	0.0382051
CADANGAT00000415	An01g04220	0	#N/A	#N/A	0	0	0	1	0	0.186997	0.103648	Inf	1	0.9166	0.0384089	0.972683	0	0	0		0	0	0.08898	0.027972	0	0	0.0267323	0.0121699	0.428905	1	1	0.0410766	0	0	0.0168853
TID_55437	An01g04230	Ortholog of A. nidulans FGSC A4 : AN2735, A. fumigatus Af293 : Afu1g05070, A. oryzae RIB40 : AO090003000804, A. niger ATCC 1015 : 55437-mRNA and Aspergillus wentii : Aspwe1_0129290	#N/A	#N/A	0.865739	0.782482	0.820578	0.104094	0.247948	0.0664624	0.147355	0.365178	0.606342	1	1.1613	1	1.58184	0.599438	1.06324		0.114229	0.235655	0.316252	0.218719	0.174845	0.399065	0.380048	0.346032	1.17296	0.751425	0.196615	0.33092	0.61404	0.732147	0.52412
TID_196638	An01g04240	Putative cytoplasmic acidic ribosomal protein P0	#N/A	#N/A	8.00032	7.49481	7.72612	1	4.01446	2.80584	3.34455	0.929859	1	1	1.32478	0.968957	19.4244	10.4491	14.6864		15.3228	4.49292	4.76624	8.3491	6.98456	9.46528	8.6088	8.58441	0.42045	1	0.901312	8.9204	10.4229	7.0524	9.05011
TID_172591	An01g04250	Uroporphyrinogen III decarboxylase (Uro D, uroporphyrinogen decarboxylase); expression repressed by tunicamycin and DTT	#N/A	#N/A	6.1689	6.25195	6.21395	0.398452	0.916106	0.245562	0.544438	0.17888	0.000805088	6.23897e-05	3.08223	0.425996	7.02084	2.49162	4.62989		1.58268	15.2098	14.3138	10.1841	1.09014	4.14688	4.40562	3.65971	0.345053	0.0167802	0.263388	5.90656	7.71771	7.6452	6.95696
TID_206127	An01g04260	Cytosine deaminase	#N/A	#N/A	0.380332	0.641678	0.522092	0.764144	0.135554	0	0.0604193	0.224952	0.965369	1	0.954762	1	0.659591	0.530897	0.591654		0.0936743	0	0.466819	0.179362	0.143382	0.0818137	0.031166	0.0709413	0.439853	0.756294	0.122019	0.0957785	0.242781	0.175727	0.167329
CADANGAT00000420	An01g04270	0	#N/A	#N/A	0.0770689	0	0.0352649	1	0	0	0	0	1	1	Inf	1	0	0	0		0	0.0489492	0.0525524	0.033041	0	0.041446	0.0315767	0.0287505	0.894484	1	1	0.0242602	0.0819936	0	0.0398905
TID_206125	An01g04280	Has domain(s) with predicted heat shock protein binding, unfolded protein binding activity and role in protein folding	#N/A	#N/A	3.52523	5.25104	4.46135	1	2.20724	2.82171	2.54783	1.29108	1	1	0.780447	1	4.57146	3.22635	3.86139		1.62308	5.74878	5.60891	4.26852	2.81362	5.03838	4.12489	4.18222	0.863444	1	1	6.77814	8.94262	7.22681	7.66844
TID_46699	An01g04300	Ortholog of A. nidulans FGSC A4 : AN2736, A. fumigatus Af293 : Afu1g05100, A. oryzae RIB40 : AO090003000806, A. niger ATCC 1015 : 46699-mRNA and Aspergillus wentii : Aspwe1_0169536	#N/A	#N/A	1.54499	0.939599	1.21661	1	0.608275	0.257444	0.413817	0.698948	1	0.977812	0.872175	1	1.57337	0.571197	1.04433		0.165927	1.60884	1.62927	1.11293	0.491018	0.724589	0.780227	0.703692	0.699398	0.348538	0.373947	0.706891	0.758147	0.508403	0.681122
TID_46698	An01g04310	Ortholog(s) have nuclear envelope localization	#N/A	#N/A	1.82291	2.09359	1.96973	0.327022	1.03718	0.487838	0.732691	0.785924	1	0.758368	0.814933	1	1.84732	0.868627	1.33067		0.135234	1.38099	1.54255	0.998087	0.869381	1.13387	1.2868	1.15115	1.31659	1	0.350577	0.836544	0.841185	1.20503	0.920796
TID_196625	An01g04320	Protein with a predicted role in COPII vesicle fusion; expression enhanced by maltose; expression induced by tunicamycin and DTT	#N/A	#N/A	3.12933	2.6622	2.87595	0.307345	1.46504	1.50114	1.48505	1.13102	1	0.306702	0.290873	0.0299377	3.90931	2.36506	3.09411		0.571525	1.9707	1.69985	1.39846	0.624858	0.927014	0.977912	0.890386	0.552339	0.393006	0.00289622	0.308878	0.395001	0.536071	0.391205
TID_55432	An01g04330	Has domain(s) with predicted phospholipid binding activity	#N/A	#N/A	0.49187	0.336429	0.407555	0.212735	0.177676	0.0762016	0.121431	0.615138	1	0.897238	1.12892	1	0.403458	0.257729	0.326529		0.0491131	0.17731	0.208492	0.142483	0.225524	0.378903	0.157955	0.247962	1.70533	0.496152	0.615428	0.104617	0.108432	0.16891	0.120414
CADANGAT00000427	An01g04340	0	#N/A	#N/A	0	0	0	NA	0.120123	0	0.0535416	Inf	1	1	2.06888	1	0	0	0		0	0	0	0	0.127061	0.145001	0.276183	0.201171	Inf	0.473787	0.758217	0.0424379	0.239049	0.0778617	0.122114
CADANGAT00000428	An01g04350	0	#N/A	#N/A	0.0453303	0.076479	0.0622261	1	0	0	0	0	1	1	Inf	1	0	0	0		0	0.0863725	0.0309102	0.038868	0.0427229	0.0975105	0.074291	0.0760969	2.49902	1	1	0.0142693	0.0160756	0.0261802	0.017597
TID_170430	An01g04360	Ortholog of A. nidulans FGSC A4 : AN2750, A. fumigatus Af293 : Afu1g05140, A. oryzae RIB40 : AO090003000810, A. niger ATCC 1015 : 170430-mRNA and Aspergillus wentii : Aspwe1_0181081	#N/A	#N/A	0	0	0	NA	0.668871	0.293385	0.460747	Inf	7.85427e-05	7.12146e-07	0.281913	0.158178	0.0887634	0.0529219	0.0698429		0	0	0	0	0.128636	0.311948	0.307568	0.273675	Inf	0.000407517	0.0114355	0.0429641	0.0121007	0.0197068	0.0264918
TID_36184	An01g04370	Has domain(s) with predicted nucleic acid binding, zinc ion binding activity and intracellular localization	#N/A	#N/A	0.218092	0.137983	0.174639	1	0.0242907	0.0195333	0.0216538	0.265008	0.988841	1	7.19922	0.314903	0.260031	0.105705	0.178563		0.016786	0.0865738	0.204483	0.0993445	0.334015	0.249232	0.256901	0.269503	3.41845	0.238362	0.742461	0.137305	0.193357	0.062979	0.141105
TID_36183	An01g04380	DNA-directed RNA polymerase	#N/A	#N/A	4.16475	3.18647	3.63411	0.0418284	0.1726	0.693979	0.461589	0.295119	0.183219	1	0.786167	1	3.19144	1.05154	2.0618		0.178912	0.984253	1.71715	0.934281	0.456418	1.45842	0.515884	0.831027	0.899284	1	0.00407024	0.274397	0.721306	1.39845	0.689309
CADANGAT00000432	An01g04390	0	#N/A	#N/A	0.0965548	0.366531	0.242996	0.00691527	0.258098	0.0345915	0.134213	1.13997	1	0.0384487	1.76601	1	0.16745	0.0374386	0.098818		0.237811	2.51434	1.90935	1.53162	0.364004	0.311551	0.514287	0.414227	0.314339	0.00331567	0.739348	0.790247	0.770435	0.780706	0.78088
TID_206115	An01g04400	Has domain(s) with predicted role in transmembrane transport and integral to membrane localization	#N/A	#N/A	0.749693	0.758907	0.754691	0.715297	0.320637	0.171893	0.238192	0.669061	1	1	0.560723	0.879227	0.260031	0.139531	0.19642		0.0923232	0.399971	0.736138	0.398547	0.226103	0.274155	0.233445	0.246112	0.669151	0.619818	0.0791366	0.264312	0.425385	0.398342	0.353114
TID_196617	An01g04410	Has domain(s) with predicted N-acetyltransferase activity	#N/A	#N/A	1.55689	1.06319	1.2891	0.886932	0.7927	0.637449	0.706648	1.17464	1	0.715851	0.638224	0.959093	1.86431	0.574928	1.18365		0.0456495	0.941748	1.31439	0.746931	0.908352	0.837262	0.729017	0.802053	1.48867	1	0.775619	0.210037	0.446958	0.342542	0.326173
TID_55430	An01g04420	Ortholog of A. nidulans FGSC A4 : AN2744, A. fumigatus Af293 : Afu1g05190, A. oryzae RIB40 : AO090003000815, A. niger ATCC 1015 : 55430-mRNA and Aspergillus wentii : Aspwe1_0049622	#N/A	#N/A	0.0254244	0.0643421	0.0465343	1	0.113269	0	0.0504863	2.13409	1	0.976953	1.04373	1	0	0.0197163	0.0104081		0.0156548	0.0645916	0.0346732	0.0381498	0.0958479	0.0546907	0.093752	0.0806186	2.11445	0.81467	0.96655	0.0960388	0.108196	0.102786	0.101986
TID_206105	An01g04430	Ortholog of A. nidulans FGSC A4 : AN2743, A. fumigatus Af293 : Afu1g05200/tif32, A. oryzae RIB40 : AO090003000816, A. niger ATCC 1015 : 206105-mRNA and Aspergillus wentii : Aspwe1_0169545	#N/A	#N/A	0.060976	0.267477	0.172987	0.715297	0.206458	0.0611664	0.125926	1.55699	1	1	1.68058	0.98204	0.433566	0.160773	0.28956		0.142673	0.418263	0.349263	0.300629	0.356306	0.452524	0.314788	0.370778	1.0997	0.942962	0.149145	0.383888	0.605476	0.274688	0.440275
TID_46690	An01g04435	#N/A	#N/A	#N/A	1.88494	1.44554	1.6466	0.852941	1.06879	1.22781	1.15693	1.54362	1	1	0.847933	1	1.63448	0.797318	1.19255		0.738586	4.35343	2.80434	2.608	0.969011	2.11951	2.87857	2.23738	0.761456	1	0.904467	1.45641	2.00539	1.58347	1.68519
TID_127851	An01g04440	Has domain(s) with predicted selenium binding activity and role in cell redox homeostasis	#N/A	#N/A	0.111383	0.751679	0.458695	1	0.595469	0.399038	0.486592	2.39334	1	0.746992	0.770994	1	0.579498	0.0863761	0.319182		0.137166	0.282973	0.683557	0.358141	0.629857	0.838591	0.638903	0.706373	1.84497	0.665014	0.89879	0.245432	0.237	0.257314	0.245018
TID_36176	An01g04450	3',5'-cyclic-nucleotide phosphodiesterase	#N/A	#N/A	0.453121	0.672218	0.571965	1	0.515118	0.436623	0.47161	1.81993	0.717646	0.754597	0.659383	0.89219	0.772277	0.399857	0.575679		0.202038	0.843531	0.692537	0.572739	0.412331	0.89909	0.544156	0.641173	1.00404	1	0.995842	0.575463	0.864411	0.776068	0.72584
CADANGAT00000439	An01g04455	0	#N/A	#N/A	0.145282	0.245113	0.199433	1	0.388349	0.104097	0.230794	2.40313	1	1	0.589461	1	0.377934	0	0.178425		0.089456	0.369095	0.0990662	0.186856	0.410777	0.0781296	0.11905	0.162592	1.13032	1	1	0.0457328	0.257609	0	0.112796
CADANGAT00000440	An01g04460	0	#N/A	#N/A	0	0	0	1	0	0	0	NA	NA	1	NA	NA	0	0	0		0	0	0.0660441	0.0207618	0	0	0	0	0	1	NA	0	0	0	0
TID_206102	An01g04470	Has domain(s) with predicted DNA binding, chromatin binding, zinc ion binding activity and role in intracellular signal transduction	#N/A	#N/A	0.43116	0.571554	0.507313	0.464448	0.155499	0.110333	0.130464	0.5595	0.766294	1	0.666177	1	0.667625	0.406008	0.529519		0.0821731	0.339046	0.350004	0.253064	0.116103	0.24843	0.147213	0.176162	0.642462	0.66468	0.0307742	0.180964	0.19295	0.189725	0.1873
CADANGAT00000442	An01g04480	0	#N/A	#N/A	0	0	0	1	0	0	0	NA	NA	1	Inf	1	0	0	0		0	0.0289592	0	0.00977383	0	0.0245202	0	0.00850466	0.932892	1	1	0	0	0.0263333	0.00589998
CADANGAT00000443	An01g04490	0	#N/A	#N/A	0	0	0	1	0	0	0	NA	NA	1	Inf	1	0.314456	0.0937415	0.197942		0	0.153551	0	0.051824	0	0.195021	0	0.0676417	1.39934	1	1	0.190258	0.128605	0.139628	0.156418
CADANGAT00000444	An01g04500	0	#N/A	#N/A	0.10259	0	0.0469425	1	0	0.073507	0.0407433	1.96281	1	1	0.307271	1	0	0	0		0.0631685	0.0651582	0	0.0439822	0	0	0.0840661	0.038271	0.311369	1	1	0	0.0363817	0	0.013275
CADANGAT00000445	An01g04510	0	#N/A	#N/A	0	0	0	NA	0	0.456043	0.252775	Inf	1	0.874079	0	0.978583	0	0	0		0	0	0	0	0	0	0	0	NA	NA	NA	0	0	0	0
TID_36173	An01g04520	Has domain(s) with predicted ATP binding, ATP-dependent helicase activity, helicase activity, nucleic acid binding activity	#N/A	#N/A	0.451262	0.57806	0.52004	1	0.297841	0.251484	0.272146	1.1492	1	1	0.752508	1	0.739124	0.24626	0.478944		0.0617467	0.562609	0.843355	0.476498	0.267785	0.458394	0.4725	0.427093	0.986545	1	1	0.426153	0.527514	0.5309	0.486606
TID_206101	An01g04530	Has domain(s) with predicted phosphoric diester hydrolase activity and role in lipid metabolic process	#N/A	#N/A	0.0899631	0.189727	0.144077	1	3.20637	1.90157	2.48315	37.6396	2.16884e-10	4.38092e-10	0.369412	0.0302982	2.37929	1.08136	1.69412		0.0830909	0.199986	0.398742	0.221772	1.4838	2.2013	1.47439	1.72838	7.28347	4.23244e-06	4.12247e-06	0.509744	0.829502	0.597513	0.646082
CADANGAT00000448	An01g04540	0	#N/A	#N/A	0.25452	0.128824	0.18634	1	0.0907134	0.0364735	0.0606495	0.662922	1	1	0.962805	1	0.220701	0.118426	0.166711		0.0626874	0.129324	0.104133	0.0982062	0.143928	0.1095	0.0417129	0.0854538	0.832942	1	0.885562	0.0320478	0.0902613	0.0293993	0.0526954
TID_206096	An01g04550	Ortholog of A. nidulans FGSC A4 : AN0244/vps8, A. fumigatus Af293 : Afu1g05280, A. oryzae RIB40 : AO090003000824, A. niger ATCC 1015 : 206096-mRNA and Aspergillus wentii : Aspwe1_0037564	#N/A	#N/A	1.14124	1.31203	1.23388	0.977318	0.818898	0.492078	0.637749	1.10798	1	1	0.462313	0.167324	1.03339	0.46209	0.731803		0.354464	1.8987	2.22441	1.46349	0.352187	0.71693	0.641385	0.610353	0.403435	0.00965568	0.11418	0.273409	0.458447	0.489964	0.389445
TID_125000	An01g04560	Beta-glucanase	GH16	CAK36992.1	0.202077	0.0852336	0.138698	0.0377168	29.9342	12.3435	20.184	295.147	1.96968e-17	8.32226e-14	2.61488	0.0078993	4.24924	2.03721	3.08152		0.279961	1.21929	1.03346	0.833858	59.7548	137.063	104.984	107.159	113.601	2.69835e-42	5.42937e-49	18.3995	21.6065	14.6177	18.7223
TID_119367	An01g04570	Ortholog of A. nidulans FGSC A4 : AN0246, A. fumigatus Af293 : Afu1g05300, A. oryzae RIB40 : AO090003000826, A. niger ATCC 1015 : 119367-mRNA and Aspergillus wentii : Aspwe1_0049630	GT90	CAK36993.1	0.191528	0.175033	0.182581	0.830238	0.184878	0.0457444	0.107759	1.19616	1	1	2.30997	0.576106	0.373678	0.148528	0.254823		0.0196553	0.669055	0.533288	0.400297	0.376066	0.506416	0.438142	0.449537	1.45802	1	0.0976052	0.15575	0.305651	0.165924	0.212726
TID_206090	An01g04590	Ortholog of A. nidulans FGSC A4 : AN0247, A. fumigatus Af293 : Afu1g05310, A. oryzae RIB40 : AO090003000828, A. niger ATCC 1015 : 206090-mRNA and Aspergillus wentii : Aspwe1_0037569	#N/A	#N/A	0.145871	0.110748	0.126819	0.286044	0.116977	0.0627113	0.0868987	1.43821	1	0.132263	0.654663	1	0.468007	0.135745	0.292608		0	0.0370591	0.0298403	0.0218883	0.0687403	0.21965	0.0537897	0.114276	6.74225	0.0916782	1	0.10102	0.118981	0.151645	0.118916
TID_46686	An01g04600	Protein disulfide isomerase; contains a single N-terminal thioredoxin domain; C-terminal ER retention signal (HDEL); expression enhanced by maltose; expression induced by tunicamycin and DTT	#N/A	#N/A	0.234239	0.366968	0.306234	1	0.268344	0	0.119607	0.757427	1	1	0.643891	1	0.348196	0.12975	0.23288		0.0824173	0.531333	0.228178	0.27975	0.0630758	0.143964	0.191945	0.149799	0.469597	0.586455	0.635091	0.0948022	0.0712019	0.154609	0.0995907
TID_46685	An01g04610	Ortholog of A. nidulans FGSC A4 : AN0249, A. fumigatus Af293 : Afu1g05330, A. oryzae RIB40 : AO090003000830, A. niger ATCC 1015 : 46685-mRNA and Aspergillus wentii : Aspwe1_0037571	#N/A	#N/A	1.33055	1.04589	1.17614	1	0.673607	0.238339	0.432348	0.754513	1	1	0.880039	1	1.2062	0.44556	0.80466		0.111719	1.69015	1.23721	0.998257	0.513006	0.764326	0.805339	0.733259	0.849467	0.716747	0.584053	0.333166	0.386064	0.331831	0.352168
TID_36165	An01g04620	Has domain(s) with predicted heat shock protein binding, unfolded protein binding activity and role in protein folding	#N/A	#N/A	0.0705593	0	0.0322862	1	0	0	0	0	1	1	Inf	1	0	0	0		0	0.0224073	0.0240568	0.0151251	0	0.0569179	0.0144548	0.0263221	1.80582	1	1	0	0	0.0203756	0.00456515
TID_36164	An01g04630	F1F0-ATPase complex subunit	#N/A	#N/A	4.50125	7.95592	6.37515	0.715605	1.86212	0.691117	1.21306	0.402361	0.384485	0.905084	0.983953	1	4.73954	2.86733	3.75121		1.64976	5.13921	2.92319	3.22778	2.27268	2.82412	1.27341	2.00903	0.56843	0.657835	0.0521527	1.93984	2.56547	3.002	2.4061
TID_206081	An01g04640	Putative topoisomerase I	#N/A	#N/A	1.05401	1.71738	1.41384	0.0276238	0.385952	0.382781	0.384194	0.607225	0.665596	0.524677	0.501427	0.412648	1.20192	0.61583	0.892527		0.186698	0.44935	0.511964	0.377596	0.326593	0.551296	0.254378	0.371654	0.843676	1	0.00495245	0.418144	0.614446	0.52535	0.51379
TID_36162	An01g04650	Putative nucleoside diphosphate-sugar epimerase; induced by caspofungin	#N/A	#N/A	0.831659	0.280627	0.532766	1	0.407565	0.178769	0.280749	1.06564	1	1	0.904748	1	0.829326	0.128988	0.459622		0.102417	0.871556	0.680519	0.543738	0.431102	0.581423	0.374823	0.457619	0.96741	1	1	0.301064	0.309681	0.24016	0.290562
TID_36161	An01g04660	Ortholog of Aspergillus wentii : Aspwe1_0169569, Aspergillus versicolor : Aspve1_0226645, Aspergillus zonatus : Aspzo1_0165960 and Aspergillus sydowii : Aspsy1_0027803	#N/A	#N/A	0	0	0	NA	0	0	0	NA	NA	NA	Inf	1	0	0	0		0	0	0	0	0	0.0796761	0	0.0276351	Inf	0.917235	1	0	0	0.0213919	0.00479286
TID_46681	An01g04670	Ortholog of A. nidulans FGSC A4 : AN0255, A. fumigatus Af293 : Afu1g03460, A. oryzae RIB40 : AO090005000754, A. niger ATCC 1015 : 46681-mRNA and Aspergillus wentii : Aspwe1_0105945	#N/A	#N/A	0.154775	0.587541	0.389518	0.630396	0.517157	0.110899	0.291977	1.57463	1	0.218159	0.351752	0.538568	0.335524	0.120026	0.221764		0.0238253	0.221182	0.0791546	0.107827	0.109404	0.270513	0.190244	0.202086	1.84928	0.796361	0.731807	0.0487211	0.0137221	0.201127	0.0700971
TID_171058	An01g04680	Ortholog(s) have role in cellular response to pH, penicillin biosynthetic process, positive regulation of penicillin biosynthetic process and ESCRT III complex localization	#N/A	#N/A	0	0	0	NA	0	0	0	NA	NA	NA	NA	NA	0	0	0		0	0	0	0	0	0	0	0	NA	NA	NA	0	0	0	0
TID_36158	An01g04690	Ortholog(s) have adenine nucleotide transmembrane transporter activity, role in ATP transport, fatty acid beta-oxidation, peroxisome organization and integral to peroxisomal membrane localization	#N/A	#N/A	1.62433	0.939599	1.25292	0.700103	0.537576	0.432291	0.479219	0.815052	1	1	1.13086	1	0.482915	0.395891	0.436975		0.200034	0.825337	0.981031	0.656592	0.699841	1.37269	1.12188	1.12535	1.58684	0.47615	1	0.277572	0.230417	0.294839	0.264235
TID_170508	An01g04700	Has domain(s) with predicted hydrolase activity, acting on ester bonds, nucleic acid binding activity	#N/A	#N/A	0.39549	0.285965	0.336081	0.407703	0.251708	0.0404821	0.13463	0.791164	1	0.375726	3.64058	0.557187	0.244957	0.175256	0.208162		0.347885	1.00476	1.07872	0.799329	0.42599	1.73187	0.648162	0.98007	0.958236	1	0.2539	0.124495	0.86156	0.7505	0.533692
TID_46678	An01g04710	Adenylate kinase	#N/A	#N/A	0.331779	0.0559761	0.182177	0.459206	0.0591246	0	0.0263531	0.26261	1	1	1.2691	1	0.345233	0.102916	0.217315		0	0	0	0	0.062539	0.0713694	0.0271873	0.049508	Inf	0.845508	0.726887	0.0208879	0.023532	0	0.0171727
TID_196588	An01g04720	Putative DNA primase, large subunit	#N/A	#N/A	1.58387	1.21682	1.38478	0.353054	0.252012	0.425576	0.348215	0.564074	0.709739	1	0.69173	1	1.47152	0.394803	0.903127		0.139322	0.934118	0.887164	0.642662	0.399849	0.65404	0.405591	0.490627	0.819689	0.822255	0.0377333	0.418452	0.40121	0.473713	0.424542
TID_55422	An01g04730	COPII complexn subunit; expression enhanced by maltose	#N/A	#N/A	2.18424	1.7144	1.92939	0.78349	0.795409	0.734891	0.761865	0.857265	1	0.420704	0.886083	1	2.58574	1.39927	1.95941		0.654921	3.35362	3.69115	2.52022	1.03825	1.40957	1.44745	1.35333	0.542432	0.0981398	0.690647	1.00445	1.85232	1.29441	1.37879
TID_196583	An01g04740	Has domain(s) with predicted structural constituent of ribosome activity, role in translation and ribosome localization	#N/A	#N/A	14.0684	5.64583	9.49979	0.288638	4.44211	2.49559	3.3632	0.729925	1	0.10595	0.787256	0.934778	25.4641	11.0158	17.8369		0.925119	4.20741	2.60783	2.56188	5.1492	4.84791	4.22515	4.62403	1.84932	0.235763	0.483271	9.15804	10.1962	5.20639	8.65148
CADANGAT00000468	An01g04750	0	#N/A	#N/A	0	0	0	NA	0	0.279327	0.154825	Inf	1	0.874079	0.322864	1	0	0	0		0	0	0	0	0.183708	0	0.0798628	0.0727149	Inf	1	1	0	0	0.112575	0.0252224
TID_172247	An01g04760	Ortholog of A. nidulans FGSC A4 : AN0265, A. fumigatus Af293 : Afu1g03380, A. oryzae RIB40 : AO090005000763, A. niger ATCC 1015 : 172247-mRNA and Aspergillus wentii : Aspwe1_0049645	GT41	CAK37011.1	3.92757	4.73197	4.3639	1	2.14824	2.12455	2.13511	1.08232	1	1	0.413717	0.0749917	2.61328	1.98277	2.28044		0.856004	4.84705	5.82037	3.76361	1.31024	2.20627	1.68887	1.79339	0.491659	0.0228656	0.0132412	0.982342	1.14117	1.21278	1.09192
TID_36151	An01g04770	Ortholog of Aspergillus tubingensis : Asptu1_0508741, A. niger ATCC 1015 : 36151-mRNA, Aspergillus acidus : Aspfo1_0066946, Aspergillus versicolor : Aspve1_0081113 and Aspergillus zonatus : Aspzo1_0135909	#N/A	#N/A	0.0560921	0.023659	0.0384996	1	0.224907	0.140668	0.178215	9.61963	0.198378	0.00664736	0.938039	1	0.0486389	0	0.0229627		0	0.017813	0	0.00601196	0.132164	0.407229	0.459642	0.376653	75.0693	1.45288e-05	0.0136381	0.0264855	0	0.0809892	0.029033
CADANGAT00000472	An01g04790	0	#N/A	#N/A	0	0	0	NA	0	0	0	NA	NA	NA	NA	NA	0	0	0		0	0	0	0	0	0	0	0	NA	NA	NA	0	0	0	0
CADANGAT00000473	An01g04800	0	#N/A	#N/A	0	0	0	NA	0	0	0	NA	NA	NA	NA	NA	0	0	0		0	0	0	0	0	0	0	0	NA	NA	NA	0	0	0	0
CADANGAT00000474	An01g04810	0	#N/A	#N/A	0	0	0	1	0	0	0	NA	NA	1	Inf	0.995134	0	0	0		0	0.0687781	0	0.0232128	0.20412	0.465884	0.177473	0.28278	16.635	0.299994	0.377065	0.0340878	0	0	0.0140125
CADANGAT00000475	An01g04820	0	#N/A	#N/A	0	0	0	NA	0	0	0	NA	NA	NA	NA	NA	0	0	0		0	0	0	0	0	0	0	0	NA	NA	NA	0	0	0	0
TID_51962	An01g04830	Myb-like DNA-binding protein; predicted role in conidiation; expressed in germinating conidia	#N/A	#N/A	0.189396	0.127816	0.155994	0.739848	0.0337513	0	0.0150437	0.181745	1	1	13.7113	0.268729	0.16423	0.0881246	0.124055		0	0.0240584	0.0774882	0.0324792	0.249903	0.32593	0.450077	0.367401	14.6078	0.00504296	0.441268	0.143086	0.201498	0.175015	0.171553
CADANGAT00000477	An01g04840	0	#N/A	#N/A	0	0	0	NA	0	0	0	NA	NA	NA	NA	NA	0	0	0		0	0	0	0	0	0	0	0	NA	NA	NA	0.0474266	0	0	0.0194956
CADANGAT00000478	An01g04850	Ortholog of Aspergillus acidus : Aspfo1_0056140	#N/A	#N/A	0	0	0	NA	0	0	0	NA	NA	NA	Inf	1	0	0	0		0	0	0	0	0	0.0481949	0.0734371	0.0501482	Inf	1	1	0	0	0	0
CADANGAT00000479	An01g04860	0	#N/A	#N/A	0	0	0	NA	0.226537	0	0.100973	Inf	1	0.673134	0.199945	1	0	0.065721	0.0346937		0	0	0	0	0	0	0.104169	0.0474227	Inf	1	1	0.0266774	0.0601088	0	0.0328988
TID_36148	An01g04870	0	#N/A	#N/A	0	0	0	NA	0	0	0	NA	NA	NA	Inf	1	0	0	0		0	0	0	0	0	0.0371058	0	0.0128699	Inf	1	1	0	0	0.0398496	0.00892829
TID_55419	An01g04880	Putative alpha-glucosidase	GH31	CAK37022.1	0.540819	0.551268	0.546487	0.915063	44.5139	15.5163	28.4412	107.7	3.87186e-08	2.01143e-08	0.68041	0.708902	0.371258	0.192224	0.276747		0.138752	1.03048	1.1217	0.748715	21.3442	45.2621	42.2581	39.1609	53.0154	3.14721e-32	5.46596e-32	0.120588	0.279697	0.273303	0.21286
CADANGAT00000482	An01g04890	0	#N/A	#N/A	0.100821	0.0850499	0.0922663	0.792695	0.808503	0	0.360368	7.41721	1	1	2.31069	0.999892	0	0.0781853	0.0412735		0.124159	0.768417	0.206246	0.367403	1.23528	1.03017	1.73495	1.39161	3.71579	0.043897	0.0025048	0.476054	0.536316	0.640513	0.53489
TID_172685	An01g04900	Has domain(s) with predicted nucleotide binding activity	#N/A	#N/A	1.77517	1.52685	1.64047	0.844978	1.5507	0.648437	1.0506	1.33074	1	0.412727	0.542295	0.454895	1.66002	0.458873	1.02594		0.407211	1.37065	1.3054	1.01473	0.688906	1.32902	1.19794	1.14266	0.952584	1	0.73577	0.383488	0.592501	0.542772	0.495441
TID_171196	An01g04910	Ortholog of A. fumigatus Af293 : Afu1g03120, A. oryzae RIB40 : AO090005000771, Aspergillus wentii : Aspwe1_0169581, Aspergillus zonatus : Aspzo1_0063761 and Aspergillus terreus NIH2624 : ATET_02526	#N/A	#N/A	0.160099	0.0810332	0.117212	0.590908	0.114121	0.114713	0.114449	2.09941	1	1	1.50485	1	0.0555303	0.0248309	0.0393243		0.0985792	0.508421	0.283841	0.295142	0.211246	0.396049	0.419813	0.370293	1.11625	1	0.215336	0.0403175	0.170329	0.0739712	0.0952963
CADANGAT00000485	An01g04920	Ortholog(s) have structural constituent of ribosome activity, role in cytoplasmic translation and cytosolic large ribosomal subunit localization	#N/A	#N/A	72.2531	47.3145	58.7258	0.0803944	18.9864	9.65212	13.8126	0.489661	0.268191	1	1.5611	0.614352	65.6259	38.1773	51.136		3.46865	38.7347	29.7282	23.6261	26.0847	60.5893	38.4345	43.6746	1.99653	0.144868	0.746686	48.958	77.7386	52.1971	60.1852
TID_206061	An01g04930	F1F0-ATPase complex subunit	#N/A	#N/A	3.55597	4.19963	3.90511	1	1.68984	0.622823	1.09842	0.586776	0.887624	1	0.552775	0.718587	2.12417	1.53201	1.81157		1.55702	3.8144	2.42478	2.59168	0.670287	1.82733	1.00368	1.22338	0.337462	0.52927	0.0152135	1.0945	1.68142	2.82959	1.6974
TID_36143	An01g04940	Ortholog of A. nidulans FGSC A4 : AN10047, A. niger ATCC 1015 : 36143-mRNA, Aspergillus carbonarius ITEM 5010 : Acar5010_143714 and Aspergillus tubingensis : Asptu1_0027972	#N/A	#N/A	0.0375147	0.126586	0.0858291	1	0	0	0	0	1	1	Inf	1	0.0650599	0.0290922	0.0460728		0.0230993	0.0238269	0.0767426	0.0402083	0.0353569	0.0806984	0.0153706	0.0419845	0.832451	1	0.996647	0.0118091	0.0266079	0.108332	0.0388349
TID_36142	An01g04950	Ortholog of A. nidulans FGSC A4 : AN0276, A. oryzae RIB40 : AO090005000773, A. niger ATCC 1015 : 36142-mRNA, Aspergillus wentii : Aspwe1_0169585 and Aspergillus sydowii : Aspsy1_0085871	#N/A	#N/A	0.532764	0.293856	0.403175	1	0.383416	0.117457	0.236001	1.17834	1	1	0.924938	1	0.426437	0.127124	0.268432		0.214491	0.455508	0.614792	0.421675	0.25106	0.407725	0.537316	0.435716	0.79093	1	1	0.0645026	0.152602	0.177516	0.121969
CADANGAT00000489	An01g04960	0	#N/A	#N/A	0.225994	0	0.10341	1	0	0	0	0	1	1	Inf	0.951988	0	0	0		0	0.215305	0.231154	0.145333	0.42599	0.121535	0.324081	0.273998	3.14418	0.949083	0.833627	0.17785	0.120218	0.0652609	0.131595
TID_206058	An01g04970	Ortholog of A. nidulans FGSC A4 : AN0275, A. fumigatus Af293 : Afu1g02850, Afu6g14530, A. oryzae RIB40 : AO090005000775, A. niger ATCC 1015 : 206058-mRNA and Aspergillus wentii : Aspwe1_0106139	#N/A	#N/A	4.78985	3.36716	4.01815	0.140568	3.12977	2.24987	2.64206	1.40087	0.971151	0.617556	3.35501	0.00841978	3.83036	1.93978	2.83233		1.73681	10.4449	12.121	7.94022	12.1385	15.7701	22.4597	18.0968	2.31929	0.0223641	0.000221135	5.34423	4.98267	8.08388	5.82612
TID_36140	An01g04980	Has domain(s) with predicted nucleic acid binding, zinc ion binding activity and intracellular localization	#N/A	#N/A	0	0	0	1	0	0	0	NA	NA	1	Inf	1	0	0	0		0	0.034751	0.111927	0.0469144	0.0515673	0	0.0896705	0.051028	1.54102	1	0.968288	0	0.0776142	0.1264	0.0566398
TID_51958	An01g04990	Ortholog of A. nidulans FGSC A4 : AN0273, A. fumigatus Af293 : Afu1g02870, A. oryzae RIB40 : AO090005000778, A. niger ATCC 1015 : 51958-mRNA and Aspergillus wentii : Aspwe1_0391576	#N/A	#N/A	0.138919	0.292971	0.22248	1	0.278504	0.0248843	0.137928	1.24642	1	1	0.575147	1	0.150575	0.0807973	0.11374		0.0213844	0.154406	0.331545	0.163782	0.065464	0.317507	0.0711473	0.155471	0.980963	1	1	0.0983916	0.147795	0.0401158	0.103361
CADANGAT00000493	An01g05000	0	#N/A	#N/A	0.852775	0.822149	0.836163	0.317554	0.542745	0.261869	0.387061	0.973606	1	0.414317	3.12039	0.44593	0.739464	0.755791	0.748083		0.525088	2.86289	3.32285	2.19361	2.06672	2.09648	2.34597	2.20417	1.08903	1	0.142629	0.613581	0.777658	0.844312	0.725145
CADANGAT00000494	An01g05010	0	#N/A	#N/A	0	0.1512	0.0820145	1	0	0	0	0	1	1	Inf	1	0	0	0		0	0	0.12222	0.0384213	0	0.289169	0.220311	0.200593	5.24572	0.919163	1	0	0.127127	0.207034	0.0927722
CADANGAT00000495	An01g05020	0	#N/A	#N/A	0.811228	0.684332	0.742397	1	0	0	0	0	1	0.528418	Inf	1	0.234479	0.419398	0.332097		0.333004	1.20223	1.84389	1.10134	0.254856	0.14542	0.553962	0.353066	0.304064	0.456867	0.951791	0.425605	1.24665	1.24939	0.909757
TID_55417	An01g05030	Has domain(s) with predicted transferase activity, transferring phosphorus-containing groups activity	#N/A	#N/A	0.389516	0.394303	0.392112	0.791881	2.46418	0.94892	1.6243	8.61667	0.000380475	0.00210057	1.54451	0.717199	0.472863	0.392684	0.430537		0.11992	1.11328	0.796819	0.667973	2.71662	7.0383	4.67606	5.1076	7.80958	5.82558e-09	1.0864e-10	0.232967	0.718303	0.832361	0.544351
TID_172313	An01g05040	dUTP pyrophosphatase	#N/A	#N/A	1.02902	0.801283	0.90549	0.612826	0.141059	0.680593	0.44011	1.13599	1	0.654547	3.87994	0.0217119	1.23548	0.368304	0.777702		0.487392	2.46344	1.99708	1.62891	2.46188	5.40614	3.24316	3.83875	2.2174	0.0579905	0.00145204	1.24585	1.6562	2.28579	1.62858
TID_46666	An01g05050	Has domain(s) with predicted pyridoxal kinase activity and role in pyridoxal 5'-phosphate salvage	#N/A	#N/A	0.359507	0.454907	0.411254	1	0.280288	0.0965971	0.178472	0.904166	1	1	0.656598	1	0.584508	0.209095	0.38633		0.138352	0.713548	0.582216	0.472017	0.211768	0.265836	0.147297	0.201171	0.456644	0.284052	0.656915	0.311211	0.254986	0.441216	0.319823
CADANGAT00000499	An01g05060	Ortholog of A. nidulans FGSC A4 : AN10031, A. fumigatus Af293 : Afu1g02910, A. oryzae RIB40 : AO090005000782, Aspergillus wentii : Aspwe1_0169592 and Aspergillus sydowii : Aspsy1_0076110	#N/A	#N/A	0.550861	0.750658	0.659236	0.282268	0.339806	0.394701	0.370233	1.25915	1	0.429935	1.14721	1	0.661384	0.525768	0.589793		0.208731	2.23379	2.77385	1.69857	0.638986	1.09381	0.798628	0.869417	0.589665	0.163976	0.827421	0.506871	0.781415	0.538402	0.614111
TID_130152	An01g05070	Ortholog(s) have role in establishment of cell polarity, hyphal growth	#N/A	#N/A	0.0599754	0.168646	0.118921	0.855166	0.0534395	0.114596	0.0873369	1.73637	1	1	0.805835	1	0.104012	0.0310068	0.0654732		0.0369293	0.317437	0.31354	0.218558	0.0565257	0.215023	0.188394	0.171532	0.752187	0.949083	0.948445	0.144742	0.212693	0.161646	0.173323
TID_36134	An01g05080	Has domain(s) with predicted calcium ion binding activity	#N/A	#N/A	1.02253	0.575055	0.77981	1	0.3037	0.183165	0.23689	0.635639	1	1	1.31669	1	0.295555	0.19824	0.244183		0.157404	0.757687	0.639149	0.511444	0.240929	0.916493	0.733167	0.699334	1.15213	0.971729	1	0.0268232	0.241749	0.393705	0.187445
TID_36133	An01g05090	Has domain(s) with predicted Rab GTPase activator activity, role in regulation of Rab GTPase activity and intracellular localization	#N/A	#N/A	0.0340472	0.0574428	0.0467375	1	0.0303368	0.0243953	0.0270436	1.27837	1	1	2.01948	1	0	0.0264032	0.0139381		0.0209642	0.0648737	0.0232164	0.0364918	0.128355	0.109859	0.0557994	0.088909	2.30756	0.780302	0.955579	0.107176	0.048297	0.0983188	0.0837076
TID_134276	An01g05100	Has domain(s) with predicted nucleic acid binding, nucleotide binding activity	#N/A	#N/A	0.178723	0.188458	0.184004	0.739848	0.318493	0.320145	0.319409	3.82616	0.546782	0.0215545	0.487547	0.889015	0.0774878	0.138598	0.109747		0	0.0283784	0.0914021	0.0383112	0.210554	0.408483	0.311213	0.325029	10.8833	0.0340631	0.776122	0.0703245	0.0633812	0.0258052	0.0578165
CADANGAT00000504	An01g05110	0	#N/A	#N/A	0	0	0	NA	0	0	0	NA	NA	NA	NA	NA	0	0	0		0	0	0	0	0	0	0	0	NA	NA	NA	0	0	0	0
CADANGAT00000505	An01g05120	0	#N/A	#N/A	0.701712	1.71007	1.24867	1	0.555771	0.446923	0.495439	0.886152	1	1	0.906954	1	0.338041	0.54417	0.446855		0.288048	1.23801	1.43547	0.969368	0.955284	1.09017	0.447232	0.770777	0.892454	0.950014	0.837415	0.245432	0.13825	0.31521	0.221957
CADANGAT00000506	An01g05130	0	#N/A	#N/A	0.220318	0.123903	0.16802	0.942142	0.0654361	0.210482	0.145832	1.98105	1	0.602239	0.506536	1	0	0.170854	0.0901927		0	0.0466439	0.0500774	0.0314849	0	0.394941	0.150448	0.205474	6.75077	0.476858	1	0	0.026044	0	0.00950296
TID_51955	An01g05140	Ortholog of Aspergillus acidus : Aspfo1_0056120	#N/A	#N/A	0.417686	0.11745	0.254831	1	0	0.0997595	0.0552945	0.507095	1	1	0.955062	1	0.120729	0.21594	0.17099		0	0.088429	0.379754	0.149225	0	0.224623	0.171135	0.155818	1.05871	1	1	0.0876545	0.0493751	0.160821	0.0900801
TID_206051	An01g05150	6-phosphogluconolactonase	#N/A	#N/A	6.03149	5.91534	5.96849	0.175693	3.10218	1.61623	2.27855	0.807042	1	0.559855	0.368301	0.0755872	3.40167	1.2549	2.2684		0.664263	3.55051	4.01249	2.69094	0.647023	2.63708	1.78812	1.85674	0.616011	0.524298	0.0020852	1.01878	1.14774	2.23734	1.33885
TID_196559	An01g05160	Putative chitinase	#N/A	#N/A	0.854589	1.04132	0.955874	0.766059	0.366628	0.54429	0.465102	1.10159	1	0.842311	0.633886	1	0.439133	0.245453	0.33689		0.0584672	0.763912	0.884893	0.556354	0.387801	0.612773	0.778095	0.643512	1.29917	1	0.74175	0.239122	0.258167	0.274202	0.253931
TID_172463	An01g05170	#N/A	#N/A	#N/A	0.0834378	0.0938482	0.0890847	1	0.0495634	0	0.0220915	0.47563	1	1	5.53116	0.637869	0.24117	0.0862734	0.159401		0.0856268	0.158983	0.0568953	0.101353	0.104851	0.314098	0.227908	0.233448	1.35341	0.419238	0.45946	0.0963053	0.128223	0.208819	0.13316
TID_170766	An01g05180	Ortholog of Aspergillus brasiliensis : Aspbr1_0052936, Aspergillus acidus : Aspfo1_0056117, Aspergillus zonatus : Aspzo1_0141461 and Aspergillus sydowii : Aspsy1_0055110	#N/A	#N/A	1.18769	1.32015	1.25954	1	1.86751	1.33156	1.57044	2.69732	0.0461481	0.151691	0.551134	0.373286	1.36912	0.823514	1.0811		0.240901	1.81042	2.55347	1.4976	0.882327	1.97625	2.25562	1.88694	1.27164	0.908313	0.411242	0.73014	1.03068	1.08944	0.920302
TID_46660	An01g05190	Has domain(s) with predicted DNA binding, RNA binding activity and role in RNA metabolic process	#N/A	#N/A	0.194699	0.149312	0.17008	1	0.126168	0.0760935	0.0984129	1.22345	1	1	0.976154	1	0.291613	0.0686303	0.173902		0.0217971	0.292287	0.362081	0.220061	0.083409	0.285559	0.210308	0.211294	1.01532	1	1	0.267441	0.295018	0.296452	0.284003
CADANGAT00000512	An01g05200	Has domain(s) with predicted role in macromolecule biosynthetic process and integral to endoplasmic reticulum membrane localization	#N/A	#N/A	0.385027	0.1624	0.264269	1	0.171534	0	0.0764566	0.537049	1	0.956567	0.214369	1	0.333867	0.447876	0.394052		0.237077	0.978177	0.656365	0.619009	0	0.10353	0	0.0359086	0.0409567	0.105473	0.825491	0.242402	0.273087	0.111185	0.224199
CADANGAT00000513	An01g05210	0	#N/A	#N/A	0.214482	0.261346	0.239902	1	0.233577	0.102453	0.160898	1.41422	1	1	2.2304	0.528634	0.0619942	0	0.0292678		0.0293478	0.575171	0.260005	0.286075	0.449211	0.66643	0.878776	0.72011	2.87955	0.0793229	0.042876	0.105025	0.118319	0.0963454	0.107931
TID_51952	An01g05220	0	#N/A	#N/A	2.33904	3.31251	2.86708	1	3.77672	1.96036	2.76995	2.06753	0.168092	0.425586	0.792751	1	1.81927	0.890459	1.32896		0.864145	4.58287	4.48524	3.25756	2.21786	4.82571	5.63977	4.68019	1.31258	0.54749	0.343996	1.30749	1.09092	1.51465	1.27488
TID_51951	An01g05230	Ortholog of A. nidulans FGSC A4 : AN9450, A. fumigatus Af293 : Afu1g03040, A. oryzae RIB40 : AO090005000803, A. niger ATCC 1015 : 51951-mRNA and Aspergillus wentii : Aspwe1_0025578	#N/A	#N/A	8.67204	7.03103	7.78191	0.0118378	17.6004	8.94075	12.8005	3.44937	0.00158118	0.18844	2.67475	0.0065599	11.405	5.52949	8.30333		9.99715	133.536	159.661	98.7407	34.9632	86.4068	78.0106	72.4033	0.796389	0.765735	1.15472e-09	68.9435	79.6356	66.5016	72.2977
CADANGAT00000516	An01g05240	0	#N/A	#N/A	0	0.0923115	0.050072	1	0	0.156815	0.0869191	4.50862	1	1	0.161948	1	0.0474443	0	0.0223987		0.0336899	0.173755	0.261164	0.152472	0	0.0882727	0.0224176	0.0408224	0.216182	0.556294	1	0	0.0194035	0.1264	0.0353999
CADANGAT00000517	An01g05250	0	#N/A	#N/A	0	0	0	NA	0	0	0	NA	NA	NA	Inf	1	0	0	0		0	0	0	0	0.130059	0	0	0.0257398	Inf	1	1	0	0	0.0796991	0.0178566
TID_171821	An01g05260	Has domain(s) with predicted ATP binding, DNA binding, helicase activity, hydrolase activity, nucleic acid binding, nucleoside-triphosphatase activity, nucleotide binding activity	#N/A	#N/A	0.599288	0.781297	0.698014	0.85185	0.177993	0.130121	0.151459	0.472665	0.640992	0.908295	1.15131	1	0.377934	0.225329	0.297375		0.134184	0.599779	0.582014	0.432105	0.273851	0.41018	0.312507	0.338734	0.766967	0.86061	0.249821	0.228664	0.28981	0.12586	0.227942
TID_36122	An01g05270	Ortholog of A. oryzae RIB40 : AO090701000540, Aspergillus tubingensis : Asptu1_0054028, Aspergillus brasiliensis : Aspbr1_0052930 and Aspergillus flavus NRRL 3357 : AFL2T_06161	#N/A	#N/A	0	0	0	NA	0	0	0	NA	NA	NA	Inf	1	0	0	0		0	0	0	0	0.0590228	0.101035	0.0513175	0.0700866	Inf	0.64237	0.89452	0	0	0	0
TID_36121	An01g05280	Ortholog of A. niger CBS 513.88 : An11g07100, Aspergillus wentii : Aspwe1_0051859, Aspwe1_0181017 and A. niger ATCC 1015 : 36121-mRNA, 39241-mRNA	#N/A	#N/A	0.503923	0.779345	0.653318	1	0.748345	0.541603	0.633752	2.12371	0.935304	0.77856	1.51024	1	0.0728274	0.065131	0.0687645		0.0517143	1.38692	0.572699	0.666129	1.18734	1.85183	2.47761	2.00521	3.51013	0.0460508	0.0656367	0.158628	0.208492	0.145519	0.173885
TID_55412	An01g05290	Has domain(s) with predicted actin binding activity, role in actin cytoskeleton organization and F-actin capping protein complex, WASH complex, cytoplasm localization	#N/A	#N/A	7.46878	7.79046	7.64327	0.194429	1.66372	1.80794	1.74366	0.50493	0.291655	0.000542188	2.47784	0.197692	6.52013	3.91348	5.1441		4.07059	17.9811	18.7198	13.3706	3.7574	12.3753	10.8138	9.95888	0.635427	0.57968	0.738365	8.24462	10.5947	13.203	10.213
TID_170595	An01g05300	Has domain(s) with predicted role in regulation of transcription, DNA-dependent and nucleus localization	#N/A	#N/A	1.34989	2.19894	1.81044	1	0.995411	0.466934	0.702488	0.829233	1	1	0.804167	1	1.47325	0.43317	0.924199		0.171969	2.03994	2.17423	1.43185	0.592254	1.06388	1.54481	1.18948	0.886091	0.933897	0.630298	0.644718	0.470464	0.618322	0.575222
TID_170134	An01g05310	Has domain(s) with predicted carboxylesterase activity	#N/A	#N/A	0.0393778	0.132873	0.0900916	0.171786	0.140346	0.0846444	0.109472	2.68924	1	0.831045	2.59089	0.677875	0.136582	0.091611	0.112842		0.0727395	0.525215	0.859241	0.472698	0.334015	0.762355	0.564687	0.587595	1.30956	1	0.0190335	0.508219	0.488764	0.614045	0.52483
TID_206042	An01g05320	Ortholog of A. nidulans FGSC A4 : AN0294, A. fumigatus Af293 : Afu1g03090, A. oryzae RIB40 : AO090005000810, A. niger ATCC 1015 : 206042-mRNA and Aspergillus wentii : Aspwe1_0025587	#N/A	#N/A	0.137187	0.115728	0.125547	0.993145	0.146684	0.137615	0.141658	2.4579	0.950266	0.299272	0.291849	0.577273	0.118959	0.106387	0.112322		0	0.0871324	0.0748371	0.0529335	0.0517185	0.132797	0.0674501	0.0870019	2.10734	0.992708	1	0.0518215	0.0973022	0.126771	0.0852089
TID_46653	An01g05330	Ortholog of A. nidulans FGSC A4 : AN0295, A. fumigatus Af293 : Afu1g02830, A. oryzae RIB40 : AO090005000811, A. niger ATCC 1015 : 46653-mRNA and Aspergillus wentii : Aspwe1_0129463	#N/A	#N/A	0.327302	0.394435	0.363716	1	0.249972	0.150761	0.194981	1.15127	1	1	1.13678	1	0.26354	0.163169	0.210555		0.115162	0.400913	0.398542	0.300688	0.396612	0.377177	0.431044	0.405546	1.29856	0.874131	1	0.139827	0.0829087	0.162027	0.124032
TID_206038	An01g05340	Ortholog(s) have extracellular region, intracellular localization	#N/A	#N/A	1.18934	1.07762	1.12874	0.689404	0.510242	0.189374	0.332392	0.608975	1	1	1.84101	0.911191	0.80213	0.409921	0.595085		0.162739	0.895281	0.720889	0.585436	1.07942	1.08969	1.06484	1.07634	1.96409	0.357771	1	0.166395	0.374916	0.457932	0.307799
TID_170141	An01g05350	Has domain(s) with predicted nucleic acid binding, zinc ion binding activity	#N/A	#N/A	0.903977	1.39805	1.17197	1	0.402733	0.323857	0.359013	0.674913	1	0.622444	2.93787	0.303872	1.04515	0.876279	0.956004		0.371077	2.05736	2.10607	1.48562	1.84596	2.59274	1.57411	1.98122	1.43462	0.850324	0.40021	0.924818	1.14875	0.870145	0.994276
TID_170148	An01g05360	Putative chitinase	GH18	CAK43705.1	0.270722	0.27405	0.272527	0.0464062	2.02625	0.659521	1.2687	9.59681	0.013067	0.427337	1.7444	0.697251	0.751201	0.461872	0.598466		0.166695	1.68506	2.10447	1.28831	3.67417	4.77531	3.39417	3.92862	3.70633	0.00379345	2.52685e-09	1.75552	1.20969	2.2515	1.66748
TID_206033	An01g05370	Ortholog of A. nidulans FGSC A4 : AN0301, A. fumigatus Af293 : Afu1g02770, A. oryzae RIB40 : AO090005000817, A. niger ATCC 1015 : 206033-mRNA and Aspergillus wentii : Aspwe1_0169626	#N/A	#N/A	0.268085	0.310956	0.291339	1	26.425	9.17216	16.8621	120.278	4.5727e-08	1.24082e-08	0.247398	0.0246228	5.34666	1.8191	3.48448		0.103169	0.468243	0.594113	0.380717	5.21121	11.6598	6.70024	8.12573	20.555	1.41911e-18	9.80759e-18	0.738407	1.4855	0.774155	1.01902
CADANGAT00000530	An01g05380	0	#N/A	#N/A	0	0	0	1	0.075925	0	0.0338414	Inf	1	1	14.45	0.243352	0.147777	0	0.0697666		0	0.108241	0	0.0365317	0.722787	0.916493	0.76808	0.810592	31.7625	0.000892787	0.00253421	0.0268232	0.181312	0.0492131	0.0882096
TID_170260	An01g05390	Ortholog of A. nidulans FGSC A4 : AN0302, A. fumigatus Af293 : Afu1g02760, A. oryzae RIB40 : AO090005000820, A. niger ATCC 1015 : 170260-mRNA and Aspergillus wentii : Aspwe1_0025599	#N/A	#N/A	0.0833883	0.105517	0.0953912	0.514539	0.148602	0.179247	0.165588	3.89058	0.492168	1	1.36292	1	0.0903852	0.0808333	0.0853428		0.0770183	0.436943	0.199015	0.236845	0.334015	0.549344	0.46124	0.466619	1.85672	0.302692	0.00994375	0.229683	0.177434	0.276922	0.221202
TID_206029	An01g05400	Ortholog of A. fumigatus Af293 : Afu1g02720, A. oryzae RIB40 : AO090005000821, Aspergillus wentii : Aspwe1_0169628, Aspergillus zonatus : Aspzo1_0094944 and Aspergillus terreus NIH2624 : ATET_01940	#N/A	#N/A	0.131777	0.0370546	0.0803973	1	0	0	0	0	1	0.836605	Inf	1	0.152356	0.0681276	0.107893		0	0.139494	0.389381	0.169486	0.0413991	0.0708668	0.179973	0.114705	0.782799	1	1	0.0414815	0.0155775	0.126845	0.0511554
TID_55408	An01g05410	Has domain(s) with predicted nucleotide binding activity	#N/A	#N/A	0.329442	0.361283	0.346713	0.746493	0.322895	0.118025	0.20934	1.25582	1	0.575945	0.891389	1	0.342802	0.204383	0.269731		0.101426	0.10462	0.224643	0.141239	0.310493	0.496068	0.215967	0.331826	1.739	0.320553	1	0.0933335	0.175247	0.133187	0.132151
CADANGAT00000534	An01g05420	0	#N/A	#N/A	0	0	0	NA	0	0	0	NA	NA	NA	Inf	1	0	0	0		0	0	0	0	0	0.0892118	0	0.0309425	Inf	1	1	0	0	0	0
CADANGAT00000536	An01g05440	0	#N/A	#N/A	0	0	0	1	0.0534395	0	0.0238192	Inf	1	1	5.63835	1	0.0520062	0	0.0245525		0	0.15237	0.12269	0.0899944	0.113051	0.354788	0.245732	0.257299	3.47583	0.589481	0.141388	0.0566383	0.0638078	0.0692769	0.062086
TID_36108	An01g05450	Has domain(s) with predicted ATP binding, protein kinase activity, protein serine/threonine kinase activity, transferase activity, transferring phosphorus-containing groups activity and role in protein phosphorylation	#N/A	#N/A	0.165303	0.23241	0.201703	0.977318	0.0490964	0.118442	0.0875333	1.01043	1	1	0.424794	1	0.143339	0	0.0676711		0	0.10499	0.112718	0.0708689	0.0519317	0.0888965	0.0903043	0.0822217	1.49488	1	0.805869	0.0693802	0.0390813	0.09547	0.0641701
TID_36107	An01g05460	Ortholog of A. niger CBS 513.88 : An11g00170, Aspergillus wentii : Aspwe1_0030655, Aspergillus versicolor : Aspve1_0067140, Aspergillus sydowii : Aspsy1_0085789 and A. niger ATCC 1015 : 36107-mRNA	#N/A	#N/A	0	0	0	NA	0	0	0	NA	NA	NA	NA	NA	0	0	0		0	0	0	0	0	0	0	0	NA	NA	NA	0	0	0.129583	0.029033
TID_46645	An01g05470	Has domain(s) with predicted zinc ion binding activity and intracellular localization	#N/A	#N/A	0.298442	0.125879	0.20484	0.516581	0.232679	0.133649	0.177789	1.79451	1	1	3.07422	0.242952	0.258787	0.318228	0.290165		0.160793	0.639735	0.635951	0.471809	0.70319	1.28397	1.14636	1.10638	2.11222	0.107267	0.00231877	0.25835	0.171986	0.301636	0.236536
TID_36105	An01g05480	Ortholog of A. niger ATCC 1015 : 36105-mRNA	#N/A	#N/A	0	0	0	NA	0	0	0	NA	NA	NA	NA	NA	0	0	0		0	0	0	0	0	0	0	0	NA	NA	NA	0	0	0	0
CADANGAT00000541	An01g05490	0	#N/A	#N/A	0	0	0	1	0	0	0	NA	NA	1	Inf	1	0.2592	0.115904	0.183555		0	0	0.101915	0.0320382	0.281725	0	0	0.0557558	5.32647	1	1	0.141143	0.212013	0.258958	0.193399
TID_36104	An01g05500	Ortholog of A. nidulans FGSC A4 : AN0305, A. fumigatus Af293 : Afu1g02680, A. oryzae RIB40 : AO090005000824, A. niger ATCC 1015 : 36104-mRNA and Aspergillus wentii : Aspwe1_0151247	#N/A	#N/A	0.680095	0.792269	0.740941	0.0510451	0.30299	0.104421	0.192928	0.540983	0.814962	0.762699	0.790325	1	1.40411	0.615307	0.987708		0.0598232	0.267399	0.331249	0.215207	0.213659	0.417989	0.218939	0.286933	1.31882	0.900852	0.0690409	0.132528	0.264154	0.280561	0.213723
TID_206025	An01g05510	Has domain(s) with predicted role in regulation of actin filament polymerization and cytoskeleton localization	#N/A	#N/A	4.80716	4.16785	4.46039	0.400783	1.22946	0.637853	0.901547	0.425362	0.251352	0.0143108	3.0284	0.019057	2.85614	1.13908	1.94971		1.42517	13.5698	8.71085	7.81436	3.14629	6.15179	6.34647	5.64561	0.740374	0.553578	0.711819	5.35234	4.67236	4.67866	4.95329
CADANGAT00000544	An01g05520	0	#N/A	#N/A	0	0	0	NA	0	0	0	NA	NA	NA	Inf	1	0	0	0		0	0	0	0	0	0.0331459	0	0.0114964	Inf	1	1	0	0	0.0711937	0.0159509
TID_170972	An01g05530	Ortholog of A. nidulans FGSC A4 : AN0307, A. fumigatus Af293 : Afu1g02660, A. niger ATCC 1015 : 170972-mRNA, Aspergillus wentii : Aspwe1_0169633 and Aspergillus sydowii : Aspsy1_0629340	#N/A	#N/A	0.697609	0.311551	0.488202	0.880068	0.182819	0.235222	0.211865	0.942614	1	0.792355	0.573043	1	0.818414	0.222759	0.503972		0.227407	0.886151	1.09129	0.721309	0.193377	0.353091	0.184945	0.244934	0.329043	0.0547014	0.60208	0.142092	0.305606	0.1896	0.212399
TID_128944	An01g05540	Has domain(s) with predicted catalytic activity	#N/A	#N/A	0.465481	0.444335	0.454011	0.261829	0.251036	0.0702156	0.150811	0.678178	1	0.0767358	2.54933	0.192064	0.318656	0.170988	0.240703		0.173478	1.19035	1.30304	0.871767	0.392527	0.922252	0.838152	0.779129	0.881171	0.989029	0.276368	0.574539	0.443096	0.870179	0.592816
CADANGAT00000548	An01g05560	Ortholog of A. nidulans FGSC A4 : AN10052, A. fumigatus Af293 : Afu1g02610, A. oryzae RIB40 : AO090005000831, Aspergillus zonatus : Aspzo1_0094965 and Aspergillus terreus NIH2624 : ATET_04828	#N/A	#N/A	0	0	0	NA	0	0	0	NA	NA	NA	NA	NA	0	0	0		0	0	0	0	0	0	0	0	NA	NA	NA	0	0	0	0
TID_143893	An01g05570	Ortholog of A. nidulans FGSC A4 : AN0309, Aspergillus versicolor : Aspve1_0048560, Aspergillus sydowii : Aspsy1_0143343 and Aspergillus terreus NIH2624 : ATET_04829	#N/A	#N/A	2.22766	2.9232	2.60494	0.642057	3.08762	0.17735	1.47452	1.11123	1	0.740034	1.3142	1	2.14629	1.34363	1.72257		3.50535	6.91711	7.25752	5.83637	3.26593	3.19463	3.04239	3.13944	0.444715	0.588323	0.97279	5.60989	8.16335	6.43286	6.72598
TID_206020	An01g05580	0	#N/A	#N/A	0.403531	0.316094	0.356103	0.85185	0.205461	0.0619578	0.12592	0.719698	1	0.582211	3.09325	0.433856	1.1997	0.603515	0.884978		0.177479	0.787198	0.6486	0.531364	0.244492	1.14706	0.897534	0.854836	1.29655	0.549488	0.271761	1.06157	1.20618	1.58146	1.23082
CADANGAT00000551	An01g05590	0	#N/A	#N/A	0	0.160202	0.0868976	0.951783	0.338426	0.18143	0.251407	6.54707	0.620611	0.90607	2.45976	0.63314	0	0.0490906	0.0259146		0.0389781	0.321647	0.38849	0.244253	0.954588	1.70215	0.855905	1.16895	5.44771	0.00673531	0.000622034	0.139488	0.202044	0.255921	0.1884
TID_206019	An01g05600	Ortholog of A. nidulans FGSC A4 : AN0311, A. fumigatus Af293 : Afu1g02600, A. oryzae RIB40 : AO090005000834, A. niger ATCC 1015 : 206019-mRNA and Aspergillus wentii : Aspwe1_0169640	#N/A	#N/A	0.590071	0.51768	0.550805	0.502469	1.36699	0.642648	0.965505	3.66928	0.0256337	0.31446	0.641868	0.482561	0.716332	0.604023	0.657045		0.305198	1.25924	1.23928	0.920831	1.26798	1.20584	0.802658	1.03459	1.21657	1	0.311333	0.208036	0.627776	0.463477	0.418423
TID_172112	An01g05610	Ortholog of A. nidulans FGSC A4 : AN0312, A. fumigatus Af293 : Afu1g02590, A. oryzae RIB40 : AO090005000835, A. niger ATCC 1015 : 172112-mRNA and Aspergillus wentii : Aspwe1_0049693	#N/A	#N/A	0.992822	0.398819	0.670621	0.516667	0.337001	0.118562	0.215925	0.64643	1	0.946275	2.03419	0.576389	1.70131	0.458287	1.04512		0.0727763	0.330302	0.435211	0.273628	0.490137	1.2331	0.784504	0.881838	3.03012	0.01059	0.757339	0.699464	0.628728	0.628008	0.657644
TID_46638	An01g05620	Has domain(s) with predicted hydrolase activity and role in metabolic process	#N/A	#N/A	0.275993	0.504446	0.399911	1	0.163944	0.197753	0.182684	1.03607	1	1	0.653676	1	0.159547	0.0356716	0.094154		0.141617	0.32137	0.627322	0.354972	0.173412	0.272109	0.263854	0.248818	0.609262	0.881696	0.882833	0.130318	0.309942	0.132832	0.196422
TID_55404	An01g05630	Has domain(s) with predicted ATP binding, aminoacyl-tRNA ligase activity, aspartate-tRNA ligase activity, role in aspartyl-tRNA aminoacylation, tRNA aminoacylation for protein translation and cytoplasm localization	#N/A	#N/A	0.376341	1.60116	1.04071	1	1.09346	0.445516	0.73432	1.53398	1	0.259962	0.395358	0.0952251	0.539162	0.228403	0.375114		0.120902	1.16396	0.903758	0.719038	0.262165	0.809552	0.623483	0.616512	0.853252	0.937599	0.828303	1.0662	1.21858	0.859964	1.07559
TID_196526	An01g05640	Ortholog of A. nidulans FGSC A4 : AN0315, A. fumigatus Af293 : Afu1g02560, A. niger ATCC 1015 : 196526-mRNA, Aspergillus wentii : Aspwe1_0025616 and Aspergillus sydowii : Aspsy1_0145521	#N/A	#N/A	0.088349	0.0745291	0.0808528	0.738161	0.118082	0	0.0526316	1.2362	1	1	2.38747	1	0.114915	0.0685136	0.0904198		0.0272	0.476965	0.301221	0.265139	0.166535	0.332586	0.144794	0.214231	0.973974	1	0.630925	0.292016	0.187989	0.229615	0.240078
TID_206009	An01g05650	Ortholog(s) have structural constituent of cytoskeleton activity, role in microtubule polymerization, nuclear division and cytoplasmic microtubule, tubulin complex localization	#N/A	#N/A	2.57729	4.42412	3.57906	1	1.57546	0.81597	1.15449	0.694493	0.929382	0.90928	0.975008	1	3.6381	1.74302	2.6377		3.21079	4.94885	3.59659	3.91867	1.8924	2.73979	1.62079	2.06266	0.364137	0.82952	0.361655	1.67919	2.23184	1.97313	1.9467
TID_206006	An01g05660	Has domain(s) with predicted calcium ion binding activity	#N/A	#N/A	0.0724722	0.213975	0.149227	0.855815	0.215248	0.00865458	0.100738	1.35052	1	1	1.14221	1	0.146633	0.0468345	0.0939498		0.0966855	0.329879	0.230617	0.217492	0.193527	0.201366	0.168262	0.184744	0.795594	1	0.915638	0.114066	0.132789	0.230208	0.146919
TID_171582	An01g05670	Plasma membrane ATPase	#N/A	#N/A	0.0171925	0.0290064	0.0236006	1	0.0306379	0	0.013656	1.12476	1	1	0.199945	1	0	0.0133326	0.00703819		0.0105861	0	0.0117234	0.00737078	0	0	0.0140883	0.00641366	0.308838	1	0.947421	0	0.00609704	0.0297883	0.00889876
TID_122243	An01g05680	Ortholog of A. nidulans FGSC A4 : AN0319, A. fumigatus Af293 : Afu1g02490, A. oryzae RIB40 : AO090005000843, A. niger ATCC 1015 : 122243-mRNA and Aspergillus wentii : Aspwe1_0049702	#N/A	#N/A	0.527603	0.395621	0.456013	1	1.04468	0.252024	0.605329	2.66893	0.642175	0.285185	1.26376	1	0.254166	0.136383	0.191989		0.108289	0.2234	0.719534	0.339292	0.994512	1.79698	1.36908	1.44336	3.94731	0.00485906	0.0484283	0.332164	0.270264	0.406286	0.326185
CADANGAT00000561	An01g05690	Has domain(s) with predicted role in DNA replication and nucleus, origin recognition complex localization	#N/A	#N/A	0.0286647	0	0.0131163	1	0	0	0	0	1	1	Inf	1	0.0745678	0.0222291	0.0469385		0	0	0.0390923	0.0122892	0.0540319	0	0.0469781	0.0320801	4.37885	0.99837	1	0.0180465	0.0101655	0.0662206	0.0259643
TID_55402	An01g05700	#N/A	#N/A	#N/A	0.382602	0.567	0.482624	1	0.515968	0.222276	0.353181	1.55157	0.844795	0.326955	1.05567	1	0.358664	0.216513	0.283623		0.0827726	0.459737	0.50063	0.341358	0.730935	0.661753	0.567725	0.632639	2.13489	0.238159	0.683439	0.152988	0.146685	0.197081	0.160567
CADANGAT00000563	An01g05710	#N/A	#N/A	#N/A	0	0	0	NA	0	0	0	NA	NA	NA	NA	NA	0	0	0		0	0	0	0	0	0	0	0	NA	NA	NA	0	0	0	0
CADANGAT00000564	An01g05717	0	#N/A	#N/A	0	0	0	1	0	0	0	NA	NA	1	NA	NA	0.148589	0	0.0701499		0	0.108836	0	0.0367324	0	0	0	0	0	1	NA	0	0.121539	0.098967	0.0665207
CADANGAT00000565	An01g05720	0	#N/A	#N/A	0	0	0	NA	0	0	0	NA	NA	NA	Inf	1	0	0	0		0	0	0	0	0.118522	0	0	0.0234564	Inf	1	1	0.0395859	0.0891937	0	0.0488176
TID_122511	An01g05730	Has domain(s) with predicted substrate-specific transmembrane transporter activity, transmembrane transporter activity, transporter activity, role in transmembrane transport and integral to membrane, membrane localization	#N/A	#N/A	0.322182	0.625105	0.486495	0.838092	0.373193	0.207764	0.281499	1.25583	1	0.671657	1.40618	1	0.335247	0.149909	0.237408		0.119028	0.122777	0.527261	0.248627	0.6073	0.658398	0.910832	0.763206	2.56403	0.0323896	0.550962	0.0202837	0.0685539	0.148859	0.066704
TID_171679	An01g05740	DNA-directed RNA polymerase	#N/A	#N/A	0.648653	0.558131	0.599552	0.0293134	0.369897	0.130136	0.237003	0.81366	1	0.166559	0.487516	0.390536	0.866194	0.281693	0.557639		0.0559162	0.115355	0.309616	0.155731	0.171176	0.348831	0.127568	0.212942	1.27609	0.867949	0.0419135	0.0449211	0.119618	0.127373	0.0906497
CADANGAT00000568	An01g05750	Ortholog of A. nidulans FGSC A4 : AN2370, AN10160, AN0323, A. fumigatus Af293 : Afu1g02440, Afu4g02760, A. niger CBS 513.88 : An12g09350, An13g03290 and A. oryzae RIB40 : AO090020000719, AO090005000852	#N/A	#N/A	0.158043	0.355524	0.265162	0.153757	0	0.113241	0.0627667	0.590879	1	0.0785435	4.26558	0.39358	0.182725	0.163414	0.172531		0.129752	1.50568	1.40098	0.993761	0.397207	1.04824	0.388522	0.619059	0.695738	0.551089	0.381421	0.215583	0.504427	0.425959	0.368111
TID_55401	An01g05760	Has domain(s) with predicted role in ubiquitin-dependent protein catabolic process	#N/A	#N/A	1.8065	2.09539	1.9632	0.00181016	0.838351	0.29663	0.538087	0.570171	0.834244	0.221673	0.397086	0.332911	1.99071	0.437787	1.17093		0.139042	0.33465	0.590253	0.346904	0.248295	0.465509	0.47802	0.428216	1.03178	1	0.000876135	0.189554	0.133468	0.152153	0.160709
[truncated: 13,771 more rows]

## Sheet: CAZy_only
ATCC 1015 ID	CBS 513.88 ID	Description (From AspDB file named A_niger_CBS_513_88_version_s01-m06-r01_chromosomal_feature.tab)	CAZy family (from CAZy.org, Last updated July 2013)	Protein (from CAZy.org, Last updated July 2013)	Glu 48 A (DA1) RPKM	Glu 48 B (DA7) RPKM	Glu 48 (Group 1) RPKM (group RPKM value)	DESeq1.9 Glu 48 (Group 1) vs. Glu48 (Delmas et al., 2012) padj	24h willow A (DA5) RPKM	24h willow B (DA11) RPKM	24h willow (Group 5) RPKM (group RPKM value)	DESeq1.9 Glu 48 (Group 1) vs. 24h willow (Group 5) counts fold change	DESeq1.9 Glu 48 (Group 1) vs. 24h willow (Group 5) padj	DESeq1.9 Glu48 (Delmas et al., 2012) vs. 24h willow (Group 5) padj	DESeq1.9 24h willow (Group 5) vs. 24h straw (Straw) counts fold change	DESeq1.9 24h willow (Group 5) vs. 24h straw (Straw) padj	24h willow+5h glu A (DA6) RPKM	24h willow+5h glu B (DA12) RPKM	24h willow+5h glu (Group 6) RPKM (group RPKM value)		glu48a (Delmas et al., 2012) RPKM	glu48B (Delmas et al., 2012) RPKM	glu48C (Delmas et al., 2012) RPKM	Glu48 (Delmas et al., 2012) RPKM (group RPKM value)	24h straw A (Delmas et al., 2012) RPKM	24h straw B (Delmas et al., 2012) RPKM	24h straw C (Delmas et al., 2012) RPKM	24h straw (Delmas et al., 2012) RPKM (group RPKM value)	DESeq1.9 Glu48 (Delmas et al., 2012) vs. 24h straw (Delmas et al., 2012) counts fold change	DESeq1.9 Glu48 (Delmas et al., 2012) vs. 24h straw (Delmas et al., 2012) padj	DESeq1.9 Glu 48 (Group 1) vs. 24h straw (Delmas et al., 2012) padj	24h straw + Glu5 A (Delmas et al., 2012) RPKM	24h straw + Glu5 B (Delmas et al., 2012) RPKM	24h straw + Glu5 C (Delmas et al., 2012) RPKM	24h straw+5h glu (Delmas et al., 2012) RPKM (group RPKM value)
[truncated: 436 more rows]
