# Supplementary material for: RNA-sequencing reveals the complexities of the transcriptional response to lignocellulosic biofuel substrates in Aspergillus niger
Source: Fungal Biol Biotechnol. 2014 Nov 17;1:3. doi: 10.1186/s40694-014-0003-x (PMC5598271; doi:10.1186/s40694-014-0003-x)
Supplement: Supplementary file 7 — Additional file 7: Table with list of which genes were assigned to particular enzyme activities for use in Figures 1 and 2. (XLSX 12 KB) [file 40694_2014_3_MOESM7_ESM.xlsx]

## Sheet: activities
Gene ID from AspGD (CBS513.88 strain)	activity in Figure 1 and Figure 2	CAZy	EC number (From Pel et al., 2007 or cazy.org)	Is the gene annotated as having this activity in Andersen at al., 2012?	Is the gene annotated as having this activity in van den Brink and de Vries, 2011?
An08g01760	cellobiohydrolase activity	GH6	3.2.1.4	No	Yes
An12g02220	cellobiohydrolase activity	CBM1,GH6	3.2.1.91	Yes	Yes
An07g09330	cellobiohydrolase activity	GH7	3.2.1.176	Yes	Yes
An01g11660	cellobiohydrolase activity	GH7,CBM1	3.2.1.176	Yes	Yes
An03g05380	endoglucanase activity	GH12	3.2.1.4	No	Yes
An14g02760	endoglucanase activity	GH12	3.2.1.4	Yes	Yes
An03g01050	endoglucanase activity	GH5	3.2.1.4	Yes	No
An07g08950	endoglucanase activity	GH5	3.2.1.4	Yes	Yes
An16g06800	endoglucanase activity	GH5,CBM1	3.2.1.6	No	Yes
An03g05530	endoglucanase activity	GH12	#N/A	Yes	No
An01g11670	endoglucanase activity	GH5,CBM1	#N/A	No	Yes
An01g09960	beta-xylosidase activity	GH3	3.2.1.37	Yes	Yes
An08g01900	beta-xylosidase activity	GH43	3.2.1.37	Yes	Yes
An02g00140	beta-xylosidase activity	GH43	3.2.1.37	Yes	Yes
An01g00780	endo-1-4-beta-xylanase activity	GH11	3.2.1.8	Yes	Yes
An01g14600	endo-1-4-beta-xylanase activity	GH11	#N/A	Yes	Yes
An03g00940	endo-1-4-beta-xylanase activity	GH10	3.2.1.8	Yes	Yes
An11g03120	endo-1-4-beta-xylanase activity	GH43	3.2.1.8	Yes	Yes
An14g07390	endo-1-4-beta-xylanase activity	GH11	3.2.1.8	Yes	Yes
An15g04550	endo-1-4-beta-xylanase activity	GH11	#N/A	Yes	Yes
An03g03740	beta-glucosidase activity	GH1	3.2.1.21	Yes	Yes
An03g05330	beta-glucosidase activity	GH3	3.2.1.21	Yes	Yes
An04g03170	beta-glucosidase activity	GH1	3.2.1.21	Yes	Yes
An06g02040	beta-glucosidase activity	GH3	3.2.1.21	Yes	Yes
An07g07630	beta-glucosidase activity	GH3	3.2.1.21	Yes	No
An07g09760	beta-glucosidase activity	GH3	3.2.1.21	Yes	Yes
An08g08240	beta-glucosidase activity	GH3	3.2.1.21	Yes	Yes
An11g06080	beta-glucosidase activity	GH3	3.2.1.21	Yes	No
An14g01770	beta-glucosidase activity	GH3	3.2.1.21	Yes	Yes
An15g01890	beta-glucosidase activity	GH3	3.2.1.21	Yes	Yes
An15g04800	beta-glucosidase activity	GH3	3.2.1.21	Yes	Yes
An17g00520	beta-glucosidase activity	GH3	3.2.1.21	Yes	Yes
An18g03570	beta-glucosidase activity	GH3	3.2.1.21	Yes	Yes
An11g02100	beta-glucosidase activity	GH1	#N/A	No	Yes
An11g00200	beta-glucosidase activity	GH3	#N/A	No	Yes
An09g00880	alpha-arabinofuranosidase/arabinofuranoside hydrolase activity	GH51	3.2.1.55	Yes	Yes
An01g00330	alpha-arabinofuranosidase/arabinofuranoside hydrolase activity	GH51	3.2.1.55	Yes	Yes
An08g01710	alpha-arabinofuranosidase/arabinofuranoside hydrolase activity	GH51	3.2.1.55	Yes	Yes
An15g02300	alpha-arabinofuranosidase/arabinofuranoside hydrolase activity	GH54,CBM42	3.2.1.55	Yes	Yes
An03g00960	alpha-arabinofuranosidase/arabinofuranoside hydrolase activity	GH62	3.2.1.55	Yes	Yes
An02g01400	endo-1,5-alpha-arabinanase	GH43	3.2.1.99	Yes	Yes
An02g10550	endo-1,5-alpha-arabinanase	GH43	3.2.1.99	Yes	Yes
An09g01190	endo-1,5-alpha-arabinanase	GH43	3.2.1.99	Yes	Yes
An16g02730	endo-1,5-alpha-arabinanase	GH43	3.2.1.99	Yes	Yes
An12g02550	feruloyl esterase activity	CE1	3.1.1.73	No	Yes
An09g00120	feruloyl esterase activity	#N/A	3.1.1.73	Yes	Yes
An12g10390	feruloyl esterase activity	#N/A	3.1.1.73	Yes	Yes
